# Supplementary material for: Comparative transcriptome, physiological and biochemical analyses reveal response mechanism mediated by CBF4 and ICE2 in enhancing cold stress tolerance in Gossypium thurberi
Source: AoB Plants. 2019 Aug 9;11(6):plz045. doi: 10.1093/aobpla/plz045 (PMC6863471; doi:10.1093/aobpla/plz045)
Supplement: plz045_suppl_Supplementary_Table_S1 [file plz045_suppl_supplementary_table_s1.xlsx]

## Sheet: Table S1
Table S1. Genes of mapped reads assemble and annotation of G.thurberi
#ID	CK_Oh	CS_6h	CK_6h	CS_12h	CK_12h	CK_6h_vs_CS_6h_EBSeq_FDR	CK_6h_vs_CS_6h_EBSeq_log2FC	CK_6h_vs_CS_6h_EBSeq_(FDR_0.01_FC_2)_regulated	CK_12h_vs_CS_12h_EBSeq_FDR	CK_12h_vs_CS_12h_EBSeq_log2FC	CK_12h_vs_CS_12h_EBSeq_(FDR_0.01_FC_2)_regulated	COG_class	COG_class_annotation	GO_annotation	KEGG_annotation	KOG_class	KOG_class_annotation	Swissprot_annotation	TrEMBL_annotation	nr_annotation	nt_annotation	KEGG_pathway_annotation	GO_second_level_annotation
Gossypium_Graimondii_newGene_1	179.335	275.733	154.16	1049.05	114.351	0.731363	0.928607	normal	7.7176e-12	3.20888	up	--	--	Molecular Function: RNA binding (GO:0003723);; Biological Process: mRNA processing (GO:0006397);; Biological Process: tRNA processing (GO:0008033);; Biological Process: RNA splicing (GO:0008380);; Cellular Component: chloroplast (GO:0009507);;	--	--	--	Maturase K {ECO:0000255|HAMAP-Rule:MF_01390} OS=Gossypium schwendimanii (Cotton) PE=3 SV=1	--	maturase K (chloroplast) [Gossypium raimondii]	--	--	molecular function: binding (GO:0005488);; biological process: metabolic process (GO:0008152);; biological process: cellular process (GO:0009987);; cellular component: cell (GO:0005623);; cellular component: organelle (GO:0043226);; cellular component: cell part (GO:0044464)
Gossypium_Graimondii_newGene_1135	4.50432	1.03187	2.54772	5.34429	5.86252	--	--	--	--	--	--	--	--	--	--	--	--	--	--	--	--	--	--
Gossypium_Graimondii_newGene_1138	9.43614	3.31445	8.55332	3.09476	8.92486	0.00695787	-1.37098	down	0.0113507	-1.51254	normal	[R]	General function prediction only	Biological Process: cell division (GO:0051301);;	K03363|0|tcc:TCM_015205|Transducin family protein / WD-40 repeat family protein; K03363 cell division cycle 20, cofactor of APC complex (A)	--	--	Cell division cycle 20.1, cofactor of APC complex GN=F17M5.30 OS=Arabidopsis thaliana (Mouse-ear cress) PE=1 SV=1	--	Anaphase-promoting complex subunit cdc20 [Gossypium arboreum]	--	Ubiquitin mediated proteolysis (ko04120)	biological process: cellular process (GO:0009987);; biological process: single-organism process (GO:0044699)
Gossypium_Graimondii_newGene_1141	15.6625	12.5548	17.9204	10.251	14.0529	0.87343	-0.407445	normal	0.855278	-0.434912	normal	--	--	--	--	--	--	Membrane magnesium transporter (Precursor) GN=At5g03345 OS=Arabidopsis thaliana (Mouse-ear cress) PE=2 SV=1	--	hypothetical protein F383_08680 [Gossypium arboreum]	--	--	--
Gossypium_Graimondii_newGene_1142	7.9948	9.03522	7.4966	8.25683	9.13772	0.889871	0.240782	normal	0.87151	-0.252617	normal	--	--	Molecular Function: nucleic acid binding (GO:0003676);; Molecular Function: zinc ion binding (GO:0008270);; Biological Process: DNA integration (GO:0015074);;	--	--	--	Endonuclease OS=Nicotiana tabacum (Common tobacco) PE=2 SV=1	--	PREDICTED: uncharacterized protein LOC104882010 [Vitis vinifera]	--	--	molecular function: binding (GO:0005488);; biological process: metabolic process (GO:0008152);; biological process: cellular process (GO:0009987)
Gossypium_Graimondii_newGene_1143	3.22549	2.34175	4.63912	0.675494	5.14784	0.769138	-1.20121	normal	0.0858304	-2.26142	normal	--	--	--	--	--	--	--	--	hypothetical protein F383_26668 [Gossypium arboreum]	--	--	--
Gossypium_Graimondii_newGene_1144	0.678224	0.261522	0.803656	0.227498	1.7073	--	--	--	0.202319	-2.24631	normal	[R]	General function prediction only	Molecular Function: oxidoreductase activity (GO:0016491);;	--	--	--	1-aminocyclopropane-1-carboxylate oxidase homolog 2 GN=At1g06640 OS=Arabidopsis thaliana (Mouse-ear cress) PE=2 SV=1	--	hypothetical protein F383_20832 [Gossypium arboreum]	--	--	molecular function: catalytic activity (GO:0003824);; biological process: metabolic process (GO:0008152)
Gossypium_Graimondii_newGene_1145	1.75786	1.82246	1.76376	2.93586	1.9984	--	--	--	0.915604	0.530459	normal	--	--	--	--	--	--	--	--	2-isopropylmalate synthase [Gossypium arboreum]	--	--	--
Gossypium_Graimondii_newGene_1146	11.7817	6.56706	6.76712	7.61836	6.41927	0.914262	0.00260927	normal	0.855085	0.350049	normal	--	--	Biological Process: anion transport (GO:0006820);;	K15040|1.47507e-120|tcc:TCM_018364|Voltage dependent anion channel 1; K15040 voltage-dependent anion channel protein 2 (A)	--	--	Mitochondrial outer membrane protein porin of 34 kDa OS=Solanum tuberosum (Potato) PE=1 SV=2	--	Mitochondrial outer membrane protein porin of 34 kDa [Gossypium arboreum]	--	--	biological process: single-organism process (GO:0044699);; biological process: localization (GO:0051179)
Gossypium_Graimondii_newGene_1147	47.7279	29.7876	38.1626	42.5053	48.6825	0.957682	-0.323992	normal	0.967753	-0.194424	normal	[RTKL]	--	Molecular Function: protein serine/threonine kinase activity (GO:0004674);; Molecular Function: ATP binding (GO:0005524);; Biological Process: protein phosphorylation (GO:0006468);;	--	--	--	Probable LRR receptor-like serine/threonine-protein kinase At1g56130 (Precursor) GN=At1g56130 OS=Arabidopsis thaliana (Mouse-ear cress) PE=2 SV=2	--	hypothetical protein F383_22594 [Gossypium arboreum]	--	--	molecular function: catalytic activity (GO:0003824);; biological process: metabolic process (GO:0008152);; biological process: cellular process (GO:0009987);; molecular function: binding (GO:0005488)
Gossypium_Graimondii_newGene_1148	9.18142	7.79047	20.0597	17.0929	21.5527	0.0157726	-1.30739	normal	0.861076	-0.360784	normal	--	--	--	K14826|1.73527e-33|tcc:TCM_033459|FKBP-like peptidyl-prolyl cis-trans isomerase family protein isoform 2; K14826 FK506-binding nuclear protein [EC:5.2.1.8] (A)	--	--	Peptidyl-prolyl cis-trans isomerase FKBP43 OS=Arabidopsis thaliana (Mouse-ear cress) PE=2 SV=1	--	Peptidyl-prolyl cis-trans isomerase FKBP43 -like protein [Gossypium arboreum]	--	--	--
Gossypium_Graimondii_newGene_1149	5.95932	6.63477	17.0493	12.6456	14.6391	0.0359659	-1.37746	normal	0.867912	-0.250211	normal	--	--	--	K14826|1.13442e-13|tcc:TCM_033459|FKBP-like peptidyl-prolyl cis-trans isomerase family protein isoform 2; K14826 FK506-binding nuclear protein [EC:5.2.1.8] (A)	--	--	--	--	Uncharacterized protein isoform 1 [Theobroma cacao]	--	--	--
Gossypium_Graimondii_newGene_1150	3.004	0.978858	3.72216	0.637668	7.52817	0.532713	-1.63564	normal	0.000158279	-3.07146	down	--	--	--	--	--	--	--	--	hypothetical protein F383_26668 [Gossypium arboreum]	--	--	--
Gossypium_Graimondii_newGene_1151	2.73139	1.12331	1.92213	1.02181	2.08029	0.936494	-0.717788	normal	0.866133	-0.966716	normal	--	--	--	--	--	--	--	--	Uncharacterized protein TCM_036348 [Theobroma cacao]	--	--	--
Gossypium_Graimondii_newGene_1152	2.25562	1.78345	1.22926	1.94466	1.41312	0.795641	0.529193	normal	0.817716	0.447017	normal	--	--	--	--	--	--	--	--	Uncharacterized protein isoform 2 [Theobroma cacao]	--	--	--
Gossypium_Graimondii_newGene_1155	0.236634	0.0808613	0.886484	0.31806	1.36527	--	--	--	0.61766	-1.74415	normal	[J]	Translation, ribosomal structure and biogenesis	Molecular Function: structural constituent of ribosome (GO:0003735);; Biological Process: translation (GO:0006412);; Cellular Component: large ribosomal subunit (GO:0015934);;	K02890|5.33483e-95|tcc:TCM_023088|Ribosomal protein L22p/L17e family protein; K02890 large subunit ribosomal protein L22 (A)	--	--	50S ribosomal protein L22, chloroplastic GN=rpl22 OS=Odontella sinensis (Marine centric diatom) PE=3 SV=1	--	50S ribosomal L22 [Gossypium arboreum]	--	Ribosome (ko03010)	molecular function: structural molecule activity (GO:0005198);; biological process: metabolic process (GO:0008152);; biological process: cellular process (GO:0009987);; cellular component: cell (GO:0005623);; cellular component: macromolecular complex (GO:0032991);; cellular component: organelle (GO:0043226);; cellular component: organelle part (GO:0044422);; cellular component: cell part (GO:004…
Gossypium_Graimondii_newGene_1159	16.0098	8.05705	3.02414	7.86701	2.56859	0.0348267	1.39543	normal	0.0278731	1.59323	normal	[O]	Posttranslational modification, protein turnover, chaperones	Molecular Function: antioxidant activity (GO:0016209);; Molecular Function: peroxiredoxin activity (GO:0051920);; Biological Process: oxidation-reduction process (GO:0055114);;	--	--	--	2-Cys peroxiredoxin BAS1-like, chloroplastic (Precursor) GN=At5g06290 OS=Arabidopsis thaliana (Mouse-ear cress) PE=2 SV=3	--	Prolyl-tRNA synthetase associated domain-containing 1 [Gossypium arboreum]	--	--	molecular function: antioxidant activity (GO:0016209);; molecular function: catalytic activity (GO:0003824);; biological process: metabolic process (GO:0008152);; biological process: single-organism process (GO:0044699)
Gossypium_Graimondii_newGene_1160	13.9114	15.2798	12.8957	16.0682	20.0658	0.888692	0.273501	normal	0.826613	-0.423441	normal	--	--	--	--	--	--	--	--	dna replication complex gins sld5 [Gossypium arboreum]	--	--	--
Gossypium_Graimondii_newGene_1161	24.7136	26.4025	15.3606	21.7062	11.418	0.399036	0.82778	normal	0.395739	0.934436	normal	--	--	Molecular Function: nucleotide binding (GO:0000166);; Molecular Function: protein kinase activity (GO:0004672);; Cellular Component: membrane (GO:0016020);; Biological Process: phosphorylation (GO:0016310);;	--	--	--	LRR receptor-like serine/threonine-protein kinase FEI 1 (Precursor) GN=FEI1 OS=Arabidopsis thaliana (Mouse-ear cress) PE=1 SV=1	--	LRR receptor-like serine/threonine-protein kinase FEI 2 [Gossypium arboreum]	--	--	molecular function: binding (GO:0005488);; molecular function: catalytic activity (GO:0003824);; biological process: metabolic process (GO:0008152);; biological process: cellular process (GO:0009987);; cellular component: membrane (GO:0016020)
Gossypium_Graimondii_newGene_1162	10.2215	19.0367	1.71171	11.4923	2.00207	5.03708e-13	3.29093	up	1.66337e-05	2.40488	up	[P]	Inorganic ion transport and metabolism	Molecular Function: nucleotide binding (GO:0000166);; Biological Process: cation transport (GO:0006812);; Cellular Component: membrane (GO:0016020);; Molecular Function: cation-transporting ATPase activity (GO:0019829);; Molecular Function: ion binding (GO:0043167);;	K01537|8.45088e-107|tcc:TCM_020728|Autoinhibited calcium ATPase; K01537 Ca2+-transporting ATPase [EC:3.6.3.8] (A)	--	--	Calcium-transporting ATPase 12, plasma membrane-type GN=ACA12 OS=Arabidopsis thaliana (Mouse-ear cress) PE=2 SV=1	--	Autoinhibited calcium ATPase [Theobroma cacao]	--	--	molecular function: binding (GO:0005488);; biological process: single-organism process (GO:0044699);; biological process: localization (GO:0051179);; cellular component: membrane (GO:0016020);; molecular function: catalytic activity (GO:0003824);; molecular function: transporter activity (GO:0005215);; biological process: metabolic process (GO:0008152);; biological process: cellular process (GO:0…
Gossypium_Graimondii_newGene_1163	3.21835	3.01137	3.29805	4.16517	3.45245	0.934905	-0.0693711	normal	0.905994	-0.0460115	normal	--	--	Molecular Function: calcium ion binding (GO:0005509);;	K11583|2.3189e-158|tcc:TCM_020907|Calcium-binding EF-hand family protein isoform 1; K11583 serine/threonine-protein phosphatase 2A regulatory subunit B'' (A)	--	--	Serine/threonine protein phosphatase 2A regulatory subunit B&apos;&apos;beta GN=B&apos;&apos;BETA OS=Arabidopsis thaliana (Mouse-ear cress) PE=1 SV=1	--	Serine/threonine-protein phosphatase 2A regulatory subunit B&apos;&apos; subunit alpha [Gossypium arboreum]	--	mRNA surveillance pathway (ko03015)	molecular function: binding (GO:0005488)
Gossypium_Graimondii_newGene_1164	13.4933	9.04254	8.49544	8.5855	14.9956	0.90832	0.15809	normal	0.518045	-0.900838	normal	--	--	--	--	--	--	--	--	hypothetical protein F383_25710 [Gossypium arboreum]	--	--	--
Gossypium_Graimondii_newGene_1165	7.64923	4.82091	7.53591	8.92264	7.42945	0.824377	-0.779983	normal	0.906752	0.121197	normal	--	--	--	--	--	--	--	--	--	--	--	--
Gossypium_Graimondii_newGene_1167	6.18003e-06	0.700619	2.07252	0.000748555	1.18497e-05	0.816415	-1.34961	normal	--	--	--	--	--	--	--	--	--	--	--	putative transporter MCH1 [Gossypium arboreum]	--	--	--
Gossypium_Graimondii_newGene_1168	1.42297	2.18508	3.85438	3.86457	3.70615	0.48752	-0.885262	normal	0.885296	0.0304871	normal	--	--	--	--	--	--	--	--	putative transporter MCH1 [Gossypium arboreum]	--	--	--
Gossypium_Graimondii_newGene_1169	1.17034	0	7.18165	4.45747	0	--	--	--	--	--	--	--	--	--	--	--	--	--	--	--	--	--	--
Gossypium_Graimondii_newGene_1171	0.82681	1.25636	0.865825	1.60193	1.10396	--	--	--	--	--	--	--	--	--	--	--	--	--	--	hypothetical protein F383_26668 [Gossypium arboreum]	--	--	--
Gossypium_Graimondii_newGene_1172	10.151	8.08544	10.0632	4.50342	9.18657	0.864846	-0.351947	normal	0.215486	-1.16953	normal	--	--	--	--	--	--	--	--	Nucleolar and coiled-body phosphoprotein 1 [Gossypium arboreum]	--	--	--
Gossypium_Graimondii_newGene_1173	0.711228	1.44536	0	0.75599	0.270248	--	--	--	--	--	--	[RTKL]	--	Molecular Function: nucleotide binding (GO:0000166);; Molecular Function: protein kinase activity (GO:0004672);; Cellular Component: membrane (GO:0016020);; Biological Process: phosphorylation (GO:0016310);;	K04730|1.06918e-67|pop:POPTR_0019s13220g|hypothetical protein; K04730 interleukin-1 receptor-associated kinase 1 [EC:2.7.11.1] (A)	--	--	Putative receptor-like protein kinase At3g47110 (Precursor) GN=At3g47110 OS=Arabidopsis thaliana (Mouse-ear cress) PE=3 SV=1	--	hypothetical protein POPTR_0019s13220g [Populus trichocarpa]	--	--	molecular function: binding (GO:0005488);; molecular function: catalytic activity (GO:0003824);; biological process: metabolic process (GO:0008152);; biological process: cellular process (GO:0009987);; cellular component: membrane (GO:0016020)
Gossypium_Graimondii_newGene_1174	1.1493	0.319066	0.348341	0.839727	0.754785	--	--	--	--	--	--	--	--	--	--	--	--	--	--	PREDICTED: uncharacterized protein LOC104880653 [Vitis vinifera]	--	--	--
Gossypium_Graimondii_newGene_1176	11.7724	10.669	6.3262	6.32591	4.3714	0.465762	0.791145	normal	0.784769	0.522596	normal	--	--	Molecular Function: calmodulin binding (GO:0005516);; Biological Process: defense response (GO:0006952);; Biological Process: response to biotic stimulus (GO:0009607);; Cellular Component: integral component of membrane (GO:0016021);;	K08472|0|tcc:TCM_029793|Seven transmembrane MLO family protein; K08472 mlo protein (A)	--	--	MLO-like protein 12 GN=MLO12 OS=Arabidopsis thaliana (Mouse-ear cress) PE=2 SV=2	--	MLO-like protein 12 [Gossypium arboreum]	--	--	molecular function: binding (GO:0005488);; biological process: response to stimulus (GO:0050896);; cellular component: membrane (GO:0016020);; cellular component: membrane part (GO:0044425)
Gossypium_Graimondii_newGene_1177	285.137	293.065	257.876	271.354	263.805	0.96088	0.220901	normal	0.959984	0.0237799	normal	--	--	--	--	--	--	--	--	Translation machinery-associated 7 [Gossypium arboreum]	--	--	--
Gossypium_Graimondii_newGene_1178	0.932049	11.7129	0.747829	11.3017	7.12532	--	--	--	0.926484	-0.797918	normal	[C]	Energy production and conversion	Molecular Function: citrate (Si)-synthase activity (GO:0004108);; Biological Process: glyoxylate cycle (GO:0006097);; Biological Process: tricarboxylic acid cycle (GO:0006099);; Cellular Component: glyoxysome (GO:0009514);;	K01647|2.38892e-43|csv:101209376|citrate synthase, glyoxysomal-like; K01647 citrate synthase [EC:2.3.3.1] (A)	--	--	Citrate synthase, glyoxysomal (Precursor) OS=Cucurbita maxima (Pumpkin) PE=1 SV=1	--	Citrate synthase, glyoxysomal [Gossypium arboreum]	--	Citrate cycle (TCA cycle) (ko00020);; Glyoxylate and dicarboxylate metabolism (ko00630);; Carbon metabolism (ko01200);; 2-Oxocarboxylic acid metabolism (ko01210);; Biosynthesis of amino acids (ko01230)	molecular function: catalytic activity (GO:0003824);; biological process: metabolic process (GO:0008152);; biological process: cellular process (GO:0009987);; biological process: single-organism process (GO:0044699);; cellular component: cell (GO:0005623);; cellular component: organelle (GO:0043226);; cellular component: cell part (GO:0044464)
Gossypium_Graimondii_newGene_1179	13.3726	11.2014	12.0478	16.0354	12.5153	0.912538	-0.113243	normal	0.869296	0.341189	normal	--	--	Molecular Function: nucleotide binding (GO:0000166);; Biological Process: protein targeting to vacuole (GO:0006623);; Molecular Function: zinc ion binding (GO:0008270);; Biological Process: gravitropism (GO:0009630);; Biological Process: vesicle-mediated transport (GO:0016192);;	--	--	--	Vacuolar protein sorting-associated protein 41 homolog GN=VPS41 OS=Solanum lycopersicum (Tomato) PE=2 SV=1	--	Vacuolar sorting-associated protein 41 [Gossypium arboreum]	--	--	molecular function: binding (GO:0005488);; biological process: single-organism process (GO:0044699);; biological process: localization (GO:0051179);; biological process: response to stimulus (GO:0050896)
Gossypium_Graimondii_newGene_1180	9.8178	8.63073	7.1181	8.92053	8.4045	0.896912	0.22205	normal	0.897708	0.0510077	normal	--	--	Molecular Function: nucleotide binding (GO:0000166);; Biological Process: protein targeting to vacuole (GO:0006623);; Molecular Function: zinc ion binding (GO:0008270);; Biological Process: gravitropism (GO:0009630);; Biological Process: vesicle-mediated transport (GO:0016192);;	--	--	--	Vacuolar protein sorting-associated protein 41 homolog GN=VPS41 OS=Solanum lycopersicum (Tomato) PE=2 SV=1	--	Vacuolar sorting-associated protein 41 [Gossypium arboreum]	--	--	molecular function: binding (GO:0005488);; biological process: single-organism process (GO:0044699);; biological process: localization (GO:0051179);; biological process: response to stimulus (GO:0050896)
Gossypium_Graimondii_newGene_1183	119.409	172.834	144.032	179.515	131.161	0.950318	0.25659	normal	0.911984	0.445031	normal	--	--	--	--	--	--	--	--	Monopolar spindle 2 [Gossypium arboreum]	--	--	--
Gossypium_Graimondii_newGene_1184	12.1549	6.26591	14.7621	4.15388	5.56792	0.0198356	-1.22202	normal	0.830421	-0.419706	normal	--	--	--	--	--	--	--	--	Gb:AAF02129.1 isoform 1 [Theobroma cacao]	--	--	--
Gossypium_Graimondii_newGene_1185	13.9925	14.8559	7.81021	6.43452	6.27517	0.268102	0.903756	normal	0.895256	0.0637964	normal	--	--	Biological Process: metabolic process (GO:0008152);; Molecular Function: amino acid binding (GO:0016597);;	--	--	--	ACT domain-containing protein ACR10 {ECO:0000305} OS=Arabidopsis thaliana (Mouse-ear cress) PE=2 SV=1	--	[Protein-PII] uridylyltransferase [Gossypium arboreum]	--	--	biological process: metabolic process (GO:0008152);; molecular function: binding (GO:0005488)
Gossypium_Graimondii_newGene_1188	135.491	296.758	39.8554	201.64	41.0156	8.32667e-15	2.92534	up	1.55031e-06	2.28451	up	--	--	--	--	--	--	--	--	hypothetical protein F383_32336 [Gossypium arboreum]	--	--	--
Gossypium_Graimondii_newGene_1190	2.93706	2.19291	1.52944	0.2226	0.543614	0.89463	0.48229	normal	--	--	--	--	--	--	K15100|3.89606e-130|tcc:TCM_012558|Mitochondrial substrate carrier family protein; K15100 solute carrier family 25 (mitochondrial citrate transporter), member 1 (A)	--	--	Mitochondrial succinate-fumarate transporter 1 GN=SFC1 OS=Arabidopsis thaliana (Mouse-ear cress) PE=2 SV=1	--	Succinate/fumarate mitochondrial transporter [Gossypium arboreum]	--	--	--
Gossypium_Graimondii_newGene_1191	19.4121	16.0072	13.5874	14.2411	14.884	0.89126	0.273601	normal	0.895352	-0.142034	normal	--	--	--	--	--	--	--	--	--	--	--	--
Gossypium_Graimondii_newGene_1192	2.38173	0.986468	3.6554	0.979201	2.90192	0.255087	-1.62798	normal	0.55356	-1.38961	normal	--	--	--	--	--	--	--	--	--	--	--	--
Gossypium_Graimondii_newGene_1194	20.475	11.689	21.4826	7.78392	10.6684	--	--	--	--	--	--	--	--	Cellular Component: ESCRT II complex (GO:0000814);; Molecular Function: transporter activity (GO:0005215);; Biological Process: vesicle-mediated transport (GO:0016192);; Molecular Function: phosphatidylinositol-3-phosphate binding (GO:0032266);; Molecular Function: ubiquitin binding (GO:0043130);;	K12190|2.86082e-35|pvu:PHAVU_011G187600g|hypothetical protein; K12190 ESCRT-II complex subunit VPS36 (A)	--	--	Vacuolar protein sorting-associated protein 36 GN=VPS36 OS=Arabidopsis thaliana (Mouse-ear cress) PE=1 SV=1	--	EAP30/Vps36 family protein isoform 2 [Theobroma cacao]	--	Endocytosis (ko04144)	cellular component: cell (GO:0005623);; cellular component: membrane (GO:0016020);; cellular component: macromolecular complex (GO:0032991);; cellular component: organelle (GO:0043226);; cellular component: organelle part (GO:0044422);; cellular component: membrane part (GO:0044425);; cellular component: cell part (GO:0044464);; molecular function: transporter activity (GO:0005215);; biological p…
Gossypium_Graimondii_newGene_1304	0.48995	7.52783	0.269586	3.50314	0	0.000266561	3.73177	up	--	--	--	--	--	--	K01177|1.4596e-22|tcc:TCM_016515|Beta-amylase 1; K01177 beta-amylase [EC:3.2.1.2] (A)	--	--	--	--	Beta-amylase 1 [Theobroma cacao]	--	Starch and sucrose metabolism (ko00500)	--
Gossypium_Graimondii_newGene_1305	3.7952	5.14399	1.75713	4.39844	2.10675	0.533273	1.24302	normal	0.789026	0.9203	normal	--	--	--	K16281|2.28267e-43|tcc:TCM_016304|RING-H2 zinc finger protein RHA1a, putative; K16281 RING-H2 zinc finger protein RHA1 (A)	--	--	RING-H2 zinc finger protein RHA1a GN=RHA1A OS=Arabidopsis thaliana (Mouse-ear cress) PE=2 SV=1	--	RING-H2 zinc finger protein RHA1a, putative [Theobroma cacao]	--	--	--
Gossypium_Graimondii_newGene_1306	5.21485	4.7812	4.67641	3.90259	7.24119	0.910119	0.041415	normal	0.495374	-0.892745	normal	--	--	Cellular Component: plasmodesma (GO:0009506);; Cellular Component: integral component of cytoplasmic side of endoplasmic reticulum membrane (GO:0071458);; Cellular Component: endoplasmic reticulum tubular network (GO:0071782);; Biological Process: endoplasmic reticulum tubular network organization (GO:0071786);;	--	--	--	Reticulon-like protein B3 GN=RTNLB3 OS=Arabidopsis thaliana (Mouse-ear cress) PE=2 SV=1	--	hypothetical protein CISIN_1g023137mg [Citrus sinensis]	--	--	cellular component: cell junction (GO:0030054);; cellular component: cell (GO:0005623);; cellular component: membrane (GO:0016020);; cellular component: organelle (GO:0043226);; cellular component: organelle part (GO:0044422);; cellular component: membrane part (GO:0044425);; cellular component: cell part (GO:0044464);; biological process: cellular process (GO:0009987);; biological process: cellu…
Gossypium_Graimondii_newGene_1307	0.666415	1.90162	0.643347	0.26023	0.736209	0.807757	1.27483	normal	--	--	--	--	--	Cellular Component: membrane (GO:0016020);; Molecular Function: transferase activity, transferring glycosyl groups (GO:0016757);;	--	--	--	Cellulose synthase-like protein G3 OS=Arabidopsis thaliana (Mouse-ear cress) PE=2 SV=2	--	Cellulose synthase like G3, putative [Theobroma cacao]	--	--	cellular component: membrane (GO:0016020);; molecular function: catalytic activity (GO:0003824);; biological process: metabolic process (GO:0008152)
Gossypium_Graimondii_newGene_1308	3.71374	4.09547	2.60481	3.87999	0.693	0.710112	0.655268	normal	0.000242688	2.32868	up	--	--	--	--	--	--	Protein NEN2 {ECO:0000303|PubMed:25081480} OS=Arabidopsis thaliana (Mouse-ear cress) PE=2 SV=1	--	DNA polymerase III subunit epsilon [Gossypium arboreum]	--	--	--
Gossypium_Graimondii_newGene_1310	22.4919	12.3891	7.24345	6.03275	12.312	0.639393	0.775598	normal	0.429898	-1.01461	normal	--	--	Molecular Function: DNA binding (GO:0003677);; Molecular Function: chromatin binding (GO:0003682);; Cellular Component: nucleus (GO:0005634);;	--	--	--	Protein RADIALIS-like 6 GN=F22H5.3 OS=Arabidopsis thaliana (Mouse-ear cress) PE=2 SV=1	--	DnaJ subfamily C member 1 [Gossypium arboreum]	--	--	molecular function: binding (GO:0005488);; cellular component: cell (GO:0005623);; cellular component: organelle (GO:0043226);; cellular component: cell part (GO:0044464)
Gossypium_Graimondii_newGene_1311	3.19323	0.8099	9.89473	5.27683	10.6336	--	--	--	--	--	--	--	--	--	--	--	--	--	--	Uncharacterized protein TCM_000563 [Theobroma cacao]	--	--	--
Gossypium_Graimondii_newGene_1312	4.89988	2.22118	4.31098	3.78599	5.50158	0.312613	-1.05733	normal	0.764517	-0.57898	normal	--	--	--	--	--	--	--	--	PREDICTED: putative ribonuclease H protein At1g65750 [Malus domestica]	--	--	--
Gossypium_Graimondii_newGene_1313	145.656	65.644	44.5997	68.6587	11.7754	0.919268	0.11515	normal	8.78782e-06	2.25715	up	--	--	--	--	--	--	--	--	Calmegin [Gossypium arboreum]	--	--	--
Gossypium_Graimondii_newGene_1314	0.829955	2.29147	0.811342	1.4995	1.61114	--	--	--	--	--	--	--	--	--	K08592|1.84595e-09|pmum:103323015|ubiquitin-like-specific protease ESD4; K08592 sentrin-specific protease 1 [EC:3.4.22.68] (A)	--	--	Ubiquitin-like-specific protease ESD4 GN=ESD4 OS=Arabidopsis thaliana (Mouse-ear cress) PE=1 SV=1	--	Ubiquitin-like-specific protease ESD4 [Gossypium arboreum]	--	--	--
Gossypium_Graimondii_newGene_1315	4.18297	2.72831	3.75183	5.11293	1.99075	0.849756	-0.388754	normal	0.055705	1.329	normal	--	--	--	--	--	--	--	--	Tetratricopeptide repeat (TPR)-like superfamily protein [Theobroma cacao]	--	--	--
Gossypium_Graimondii_newGene_1316	6.70132	7.31493	5.17635	7.25716	3.86367	0.774859	0.534117	normal	0.423039	0.906398	normal	--	--	--	--	--	--	--	--	Uncharacterized protein TCM_005116 [Theobroma cacao]	--	--	--
Gossypium_Graimondii_newGene_1317	11.7762	8.66823	4.9493	6.22311	7.73155	0.498899	0.845341	normal	0.85959	-0.297376	normal	--	--	--	--	--	--	--	--	hypothetical protein F383_26668 [Gossypium arboreum]	--	--	--
Gossypium_Graimondii_newGene_1319	5.86392	3.47132	8.36658	3.95686	8.52117	0.612748	-1.04957	normal	0.585909	-1.02001	normal	--	--	Cellular Component: mitochondrial inner membrane (GO:0005743);; Biological Process: protein complex assembly (GO:0006461);; Molecular Function: P-P-bond-hydrolysis-driven protein transmembrane transporter activity (GO:0015450);; Cellular Component: integral component of membrane (GO:0016021);; Biological Process: protein import into mitochondrial inner membrane (GO:0045039);; Biological Process: …	K03217|5.74171e-08|aly:ARALYDRAFT_496379|hypothetical protein; K03217 YidC/Oxa1 family membrane protein insertase (A)	--	--	Mitochondrial inner membrane protein OXA1 (Precursor) GN=MTG10.19 OS=Arabidopsis thaliana (Mouse-ear cress) PE=2 SV=2	--	Mitochondrial inner membrane OXA1 -like protein [Gossypium arboreum]	--	Protein export (ko03060)	cellular component: cell (GO:0005623);; cellular component: membrane (GO:0016020);; cellular component: organelle (GO:0043226);; cellular component: organelle part (GO:0044422);; cellular component: cell part (GO:0044464);; biological process: cellular component organization or biogenesis (GO:0071840);; molecular function: transporter activity (GO:0005215);; biological process: cellular process (…
Gossypium_Graimondii_newGene_1320	4.03229	0.376869	0.749806	1.00251	0	--	--	--	--	--	--	--	--	--	--	--	--	--	--	Transposase [Gossypium arboreum]	--	--	--
Gossypium_Graimondii_newGene_1321	14.6664	28.2258	30.5488	35.7439	20.8799	0.928069	0.00310228	normal	0.6048	0.775515	normal	--	--	--	--	--	--	--	--	CTP-dependent diacylglycerol kinase 1 [Gossypium arboreum]	--	--	--
Gossypium_Graimondii_newGene_1325	4.72002	4.69526	3.68512	1.38977	3.17298	0.876811	0.329879	normal	0.424701	-1.13091	normal	--	--	--	--	--	--	--	--	Uncharacterized protein TCM_037833 [Theobroma cacao]	--	--	--
Gossypium_Graimondii_newGene_1326	49.3661	55.2657	36.6078	92.941	54.2868	0.794325	0.499273	normal	0.688797	0.686092	normal	--	--	Molecular Function: serine-type endopeptidase inhibitor activity (GO:0004867);; Biological Process: proteolysis (GO:0006508);; Molecular Function: peptidase activity (GO:0008233);; Biological Process: response to wounding (GO:0009611);;	--	--	--	Inhibitor of trypsin and hageman factor OS=Cucurbita maxima (Pumpkin) PE=1 SV=1	--	proteinase inhibitor [Gossypium arboreum]	--	--	molecular function: enzyme regulator activity (GO:0030234);; biological process: biological regulation (GO:0065007);; biological process: metabolic process (GO:0008152);; molecular function: catalytic activity (GO:0003824);; biological process: response to stimulus (GO:0050896)
Gossypium_Graimondii_newGene_1327	1.68471	3.37286	0.953663	3.26528	1.78957	0.0380076	1.62657	normal	0.767705	0.684874	normal	[R]	General function prediction only	Molecular Function: oxidoreductase activity (GO:0016491);;	K06892|1.12878e-78|cam:101505204|1-aminocyclopropane-1-carboxylate oxidase homolog 1-like; K06892 feruloyl-CoA ortho-hydroxylase [EC:1.14.11.-] (A)	--	--	1-aminocyclopropane-1-carboxylate oxidase homolog 9 GN=At5g43440 OS=Arabidopsis thaliana (Mouse-ear cress) PE=2 SV=1	--	desacetoxyvindoline 4-hydroxylase, putative [Medicago truncatula]	--	--	molecular function: catalytic activity (GO:0003824);; biological process: metabolic process (GO:0008152)
Gossypium_Graimondii_newGene_1328	7.3233	3.90441	5.27579	3.5912	4.9147	0.926123	-0.25748	normal	0.883064	-0.426957	normal	--	--	Molecular Function: metal ion binding (GO:0046872);;	K16285|1.5854e-51|tcc:TCM_002456|RING/U-box superfamily protein, putative; K16285 RING/U-box domain-containing protein (A)	--	--	Probable E3 ubiquitin-protein ligase XERICO GN=XERICO OS=Arabidopsis thaliana (Mouse-ear cress) PE=1 SV=1	--	putative E3 ubiquitin-protein ligase RHA2B -like protein [Gossypium arboreum]	--	--	molecular function: binding (GO:0005488)
Gossypium_Graimondii_newGene_1329	61.8239	103.61	83.9048	126.084	53.3805	0.807533	0.478458	normal	0.124663	1.19676	normal	[T]	Signal transduction mechanisms	Molecular Function: protein serine/threonine phosphatase activity (GO:0004722);; Biological Process: protein dephosphorylation (GO:0006470);; Molecular Function: metal ion binding (GO:0046872);;	K17499|2.95073e-17|tcc:TCM_027489|Phosphatase 2C family protein; K17499 protein phosphatase 1G [EC:3.1.3.16] (A)	--	--	Probable protein phosphatase 2C 21 GN=PPC4-2 OS=Arabidopsis thaliana (Mouse-ear cress) PE=1 SV=1	--	hypothetical protein F383_03979 [Gossypium arboreum]	--	--	molecular function: catalytic activity (GO:0003824);; biological process: metabolic process (GO:0008152);; biological process: cellular process (GO:0009987);; molecular function: binding (GO:0005488)
Gossypium_Graimondii_newGene_1330	2.66972	1.80685	2.44577	0.45	3.22139	0.945086	-0.408085	normal	0.0623014	-2.31476	normal	--	--	--	--	--	--	--	--	hypothetical protein F383_30608 [Gossypium arboreum]	--	--	--
Gossypium_Graimondii_newGene_1331	11.5514	5.00227	4.19454	2.14699	3.64644	0.889532	0.241663	normal	0.678159	-0.755845	normal	--	--	--	--	--	--	Transcription factor bHLH121 GN=MPN9.10 OS=Arabidopsis thaliana (Mouse-ear cress) PE=2 SV=1	--	Transcription factor protein [Gossypium arboreum]	--	--	--
Gossypium_Graimondii_newGene_1332	8.53819	8.86885	10.6043	6.55298	11.7996	0.887455	-0.252948	normal	0.571665	-0.814688	normal	--	--	--	--	--	--	--	--	hypothetical protein F383_25628 [Gossypium arboreum]	--	--	--
Gossypium_Graimondii_newGene_1333	20.4315	8.98944	5.27333	7.59212	2.21386	0.779769	0.740327	normal	0.190174	1.57528	normal	--	--	--	--	--	--	Putative ribonuclease H protein At1g65750 GN=At1g65750 OS=Arabidopsis thaliana (Mouse-ear cress) PE=3 SV=1	--	hypothetical protein F383_26668 [Gossypium arboreum]	--	--	--
Gossypium_Graimondii_newGene_1335	7.16812	4.10296	7.30189	5.54731	6.78778	0.75649	-0.764554	normal	0.878527	-0.315976	normal	--	--	--	K00784|9.40801e-30|pper:PRUPE_ppa009179mg|hypothetical protein; K00784 ribonuclease Z [EC:3.1.26.11] (A)	--	--	Nuclear ribonuclease Z (Fragment) GN=ELAC OS=Triticum aestivum (Wheat) PE=1 SV=1	--	Nuclear ribonuclease Z [Gossypium arboreum]	--	RNA transport (ko03013)	--
Gossypium_Graimondii_newGene_1337	1.05974	0.204785	2.48251	1.31639	4.04633	1.52697e-06	-3.04604	down	0.00976874	-1.6646	down	[T]	Signal transduction mechanisms	--	K01110|7.63384e-122|tcc:TCM_000686|Phosphatidylinositol-3,4,5-trisphosphate 3-phosphatase and dual-specificity protein phosphatase PTEN isoform 1; K01110 phosphatidylinositol-3,4,5-trisphosphate 3-phosphatase and dual-specificity protein phosphatase PTEN [EC:3.1.3.16 3.1.3.48 3.1.3.67] (A)	--	--	--	--	pten [Gossypium arboreum]	--	Inositol phosphate metabolism (ko00562);; Phosphatidylinositol signaling system (ko04070)	--
Gossypium_Graimondii_newGene_1340	5.33397	1.05708	4.72535	0.806759	6.27522	8.86415e-05	-2.08193	down	4.18197e-07	-2.85139	down	[HC]	--	Molecular Function: squalene monooxygenase activity (GO:0004506);; Cellular Component: integral component of membrane (GO:0016021);; Molecular Function: flavin adenine dinucleotide binding (GO:0050660);; Biological Process: oxidation-reduction process (GO:0055114);;	K00511|1.28409e-90|tcc:TCM_000850|Squalene monooxygenase isoform 1; K00511 squalene monooxygenase [EC:1.14.13.132] (A)	--	--	Squalene epoxidase 3 GN=SQE3 OS=Arabidopsis thaliana (Mouse-ear cress) PE=1 SV=1	--	Squalene monooxygenase isoform 4 [Theobroma cacao]	--	Steroid biosynthesis (ko00100);; Sesquiterpenoid and triterpenoid biosynthesis (ko00909)	molecular function: catalytic activity (GO:0003824);; biological process: metabolic process (GO:0008152);; biological process: single-organism process (GO:0044699);; cellular component: membrane (GO:0016020);; cellular component: membrane part (GO:0044425);; molecular function: binding (GO:0005488)
Gossypium_Graimondii_newGene_1342	693.044	551.665	523.068	645.201	393.658	0.876081	0.3232	normal	0.714075	0.658088	normal	--	--	--	--	--	--	--	--	--	--	--	--
Gossypium_Graimondii_newGene_1345	19.9399	12.0613	14.2736	8.31049	6.74038	0.961654	-0.107079	normal	--	--	--	--	--	--	--	--	--	--	--	--	--	--	--
Gossypium_Graimondii_newGene_1349	1.1869	3.32757	2.36987	2.5823	1.01846	0.934557	0.495136	normal	0.861422	1.11176	normal	--	--	--	--	--	--	MEPFL1 {ECO:0000305} (Precursor) GN=F18D22.80 OS=Arabidopsis thaliana (Mouse-ear cress) PE=1 SV=1	--	epidermal patterning factor-like protein 1 [Gossypium arboreum]	--	--	--
Gossypium_Graimondii_newGene_1350	3.8604	5.34275	2.09982	6.49316	1.65223	--	--	--	0.674495	1.57183	normal	--	--	--	--	--	--	--	--	--	--	--	--
Gossypium_Graimondii_newGene_1351	3.76923	13.5909	35.6002	18.4161	13.9799	0.00245837	-1.39826	down	0.890412	0.425716	normal	[M]	Cell wall/membrane/envelope biogenesis	Cellular Component: membrane (GO:0016020);; Molecular Function: transferase activity, transferring glycosyl groups (GO:0016757);; Cellular Component: cell part (GO:0044464);;	--	--	--	Cellulose synthase-like protein E6 GN=P0556A05.32 OS=Oryza sativa subsp. japonica (Rice) PE=2 SV=1	--	Cellulose synthase-like protein E6 [Gossypium arboreum]	--	--	cellular component: membrane (GO:0016020);; molecular function: catalytic activity (GO:0003824);; biological process: metabolic process (GO:0008152);; cellular component: cell part (GO:0044464)
Gossypium_Graimondii_newGene_1354	2.74018	0.392566	1.51257	1.02578	3.68574	--	--	--	0.701004	-1.44873	normal	[F]	Nucleotide transport and metabolism	Molecular Function: dihydrofolate reductase activity (GO:0004146);; Molecular Function: thymidylate synthase activity (GO:0004799);; Cellular Component: mitochondrion (GO:0005739);; Biological Process: dTMP biosynthetic process (GO:0006231);; Biological Process: glycine biosynthetic process (GO:0006545);; Biological Process: one-carbon metabolic process (GO:0006730);; Biological Process: methylat…	K13998|3.69137e-21|vvi:100255872|putative bifunctional dihydrofolate reductase-thymidylate synthase; K13998 dihydrofolate reductase / thymidylate synthase [EC:1.5.1.3 2.1.1.45] (A)	--	--	Thymidylate synthase GN=THY-2 OS=Arabidopsis thaliana (Mouse-ear cress) PE=2 SV=2	--	Thymidylate synthase 1 isoform 9 [Theobroma cacao]	--	Pyrimidine metabolism (ko00240);; One carbon pool by folate (ko00670);; Folate biosynthesis (ko00790)	molecular function: catalytic activity (GO:0003824);; biological process: metabolic process (GO:0008152);; biological process: single-organism process (GO:0044699);; cellular component: cell (GO:0005623);; cellular component: organelle (GO:0043226);; cellular component: cell part (GO:0044464);; biological process: cellular process (GO:0009987)
Gossypium_Graimondii_newGene_1356	1.74208	2.08645	1.4591	1.37724	0.246767	--	--	--	--	--	--	--	--	Cellular Component: nucleosome (GO:0000786);; Molecular Function: DNA binding (GO:0003677);; Cellular Component: nucleus (GO:0005634);; Biological Process: nucleosome assembly (GO:0006334);;	K11275|2.34341e-30|tcc:TCM_026313|Winged-helix DNA-binding transcription factor family protein; K11275 histone H1/5 (A)	--	--	Histone H1.2 GN=At2g30620 OS=Arabidopsis thaliana (Mouse-ear cress) PE=1 SV=1	--	hypothetical protein F383_17072 [Gossypium arboreum]	--	--	cellular component: cell (GO:0005623);; cellular component: macromolecular complex (GO:0032991);; cellular component: organelle (GO:0043226);; cellular component: organelle part (GO:0044422);; cellular component: cell part (GO:0044464);; molecular function: binding (GO:0005488);; biological process: cellular process (GO:0009987);; biological process: cellular component organization or biogenesis …
Gossypium_Graimondii_newGene_1358	73.6295	119.41	54.0627	54.2126	62.3563	0.124816	1.06969	normal	0.87057	-0.227191	normal	--	--	--	--	--	--	--	--	--	--	--	--
Gossypium_Graimondii_newGene_1359	8.97801	15.7511	8.1271	14.7455	8.57751	0.253807	0.913587	normal	0.628851	0.751238	normal	[I]	Lipid transport and metabolism	Biological Process: metabolic process (GO:0008152);; Molecular Function: hydrolase activity (GO:0016787);;	K14493|0|tcc:TCM_026504|Alpha/beta-Hydrolases superfamily protein; K14493 gibberellin receptor GID1 [EC:3.-.-.-] (A)	--	--	Gibberellin receptor GID1C GN=F21A20.30 OS=Arabidopsis thaliana (Mouse-ear cress) PE=1 SV=1	--	GID1-4 [Gossypium hirsutum]	--	Plant hormone signal transduction (ko04075)	biological process: metabolic process (GO:0008152);; molecular function: catalytic activity (GO:0003824)
Gossypium_Graimondii_newGene_1361	2.06161	2.6602	2.91891	2.43115	2.13895	0.91473	-0.110151	normal	0.893356	0.161652	normal	--	--	--	--	--	--	--	--	Alginate biosynthesis AlgK [Gossypium arboreum]	--	--	--
Gossypium_Graimondii_newGene_1364	2.6283	1.52962	0.622212	3.37499	2.02962	0.778612	1.2453	normal	0.784991	0.680159	normal	--	--	--	--	--	--	Probable disease resistance protein At4g14610 GN=At4g14610 OS=Arabidopsis thaliana (Mouse-ear cress) PE=3 SV=1	--	LRR and NB-ARC domains-containing disease resistance-like protein [Theobroma cacao]	--	--	--
Gossypium_Graimondii_newGene_1365	13.9799	16.2388	17.711	1.43188e-72	17.804	0.934905	-0.0693711	normal	0.00013175	-3.75955	down	--	--	Molecular Function: protein kinase activity (GO:0004672);;	--	--	--	Probable leucine-rich repeat receptor-like serine/threonine-protein kinase At3g14840 (Precursor) GN=LRR-RLK OS=Arabidopsis thaliana (Mouse-ear cress) PE=2 SV=1	--	Leucine-rich repeat transmembrane protein kinase, putative [Theobroma cacao]	--	--	molecular function: catalytic activity (GO:0003824);; biological process: metabolic process (GO:0008152);; biological process: cellular process (GO:0009987)
Gossypium_Graimondii_newGene_1366	48.0866	106.274	49.0144	113.512	44.4437	0.0589489	1.14088	normal	0.0606465	1.29024	normal	--	--	Molecular Function: protein serine/threonine kinase activity (GO:0004674);; Molecular Function: ATP binding (GO:0005524);; Biological Process: protein phosphorylation (GO:0006468);;	--	--	--	Probable leucine-rich repeat receptor-like serine/threonine-protein kinase At3g14840 (Precursor) GN=LRR-RLK OS=Arabidopsis thaliana (Mouse-ear cress) PE=2 SV=1	--	Leucine-rich repeat transmembrane protein kinase, putative isoform 2 [Theobroma cacao]	--	--	molecular function: catalytic activity (GO:0003824);; biological process: metabolic process (GO:0008152);; biological process: cellular process (GO:0009987);; molecular function: binding (GO:0005488)
Gossypium_Graimondii_newGene_1367	5.33201	7.05097	6.72459	4.0838	9.42872	0.908883	0.0747518	normal	0.0587357	-1.31433	normal	--	--	--	--	--	--	--	--	--	--	--	--
Gossypium_Graimondii_newGene_1368	15.5953	15.5795	9.62642	10.3045	9.31981	--	--	--	--	--	--	[K]	Transcription	Biological Process: RNA splicing, via endonucleolytic cleavage and ligation (GO:0000394);; Cellular Component: DNA-directed RNA polymerase IV complex (GO:0000418);; Cellular Component: DNA-directed RNA polymerase V complex (GO:0000419);; Molecular Function: DNA binding (GO:0003677);; Molecular Function: DNA-directed RNA polymerase activity (GO:0003899);; Cellular Component: DNA-directed RNA polym…	K03009|6.1134e-30|tcc:TCM_027783|DNA directed RNA polymerase, 7 kDa subunit; K03009 DNA-directed RNA polymerases I, II, and III subunit RPABC4 (A)	--	--	DNA-directed RNA polymerases II, IV and V subunit 12 GN=MEE6.8 OS=Arabidopsis thaliana (Mouse-ear cress) PE=1 SV=1	--	DNA directed RNA polymerase, 7 kDa subunit [Theobroma cacao]	--	Purine metabolism (ko00230);; Pyrimidine metabolism (ko00240);; RNA polymerase (ko03020)	biological process: metabolic process (GO:0008152);; biological process: cellular process (GO:0009987);; cellular component: cell (GO:0005623);; cellular component: membrane-enclosed lumen (GO:0031974);; cellular component: macromolecular complex (GO:0032991);; cellular component: organelle (GO:0043226);; cellular component: organelle part (GO:0044422);; cellular component: cell part (GO:0044464)…
Gossypium_Graimondii_newGene_1369	14.1464	19.109	25.3552	11.5123	14.5828	--	--	--	--	--	--	--	--	Biological Process: drug transmembrane transport (GO:0006855);; Molecular Function: drug transmembrane transporter activity (GO:0015238);; Molecular Function: antiporter activity (GO:0015297);; Cellular Component: membrane (GO:0016020);;	K03327|6.75974e-34|tcc:TCM_012553|MATE efflux family protein; K03327 multidrug resistance protein, MATE family (A)	--	--	MATE efflux family protein 7 GN=F3L12.9 OS=Arabidopsis thaliana (Mouse-ear cress) PE=2 SV=1	--	MATE efflux family protein [Theobroma cacao]	--	--	biological process: cellular process (GO:0009987);; biological process: single-organism process (GO:0044699);; biological process: response to stimulus (GO:0050896);; biological process: localization (GO:0051179);; molecular function: transporter activity (GO:0005215);; cellular component: membrane (GO:0016020)
Gossypium_Graimondii_newGene_1370	21.3098	13.3195	17.2115	6.97741	7.48812	0.958962	-0.18842	normal	--	--	--	[V]	Defense mechanisms	Biological Process: drug transmembrane transport (GO:0006855);; Molecular Function: drug transmembrane transporter activity (GO:0015238);; Molecular Function: antiporter activity (GO:0015297);; Cellular Component: membrane (GO:0016020);;	K03327|4.14699e-39|tcc:TCM_012553|MATE efflux family protein; K03327 multidrug resistance protein, MATE family (A)	--	--	MATE efflux family protein 5 GN=F3L12.12 OS=Arabidopsis thaliana (Mouse-ear cress) PE=3 SV=1	--	MATE efflux family protein [Theobroma cacao]	--	--	biological process: cellular process (GO:0009987);; biological process: single-organism process (GO:0044699);; biological process: response to stimulus (GO:0050896);; biological process: localization (GO:0051179);; molecular function: transporter activity (GO:0005215);; cellular component: membrane (GO:0016020)
Gossypium_Graimondii_newGene_1371	2.79176	4.9097	2.6877	2.37555	2.35334	0.731053	0.753584	normal	0.918478	-0.00587708	normal	[K]	Transcription	Molecular Function: DNA binding (GO:0003677);; Molecular Function: DNA-directed RNA polymerase activity (GO:0003899);; Biological Process: transcription, DNA-templated (GO:0006351);; Molecular Function: ribonucleoside binding (GO:0032549);;	K03021|2.05077e-150|tcc:TCM_044750|DNA-directed RNA polymerase isoform 1; K03021 DNA-directed RNA polymerase III subunit RPC2 [EC:2.7.7.6] (A)	--	--	DNA-directed RNA polymerase II subunit RPB2 GN=RPB2 OS=Solanum lycopersicum (Tomato) PE=2 SV=1	--	DNA-directed RNA polymerase III subunit RPC2 [Gossypium arboreum]	--	Purine metabolism (ko00230);; Pyrimidine metabolism (ko00240);; RNA polymerase (ko03020)	molecular function: binding (GO:0005488);; molecular function: catalytic activity (GO:0003824);; biological process: metabolic process (GO:0008152);; biological process: cellular process (GO:0009987)
Gossypium_Graimondii_newGene_1372	8.56852	7.89265	5.82199	8.98677	5.71285	0.900747	0.220013	normal	0.872467	0.26274	normal	[K]	Transcription	--	K03021|0|tcc:TCM_044750|DNA-directed RNA polymerase isoform 1; K03021 DNA-directed RNA polymerase III subunit RPC2 [EC:2.7.7.6] (A)	--	--	DNA-directed RNA polymerase II subunit 2 GN=At4g21710 OS=Arabidopsis thaliana (Mouse-ear cress) PE=1 SV=2	--	DNA-directed RNA polymerase isoform 3 [Theobroma cacao]	--	Purine metabolism (ko00230);; Pyrimidine metabolism (ko00240);; RNA polymerase (ko03020)	--
Gossypium_Graimondii_newGene_1373	0.411896	0.063006	1.15184	0.224533	1.14643	7.08295e-09	-3.7987	down	0.000896311	-2.24713	down	[V]	Defense mechanisms	Molecular Function: ATP binding (GO:0005524);; Biological Process: ATP catabolic process (GO:0006200);; Cellular Component: integral component of membrane (GO:0016021);; Molecular Function: ATPase activity, coupled to transmembrane movement of substances (GO:0042626);; Biological Process: transmembrane transport (GO:0055085);;	--	--	--	ABC transporter C family member 10 GN=F17J16.190 OS=Arabidopsis thaliana (Mouse-ear cress) PE=2 SV=2	--	Multidrug resistance-associated protein 14 isoform 3, partial [Theobroma cacao]	--	--	molecular function: binding (GO:0005488);; biological process: metabolic process (GO:0008152);; biological process: cellular process (GO:0009987);; biological process: single-organism process (GO:0044699);; cellular component: membrane (GO:0016020);; cellular component: membrane part (GO:0044425);; molecular function: catalytic activity (GO:0003824);; molecular function: transporter activity (GO:…
Gossypium_Graimondii_newGene_1374	6.00536	11.1665	23.7341	17.318	26.922	0.257926	-1.07151	normal	0.70507	-0.670561	normal	--	--	--	--	--	--	Arabinogalactan peptide 20 (Precursor) GN=AGP20 OS=Arabidopsis thaliana (Mouse-ear cress) PE=3 SV=1	--	hypothetical protein F383_11432 [Gossypium arboreum]	--	--	--
Gossypium_Graimondii_newGene_1375	1.15424	1.26015	3.03816	3.24585	3.00646	0.538093	-1.24331	normal	0.904445	-0.0849519	normal	[S]	Function unknown	--	--	--	--	--	--	Tryptophan RNA-binding attenuator protein-like [Theobroma cacao]	--	--	--
Gossypium_Graimondii_newGene_1376	7.68481	6.88969	7.30346	6.40159	8.3986	0.914107	-0.313456	normal	0.65175	-0.776556	normal	--	--	--	--	--	--	--	--	S phase cyclin A-associated in the endoplasmic reticulum [Gossypium arboreum]	--	--	--
Gossypium_Graimondii_newGene_1377	1.23818	1.48592	2.96332	2.24248	2.46552	0.781301	-1.00814	normal	0.930216	-0.133723	normal	--	--	--	--	--	--	--	--	Carbonyl reductase [NADPH] 1 [Gossypium arboreum]	--	--	--
Gossypium_Graimondii_newGene_1379	8.02169	1.54659	4.0056	0.498377	2.40405	0.800277	-1.21905	normal	--	--	--	--	--	--	--	--	--	--	--	--	--	--	--
Gossypium_Graimondii_newGene_1380	0.626671	4.64002	0.62183	4.0288	0.825085	0.127955	2.36892	normal	0.540516	1.8108	normal	--	--	--	--	--	--	AT-rich interactive domain-containing protein 1 GN=ARID1 OS=Arabidopsis thaliana (Mouse-ear cress) PE=2 SV=1	--	ARID/BRIGHT DNA-binding domain,ELM2 domain protein, putative isoform 3 [Theobroma cacao]	--	--	--
Gossypium_Graimondii_newGene_1381	58.5094	74.7546	79.5543	92.1011	74.9814	0.940826	-0.0662131	normal	0.916763	0.25629	normal	--	--	--	--	--	--	--	--	hypothetical protein F383_23255 [Gossypium arboreum]	--	--	--
Gossypium_Graimondii_newGene_1382	6.81638	5.21627	8.068	8.26315	5.10468	0.671635	-0.644125	normal	0.698888	0.681131	normal	--	--	--	--	--	--	--	--	Tetratricopeptide repeat (TPR)-like superfamily protein [Theobroma cacao]	--	--	--
Gossypium_Graimondii_newGene_1383	37.1781	64.6388	110.333	30.3657	80.3318	0.276054	-0.933877	normal	0.025818	-1.39043	normal	--	--	--	--	--	--	--	--	--	--	--	--
Gossypium_Graimondii_newGene_1384	63.292	81.0781	71.0884	74.1337	65.5457	0.956775	0.0687723	normal	0.941179	0.11135	normal	--	--	--	--	--	--	--	--	--	--	--	--
Gossypium_Graimondii_newGene_1385	4.79275	5.3388	5.4986	3.90033	3.42709	0.910323	-0.00214715	normal	0.887762	0.172383	normal	--	--	--	--	--	--	--	--	--	--	--	--
Gossypium_Graimondii_newGene_1386	0.501571	2.94379	1.58796	4.03227	1.62678	0.844103	0.735792	normal	0.445948	1.1735	normal	--	--	Cellular Component: extracellular region (GO:0005576);;	--	--	--	Desiccation-related protein PCC13-62 (Precursor) OS=Craterostigma plantagineum (Blue gem) PE=2 SV=1	--	PREDICTED: desiccation-related protein PCC13-62-like [Eucalyptus grandis]	--	--	cellular component: extracellular region (GO:0005576)
Gossypium_Graimondii_newGene_1387	2.85169	2.62353	0.59562	1.36075	2.152	0.351226	1.34154	normal	0.730742	-0.981239	normal	--	--	--	--	--	--	--	--	Hypoxia-inducible factor 1 alpha inhibitor, putative isoform 1 [Theobroma cacao]	--	--	--
Gossypium_Graimondii_newGene_1388	3.27028	2.79878	3.11703	4.06027	4.49196	0.911884	-0.223392	normal	0.880673	-0.164009	normal	--	--	--	--	--	--	--	--	hypothetical protein F383_23133 [Gossypium arboreum]	--	--	--
Gossypium_Graimondii_newGene_1389	2.7912	3.13737	1.85961	7.90315	1.62192	0.902084	0.670017	normal	0.00299623	2.14312	up	--	--	--	--	--	--	--	--	Phosphate import ATP-binding PstB 2 [Gossypium arboreum]	--	--	--
Gossypium_Graimondii_newGene_1391	17.1157	3.54751	18.3856	3.92252	33.6001	0.000111992	-2.21135	down	5.85239e-08	-3.00692	down	--	--	--	--	--	--	--	--	Uncharacterized protein TCM_018865 [Theobroma cacao]	--	--	--
Gossypium_Graimondii_newGene_1392	0.472651	2.70399	4.04962	3.3929	3.01277	0.744569	-0.567786	normal	0.895171	0.138744	normal	--	--	--	--	--	--	Putative disease resistance protein RGA1 GN=RGA1 OS=Solanum bulbocastanum (Wild potato) PE=2 SV=2	--	Putative disease resistance RGA1 [Gossypium arboreum]	--	--	--
Gossypium_Graimondii_newGene_1393	1.69825	1.09097	2.31501	2.33115	1.77815	0.807368	-0.878664	normal	0.89144	0.361794	normal	--	--	--	--	--	--	Uncharacterized mitochondrial protein AtMg00310 GN=AtMg00310 OS=Arabidopsis thaliana (Mouse-ear cress) PE=4 SV=1	--	hypothetical protein PRUPE_ppa016563mg, partial [Prunus persica]	--	--	--
Gossypium_Graimondii_newGene_1394	2.87164	4.43611	4.62754	3.97979	4.08365	0.929145	0.0176315	normal	0.908766	-0.0483348	normal	--	--	--	--	--	--	--	--	OSJNBb0017I01.7 [Oryza sativa Japonica Group]	--	--	--
Gossypium_Graimondii_newGene_1395	16.7905	19.403	26.0902	19.74	22.7402	0.779728	-0.520906	normal	0.862525	-0.293386	normal	--	--	--	--	--	--	--	--	--	--	--	--
Gossypium_Graimondii_newGene_1396	33.7947	20.5077	26.7433	22.8616	23.9296	0.897052	-0.393173	normal	0.934721	-0.0590424	normal	--	--	--	--	--	--	--	--	--	--	--	--
Gossypium_Graimondii_newGene_1397	3.13635	2.24051	1.67235	0.64264	2.51899	0.952062	0.412727	normal	0.634332	-1.51728	normal	--	--	--	--	--	--	--	--	PREDICTED: putative ribonuclease H protein At1g65750 [Malus domestica]	--	--	--
Gossypium_Graimondii_newGene_1399	19.6536	12.7852	20.6111	14.5088	24.8704	0.743395	-0.623197	normal	0.615586	-0.76929	normal	--	--	--	--	--	--	--	--	hypothetical protein VITISV_028658 [Vitis vinifera]	--	--	--
Gossypium_Graimondii_newGene_1400	3.71996	4.52007	7.12821	6.02434	6.21165	0.851426	-0.52241	normal	0.893683	-0.0355282	normal	--	--	Molecular Function: serine-type endopeptidase activity (GO:0004252);; Biological Process: proteolysis (GO:0006508);; Cellular Component: external side of plasma membrane (GO:0009897);; Biological Process: stomatal complex morphogenesis (GO:0010103);; Biological Process: regulation of cell proliferation (GO:0042127);; Molecular Function: identical protein binding (GO:0042802);; Biological Process:…	--	--	--	--	--	PREDICTED: uncharacterized protein LOC101504607, partial [Cicer arietinum]	--	--	molecular function: catalytic activity (GO:0003824);; biological process: metabolic process (GO:0008152);; cellular component: cell (GO:0005623);; cellular component: membrane (GO:0016020);; cellular component: membrane part (GO:0044425);; cellular component: cell part (GO:0044464);; biological process: multicellular organismal process (GO:0032501);; biological process: developmental process (GO:…
Gossypium_Graimondii_newGene_1401	1.84748	2.10142	1.19356	2.72898	2.69533	--	--	--	0.947887	0.0791195	normal	--	--	--	--	--	--	--	--	hypothetical protein F383_23028 [Gossypium arboreum]	--	--	--
Gossypium_Graimondii_newGene_1402	13.161	13.8937	4.81785	13.9071	8.49232	--	--	--	--	--	--	[DKT]	--	Molecular Function: protein binding (GO:0005515);; Cellular Component: Golgi apparatus (GO:0005794);; Biological Process: membrane fusion (GO:0006944);; Biological Process: systemic acquired resistance (GO:0009627);; Biological Process: salicylic acid biosynthetic process (GO:0009697);; Cellular Component: membrane (GO:0016020);; Biological Process: Golgi vesicle transport (GO:0048193);;	--	--	--	ALA-interacting subunit 3 OS=Arabidopsis thaliana (Mouse-ear cress) PE=1 SV=1	--	ALA-interacting subunit 3 -like protein [Gossypium arboreum]	--	--	molecular function: binding (GO:0005488);; cellular component: cell (GO:0005623);; cellular component: organelle (GO:0043226);; cellular component: cell part (GO:0044464);; biological process: immune system process (GO:0002376);; biological process: response to stimulus (GO:0050896);; biological process: multi-organism process (GO:0051704);; biological process: metabolic process (GO:0008152);; bi…
Gossypium_Graimondii_newGene_1403	1.53416	2.27198	1.52417	1.31527	0.641113	0.841297	0.606599	normal	0.809612	0.915127	normal	[C]	Energy production and conversion	Molecular Function: alditol:NADP+ 1-oxidoreductase activity (GO:0004032);; Cellular Component: chloroplast thylakoid membrane (GO:0009535);; Cellular Component: chloroplast envelope (GO:0009941);; Cellular Component: plastoglobule (GO:0010287);; Biological Process: oxidation-reduction process (GO:0055114);;	--	--	--	Uncharacterized oxidoreductase At1g06690, chloroplastic (Precursor) GN=At1g06690 OS=Arabidopsis thaliana (Mouse-ear cress) PE=2 SV=1	--	hypothetical protein CISIN_1g017732mg [Citrus sinensis]	--	--	molecular function: catalytic activity (GO:0003824);; biological process: metabolic process (GO:0008152);; biological process: single-organism process (GO:0044699);; cellular component: cell (GO:0005623);; cellular component: membrane (GO:0016020);; cellular component: organelle (GO:0043226);; cellular component: organelle part (GO:0044422);; cellular component: cell part (GO:0044464)
Gossypium_Graimondii_newGene_1404	102.096	59.8251	238.034	65.0388	313.713	6.93578e-08	-2.09552	down	1.41588e-06	-2.31683	down	[O]	Posttranslational modification, protein turnover, chaperones	Biological Process: glutathione metabolic process (GO:0006749);; Cellular Component: chloroplast (GO:0009507);; Biological Process: de-etiolation (GO:0009704);; Molecular Function: transferase activity (GO:0016740);; Biological Process: response to cadmium ion (GO:0046686);; Biological Process: lateral root development (GO:0048527);; Biological Process: response to growth hormone (GO:0060416);; B…	K00799|7.93226e-131|tcc:TCM_010044|Glutathione S-transferase family protein; K00799 glutathione S-transferase [EC:2.5.1.18] (A)	--	--	Glutathione S-transferase U17 GN=At1g10370 OS=Arabidopsis thaliana (Mouse-ear cress) PE=2 SV=1	--	glutathione S-transferase [Gossypium hirsutum]	--	Glutathione metabolism (ko00480)	biological process: metabolic process (GO:0008152);; biological process: cellular process (GO:0009987);; biological process: single-organism process (GO:0044699);; cellular component: cell (GO:0005623);; cellular component: organelle (GO:0043226);; cellular component: cell part (GO:0044464);; biological process: response to stimulus (GO:0050896);; molecular function: catalytic activity (GO:000382…
Gossypium_Graimondii_newGene_1405	4.70132	2.19744	2.57463	1.1457	0.411392	--	--	--	--	--	--	--	--	Biological Process: cellular macromolecule metabolic process (GO:0044260);; Biological Process: nucleic acid metabolic process (GO:0090304);;	K03144|1.893e-10|tcc:TCM_029896|Transcription factor-related isoform 1; K03144 transcription initiation factor TFIIH subunit 4 (A)	--	--	SWR1 complex subunit 2 GN=SWC2 OS=Arabidopsis thaliana (Mouse-ear cress) PE=1 SV=1	--	General transcription factor IIH subunit 4 [Gossypium arboreum]	--	Basal transcription factors (ko03022);; Nucleotide excision repair (ko03420)	biological process: metabolic process (GO:0008152);; biological process: cellular process (GO:0009987)
Gossypium_Graimondii_newGene_1409	1.51568	4.50851	7.00727	4.20232	3.50164	0.741539	-0.643657	normal	0.88359	0.253648	normal	--	--	Molecular Function: protein serine/threonine kinase activity (GO:0004674);; Molecular Function: ATP binding (GO:0005524);; Biological Process: protein phosphorylation (GO:0006468);; Biological Process: recognition of pollen (GO:0048544);;	--	--	--	G-type lectin S-receptor-like serine/threonine-protein kinase RLK1 (Precursor) GN=RLK1 OS=Arabidopsis thaliana (Mouse-ear cress) PE=2 SV=2	--	Receptor-like protein kinase 1, putative [Theobroma cacao]	--	--	molecular function: catalytic activity (GO:0003824);; biological process: metabolic process (GO:0008152);; biological process: cellular process (GO:0009987);; molecular function: binding (GO:0005488);; biological process: single-organism process (GO:0044699)
Gossypium_Graimondii_newGene_1410	7.57932	4.87478	5.92605	8.46288	11.2822	0.574526	-0.846926	normal	0.796628	-0.514528	normal	--	--	Biological Process: biosynthetic process (GO:0009058);; Molecular Function: transferase activity, transferring glycosyl groups (GO:0016757);; Cellular Component: intracellular membrane-bounded organelle (GO:0043231);; Cellular Component: cytoplasmic part (GO:0044444);;	--	--	--	Inositol phosphorylceramide glucuronosyltransferase 1 {ECO:0000303|PubMed:25122154} OS=Arabidopsis thaliana (Mouse-ear cress) PE=1 SV=1	--	Glycogenin-1 [Gossypium arboreum]	--	--	biological process: metabolic process (GO:0008152);; molecular function: catalytic activity (GO:0003824);; cellular component: cell (GO:0005623);; cellular component: organelle (GO:0043226);; cellular component: cell part (GO:0044464)
Gossypium_Graimondii_newGene_1411	6.23564	3.50939	7.8031	4.97964	5.3362	0.510628	-0.990253	normal	0.899119	-0.114142	normal	--	--	--	--	--	--	--	--	--	--	--	--
Gossypium_Graimondii_newGene_1412	5.82768	6.99248	1.17963	4.54236	5.61991	0.00036965	2.43398	up	0.85269	-0.445006	normal	--	--	--	--	--	--	--	--	--	--	--	--
Gossypium_Graimondii_newGene_1415	2.59554	2.93463	2.74787	3.43481	3.08922	0.959698	0.0600943	normal	0.935894	0.134823	normal	--	--	--	--	--	--	--	--	Uncharacterized protein F383_21688 [Gossypium arboreum]	--	--	--
Gossypium_Graimondii_newGene_1418	10.0313	6.01938	2.20748	1.43617	4.67098	--	--	--	--	--	--	[K]	Transcription	Molecular Function: translation initiation factor activity (GO:0003743);; Cellular Component: nucleus (GO:0005634);; Cellular Component: cytoplasm (GO:0005737);; Biological Process: DNA-templated transcription, initiation (GO:0006352);; Biological Process: regulation of transcription, DNA-templated (GO:0006355);; Biological Process: translational initiation (GO:0006413);; Molecular Function: zinc…	K03124|6.21923e-25|cic:CICLE_v10005479mg|hypothetical protein; K03124 transcription initiation factor TFIIB (A)	--	--	Transcription initiation factor IIB-2 GN=TFIIB2 OS=Arabidopsis thaliana (Mouse-ear cress) PE=2 SV=1	--	hypothetical protein CICLE_v10005479mg [Citrus clementina]	--	Basal transcription factors (ko03022)	molecular function: binding (GO:0005488);; biological process: metabolic process (GO:0008152);; biological process: cellular process (GO:0009987);; cellular component: cell (GO:0005623);; cellular component: organelle (GO:0043226);; cellular component: cell part (GO:0044464);; biological process: biological regulation (GO:0065007)
Gossypium_Graimondii_newGene_1419	8.44044e-43	0.0824915	15.1518	3.34836e-61	0.230987	0	-6.3922	down	--	--	--	--	--	Biological Process: metabolic process (GO:0008152);; Molecular Function: terpene synthase activity (GO:0010333);; Molecular Function: metal ion binding (GO:0046872);;	--	--	--	(+)-delta-cadinene synthase isozyme A GN=CAD1-A OS=Gossypium arboreum (Tree cotton) PE=2 SV=1	--	terpene synthase [Gossypium hirsutum]	--	--	biological process: metabolic process (GO:0008152);; molecular function: catalytic activity (GO:0003824);; molecular function: binding (GO:0005488)
Gossypium_Graimondii_newGene_1420	0.0961057	0.100845	22.8312	0	0.190039	0	-6.57886	down	--	--	--	--	--	Molecular Function: magnesium ion binding (GO:0000287);; Biological Process: terpenoid biosynthetic process (GO:0016114);; Molecular Function: (+)-delta-cadinene synthase activity (GO:0047461);;	--	--	--	(+)-delta-cadinene synthase isozyme XC14 OS=Gossypium arboreum (Tree cotton) PE=2 SV=1	--	terpene synthase [Gossypium hirsutum]	--	--	molecular function: binding (GO:0005488);; biological process: metabolic process (GO:0008152);; biological process: cellular process (GO:0009987);; biological process: single-organism process (GO:0044699);; molecular function: catalytic activity (GO:0003824)
Gossypium_Graimondii_newGene_1421	0.62054	0.257326	0.130525	0.168699	1.23074	--	--	--	--	--	--	[S]	Function unknown	--	--	--	--	Probable WRKY transcription factor 19 GN=WRKY19 OS=Arabidopsis thaliana (Mouse-ear cress) PE=2 SV=1	--	suppressor of npr1-1, constitutive 1 -like protein [Gossypium arboreum]	--	--	--
Gossypium_Graimondii_newGene_1422	1.07409	0.336023	1.05283	1.16235	1.36548	--	--	--	--	--	--	--	--	--	--	--	--	Disease resistance protein RPS4 {ECO:0000303|PubMed:19519800} OS=Arabidopsis thaliana (Mouse-ear cress) PE=2 SV=1	--	suppressor of npr1-1, constitutive 1 -like protein [Gossypium arboreum]	--	--	--
Gossypium_Graimondii_newGene_1425	4.34375	7.1456	3.36343	5.49724	2.17414	0.377141	0.990326	normal	0.303563	1.20683	normal	--	--	Cellular Component: 1,3-beta-D-glucan synthase complex (GO:0000148);; Molecular Function: 1,3-beta-D-glucan synthase activity (GO:0003843);; Biological Process: (1->3)-beta-D-glucan biosynthetic process (GO:0006075);;	K11000|0|rcu:RCOM_0747060|transferase, transferring glycosyl groups, putative (EC:2.4.1.34); K11000 callose synthase [EC:2.4.1.-] (A)	--	--	Putative callose synthase 8 GN=MIE1.7 OS=Arabidopsis thaliana (Mouse-ear cress) PE=2 SV=2	--	hypothetical protein VITISV_000589 [Vitis vinifera]	--	--	cellular component: cell (GO:0005623);; cellular component: membrane (GO:0016020);; cellular component: macromolecular complex (GO:0032991);; cellular component: membrane part (GO:0044425);; cellular component: cell part (GO:0044464);; molecular function: catalytic activity (GO:0003824);; biological process: metabolic process (GO:0008152);; biological process: cellular process (GO:0009987);; biol…
Gossypium_Graimondii_newGene_1426	3.40403	0.958575	5.90622	0.837607	8.17121	0.405736	-2.11605	normal	0.0255901	-2.60066	normal	--	--	Molecular Function: nucleic acid binding (GO:0003676);; Molecular Function: ATP binding (GO:0005524);; Molecular Function: ATP-dependent helicase activity (GO:0008026);;	K12858|8.92301e-12|pop:POPTR_0012s04320g|POPTRDRAFT_569725; hypothetical protein; K12858 ATP-dependent RNA helicase DDX23/PRP28 [EC:3.6.4.13] (A)	--	--	DEAD-box ATP-dependent RNA helicase 21 GN=RH21 OS=Arabidopsis thaliana (Mouse-ear cress) PE=2 SV=1	--	hypothetical protein POPTR_0012s04320g [Populus trichocarpa]	--	Spliceosome (ko03040)	molecular function: binding (GO:0005488);; molecular function: catalytic activity (GO:0003824);; biological process: metabolic process (GO:0008152);; biological process: cellular process (GO:0009987);; biological process: single-organism process (GO:0044699)
Gossypium_Graimondii_newGene_1550	2.57237	3.95752	2.56484	3.90683	2.34601	0.81863	0.633282	normal	0.773656	0.691571	normal	--	--	Biological Process: proteolysis (GO:0006508);; Molecular Function: peptidase activity (GO:0008233);;	K18342|5.40856e-82|tcc:TCM_004553|Cysteine proteinases superfamily protein; K18342 OTU domain-containing protein 6 [EC:3.4.19.12] (A)	--	--	--	--	OTU domain-containing 6B [Gossypium arboreum]	--	--	biological process: metabolic process (GO:0008152);; molecular function: catalytic activity (GO:0003824)
Gossypium_Graimondii_newGene_1551	3.18836	2.42539	2.90402	2.96667	3.66411	0.938561	0.0798378	normal	0.883064	-0.426957	normal	--	--	--	--	--	--	--	--	hypothetical protein F383_14966 [Gossypium arboreum]	--	--	--
Gossypium_Graimondii_newGene_1552	1.41922	1.16054	1.94635	0.744342	2.71043	0.89085	-0.748462	normal	0.330621	-1.41097	normal	[C]	Energy production and conversion	Molecular Function: electron carrier activity (GO:0009055);; Cellular Component: membrane (GO:0016020);; Molecular Function: oxidoreductase activity, acting on NAD(P)H (GO:0016651);; Molecular Function: 4 iron, 4 sulfur cluster binding (GO:0051539);; Biological Process: oxidation-reduction process (GO:0055114);;	K03941|4.55942e-68|tcc:TCM_006890|Alpha-helical ferredoxin; K03941 NADH dehydrogenase (ubiquinone) Fe-S protein 8 [EC:1.6.5.3 1.6.99.3] (A)	--	--	NADH dehydrogenase [ubiquinone] iron-sulfur protein 8-B, mitochondrial (Precursor) GN=At1g16700 OS=Arabidopsis thaliana (Mouse-ear cress) PE=2 SV=1	--	Alpha-helical ferredoxin [Theobroma cacao]	--	Oxidative phosphorylation (ko00190)	molecular function: electron carrier activity (GO:0009055);; cellular component: membrane (GO:0016020);; molecular function: catalytic activity (GO:0003824);; biological process: metabolic process (GO:0008152);; biological process: single-organism process (GO:0044699);; molecular function: binding (GO:0005488)
Gossypium_Graimondii_newGene_1553	2.81715	6.20393	1.49476	7.69648	2.71878	0.0833249	1.49829	normal	0.270792	1.21471	normal	--	--	--	--	--	--	LysM domain-containing GPI-anchored protein 2 (Precursor) GN=LYM2 OS=Arabidopsis thaliana (Mouse-ear cress) PE=1 SV=1	--	hypothetical protein F383_23696 [Gossypium arboreum]	--	--	--
Gossypium_Graimondii_newGene_1554	0.838014	3.21792	2.67257	4.23869	3.5124	--	--	--	0.937931	0.222002	normal	--	--	--	--	--	--	--	--	hypothetical protein F383_21543 [Gossypium arboreum]	--	--	--
Gossypium_Graimondii_newGene_1555	45.7699	29.2059	38.9903	38.8671	36.1484	0.877543	-0.41061	normal	0.928296	0.0761337	normal	--	--	--	--	--	--	--	--	hypothetical protein F383_24972 [Gossypium arboreum]	--	--	--
Gossypium_Graimondii_newGene_1556	4.06992	2.56326	5.62763	4.27064	7.01798	0.448817	-0.994509	normal	0.592775	-0.832573	normal	--	--	--	--	--	--	--	--	hypothetical protein F383_24618 [Gossypium arboreum]	--	--	--
Gossypium_Graimondii_newGene_1558	6.47737	6.36672	8.23148	8.3123	7.61075	0.872778	-0.322886	normal	0.891261	0.146041	normal	[R]	General function prediction only	Biological Process: primary metabolic process (GO:0044238);; Biological Process: cellular biosynthetic process (GO:0044249);; Biological Process: organic substance biosynthetic process (GO:1901576);;	--	--	--	ADP-ribosylation factor 3 OS=Arabidopsis thaliana (Mouse-ear cress) PE=1 SV=2	--	Ankyrin repeat family protein / regulator of chromosome condensation (RCC1) family protein isoform 1 [Theobroma cacao]	--	--	biological process: metabolic process (GO:0008152);; biological process: cellular process (GO:0009987)
Gossypium_Graimondii_newGene_1559	22.4695	25.7434	38.2716	28.8182	38.8898	0.786549	-0.622246	normal	0.902537	-0.465544	normal	[J]	Translation, ribosomal structure and biogenesis	Molecular Function: translation elongation factor activity (GO:0003746);; Molecular Function: GTPase activity (GO:0003924);; Molecular Function: GTP binding (GO:0005525);; Cellular Component: nucleolus (GO:0005730);; Cellular Component: mitochondrion (GO:0005739);; Cellular Component: vacuole (GO:0005773);; Cellular Component: plasma membrane (GO:0005886);; Biological Process: GTP catabolic proce…	K03231|0|tcc:TCM_041078|GTP binding Elongation factor Tu family protein; K03231 elongation factor 1-alpha (A)	--	--	Elongation factor 1-alpha GN=REFA4 OS=Oryza sativa subsp. japonica (Rice) PE=2 SV=2	--	translation elongation factor 1A-5 [Gossypium hirsutum]	--	RNA transport (ko03013)	molecular function: binding (GO:0005488);; biological process: metabolic process (GO:0008152);; biological process: cellular process (GO:0009987);; molecular function: catalytic activity (GO:0003824);; cellular component: cell (GO:0005623);; cellular component: organelle (GO:0043226);; cellular component: organelle part (GO:0044422);; cellular component: cell part (GO:0044464);; cellular componen…
Gossypium_Graimondii_newGene_1561	0.555812	0.465811	0.420127	0.15209	2.19845	--	--	--	0.129318	-2.5347	normal	--	--	Cellular Component: cytoplasm (GO:0005737);; Biological Process: response to blue light (GO:0009637);; Biological Process: regulation of stomatal movement (GO:0010119);;	--	--	--	GLABRA2 expression modulator GN=GEM OS=Arabidopsis thaliana (Mouse-ear cress) PE=1 SV=1	--	FH interacting protein 1 isoform 1 [Theobroma cacao]	--	--	cellular component: cell (GO:0005623);; cellular component: cell part (GO:0044464);; biological process: response to stimulus (GO:0050896);; biological process: biological regulation (GO:0065007)
Gossypium_Graimondii_newGene_1562	6.25114	3.19568	3.38953	2.5481	3.11142	0.901659	-0.142417	normal	0.858777	-0.299034	normal	--	--	--	--	--	--	Uncharacterized protein At1g04910 GN=At1g04910 OS=Arabidopsis thaliana (Mouse-ear cress) PE=2 SV=1	--	hypothetical protein F383_31127 [Gossypium arboreum]	--	--	--
Gossypium_Graimondii_newGene_1563	3.90852	4.48336	7.44355	4.32814	2.10305	0.933692	-0.632378	normal	--	--	--	--	--	--	--	--	--	--	--	hypothetical protein F383_34584 [Gossypium arboreum]	--	--	--
Gossypium_Graimondii_newGene_1564	1.80902	1.59806	2.03197	1.67555	6.93386	0.863824	-0.381958	normal	9.71108e-05	-2.04233	down	[M]	Cell wall/membrane/envelope biogenesis	Molecular Function: zinc ion binding (GO:0008270);; Cellular Component: integral component of membrane (GO:0016021);; Molecular Function: cellulose synthase (UDP-forming) activity (GO:0016760);; Biological Process: cellulose biosynthetic process (GO:0030244);;	K10999|0|tcc:TCM_001310|Cellulose synthase 6; K10999 cellulose synthase A [EC:2.4.1.12] (A)	--	--	Cellulose synthase A catalytic subunit 6 [UDP-forming] GN=MVP7.7 OS=Arabidopsis thaliana (Mouse-ear cress) PE=1 SV=2	--	Cellulose synthase 6 [Theobroma cacao]	--	--	molecular function: binding (GO:0005488);; cellular component: membrane (GO:0016020);; cellular component: membrane part (GO:0044425);; molecular function: catalytic activity (GO:0003824);; biological process: metabolic process (GO:0008152);; biological process: cellular process (GO:0009987);; biological process: single-organism process (GO:0044699)
Gossypium_Graimondii_newGene_1566	11.1127	14.9123	17.5095	17.2567	16.7941	0.907218	-0.14285	normal	0.896229	-0.0809746	normal	[J]	Translation, ribosomal structure and biogenesis	Molecular Function: structural constituent of ribosome (GO:0003735);; Cellular Component: nucleolus (GO:0005730);; Cellular Component: plasma membrane (GO:0005886);; Biological Process: rRNA processing (GO:0006364);; Biological Process: translation (GO:0006412);; Cellular Component: chloroplast (GO:0009507);; Cellular Component: cytosolic small ribosomal subunit (GO:0022627);; Biological Process:…	K02991|1.24947e-20|sbi:SORBI_08g015010|SORBIDRAFT_08g015010, Sb08g015010; hypothetical protein; K02991 small subunit ribosomal protein S6e (A)	--	--	40S ribosomal protein S6 GN=rps6 OS=Asparagus officinalis (Garden asparagus) PE=2 SV=1	--	Histidine--tRNA ligase [Gossypium arboreum]	--	Ribosome (ko03010)	molecular function: structural molecule activity (GO:0005198);; cellular component: cell (GO:0005623);; cellular component: organelle (GO:0043226);; cellular component: organelle part (GO:0044422);; cellular component: cell part (GO:0044464);; cellular component: membrane (GO:0016020);; biological process: metabolic process (GO:0008152);; biological process: cellular process (GO:0009987);; cellul…
Gossypium_Graimondii_newGene_1567	4.72835	3.80115	1.7896	2.42504	2.07668	0.474459	0.879881	normal	0.889941	0.0457836	normal	--	--	--	--	--	--	--	--	GRAM domain family protein, putative isoform 1 [Theobroma cacao]	--	--	--
Gossypium_Graimondii_newGene_1568	1.85498	1.94769	5.82517	4.60404	3.16551	0.43174	-1.06972	normal	0.879703	0.289671	normal	--	--	--	--	--	--	--	--	hypothetical protein F383_03474 [Gossypium arboreum]	--	--	--
Gossypium_Graimondii_newGene_1569	9.11768	7.69301	2.42549	3.43314	0.951543	0.00317658	1.61549	up	0.0424931	1.74073	normal	--	--	Molecular Function: binding (GO:0005488);;	--	--	--	Protein REVEILLE 5 GN=RVE5 OS=Arabidopsis thaliana (Mouse-ear cress) PE=2 SV=1	--	Homeodomain-like superfamily protein [Theobroma cacao]	--	--	molecular function: binding (GO:0005488)
Gossypium_Graimondii_newGene_1571	3.22965	5.5634	4.69965	6.77673	3.77148	0.927771	0.274523	normal	0.771633	0.777899	normal	[R]	General function prediction only	Molecular Function: GTP binding (GO:0005525);; Cellular Component: nucleolus (GO:0005730);; Biological Process: ribosome biogenesis (GO:0042254);;	K06943|2.07712e-102|tcc:TCM_025126|Nucleolar GTP-binding protein; K06943 nucleolar GTP-binding protein (A)	--	--	Nucleolar GTP-binding protein 1 GN=At1g50920 OS=Arabidopsis thaliana (Mouse-ear cress) PE=2 SV=1	--	Nucleolar GTP-binding protein [Theobroma cacao]	--	Ribosome biogenesis in eukaryotes (ko03008)	molecular function: binding (GO:0005488);; cellular component: cell (GO:0005623);; cellular component: organelle (GO:0043226);; cellular component: organelle part (GO:0044422);; cellular component: cell part (GO:0044464);; biological process: cellular component organization or biogenesis (GO:0071840)
Gossypium_Graimondii_newGene_1573	20.1846	16.2623	4.00444	7.1018	2.58401	7.35438e-05	1.88366	up	0.111618	1.37441	normal	[O]	Posttranslational modification, protein turnover, chaperones	Biological Process: response to stress (GO:0006950);;	--	--	--	DnaJ protein ERDJ3B (Precursor) GN=F26K9.30 OS=Arabidopsis thaliana (Mouse-ear cress) PE=1 SV=1	--	Chaperone DnaJ [Gossypium arboreum]	--	--	biological process: response to stimulus (GO:0050896)
Gossypium_Graimondii_newGene_1574	14.0605	5.40143	11.1935	4.55897	14.9615	0.0682662	-1.0908	normal	0.00109549	-1.72891	down	[I]	Lipid transport and metabolism	--	K10527|0|tcc:TCM_004687|Multifunctional protein 2, putative isoform 1; K10527 enoyl-CoA hydratase/3-hydroxyacyl-CoA dehydrogenase [EC:4.2.1.17 1.1.1.35 1.1.1.211] (A)	--	--	3-hydroxyacyl-CoA dehydrogenase GN=P0413A11.18 OS=Oryza sativa subsp. japonica (Rice) PE=1 SV=2	--	Multifunctional protein 2, putative isoform 3 [Theobroma cacao]	--	Fatty acid degradation (ko00071);; alpha-Linolenic acid metabolism (ko00592);; Fatty acid metabolism (ko01212)	--
Gossypium_Graimondii_newGene_1575	8.67721	6.66214	10.6154	3.24142	7.71608	0.82506	-0.5149	normal	0.766147	-0.68052	normal	[J]	Translation, ribosomal structure and biogenesis	Molecular Function: aminoacyl-tRNA ligase activity (GO:0004812);; Molecular Function: ATP binding (GO:0005524);; Biological Process: rRNA processing (GO:0006364);; Biological Process: tRNA aminoacylation for protein translation (GO:0006418);; Cellular Component: chloroplast stroma (GO:0009570);; Biological Process: chloroplast organization (GO:0009658);; Biological Process: embryo development end…	K01873|7.22408e-48|tcc:TCM_019154|ATP binding,valine-tRNA ligase isoform 1; K01873 valyl-tRNA synthetase [EC:6.1.1.9] (A)	--	--	UDP-arabinopyranose mutase 3 GN=RGP3 OS=Arabidopsis thaliana (Mouse-ear cress) PE=1 SV=2	--	ATP binding,valine-tRNA ligase isoform 5 [Theobroma cacao]	--	Aminoacyl-tRNA biosynthesis (ko00970)	molecular function: catalytic activity (GO:0003824);; biological process: metabolic process (GO:0008152);; molecular function: binding (GO:0005488);; biological process: cellular process (GO:0009987);; biological process: single-organism process (GO:0044699);; cellular component: cell (GO:0005623);; cellular component: organelle (GO:0043226);; cellular component: organelle part (GO:0044422);; cel…
Gossypium_Graimondii_newGene_1576	34.3708	34.8518	43.8694	39.6675	45.073	0.873782	-0.395019	normal	0.907282	-0.236324	normal	--	--	Cellular Component: mitochondrial respiratory chain complex I (GO:0005747);; Cellular Component: cytoplasmic membrane-bounded vesicle (GO:0016023);;	--	--	--	--	--	hypothetical protein F383_17338 [Gossypium arboreum]	--	--	cellular component: cell (GO:0005623);; cellular component: membrane (GO:0016020);; cellular component: macromolecular complex (GO:0032991);; cellular component: organelle (GO:0043226);; cellular component: organelle part (GO:0044422);; cellular component: membrane part (GO:0044425);; cellular component: cell part (GO:0044464)
Gossypium_Graimondii_newGene_1577	0.192754	0.194984	0.169948	0.127784	0.997661	--	--	--	--	--	--	--	--	Biological Process: proteolysis (GO:0006508);; Molecular Function: cysteine-type peptidase activity (GO:0008234);; Molecular Function: 2-alkenal reductase [NAD(P)] activity (GO:0032440);; Biological Process: oxidation-reduction process (GO:0055114);;	K16292|3.60994e-117|tcc:TCM_010654|Cysteine proteinases superfamily protein; K16292 KDEL-tailed cysteine endopeptidase [EC:3.4.22.-] (A)	--	--	KDEL-tailed cysteine endopeptidase CEP1 (Precursor) OS=Arabidopsis thaliana (Mouse-ear cress) PE=2 SV=1	--	Vignain [Gossypium arboreum]	--	--	biological process: metabolic process (GO:0008152);; molecular function: catalytic activity (GO:0003824);; biological process: single-organism process (GO:0044699)
Gossypium_Graimondii_newGene_1578	2.83162	1.03956	3.83581	1.64392	5.25943	0.0740121	-1.78572	normal	0.113136	-1.55996	normal	--	--	--	--	--	--	--	--	Clavata3/esr-related 16, putative [Theobroma cacao]	--	--	--
Gossypium_Graimondii_newGene_1579	0.721349	0.278908	0.69115	0.240903	1.13566	--	--	--	0.275872	-1.81829	normal	[RTKL]	--	Molecular Function: nucleotide binding (GO:0000166);; Molecular Function: protein kinase activity (GO:0004672);; Cellular Component: membrane (GO:0016020);; Biological Process: phosphorylation (GO:0016310);;	--	--	--	Protein NSP-INTERACTING KINASE 1 (Precursor) GN=NIK1 OS=Arabidopsis thaliana (Mouse-ear cress) PE=1 SV=1	--	Protein NSP-INTERACTING KINASE 2 [Morus notabilis]	--	--	molecular function: binding (GO:0005488);; molecular function: catalytic activity (GO:0003824);; biological process: metabolic process (GO:0008152);; biological process: cellular process (GO:0009987);; cellular component: membrane (GO:0016020)
Gossypium_Graimondii_newGene_1580	8.23703	6.36557	7.25873	6.6404	13.2738	0.88927	-0.239758	normal	0.300205	-1.00271	normal	--	--	--	--	--	--	Transcription factor BIM2 GN=T6L1.19 OS=Arabidopsis thaliana (Mouse-ear cress) PE=1 SV=1	--	BES1-interacting Myc-like protein 2 [Theobroma cacao]	--	--	--
Gossypium_Graimondii_newGene_1581	3.73333	6.11213	4.92288	5.25795	1.16397	0.868396	0.344486	normal	0.00176936	2.07178	up	--	--	--	--	--	--	--	--	PREDICTED: putative ribonuclease H protein At1g65750-like isoform X2 [Citrus sinensis]	--	--	--
Gossypium_Graimondii_newGene_1582	27.1162	44.6491	20.2774	44.6781	14.4136	0.103704	1.10906	normal	0.00336464	1.65684	up	--	--	--	--	--	--	--	--	hypothetical protein F383_01718 [Gossypium arboreum]	--	--	--
Gossypium_Graimondii_newGene_1583	24.0939	31.9427	39.0577	31.3972	28.2839	0.915558	-0.180768	normal	0.899751	0.145237	normal	--	--	--	--	--	--	--	--	--	--	--	--
Gossypium_Graimondii_newGene_1584	276.153	221.403	81.827	89.2986	120.766	0.00064218	1.50631	up	0.863295	-0.461717	normal	--	--	--	--	--	--	--	--	--	--	--	--
Gossypium_Graimondii_newGene_1585	11.6612	11.2932	10.8814	10.7447	11.4218	0.9085	-0.063972	normal	0.883164	-0.107781	normal	[O]	Posttranslational modification, protein turnover, chaperones	Molecular Function: ubiquitin-protein transferase activity (GO:0004842);; Cellular Component: nucleus (GO:0005634);; Biological Process: postreplication repair (GO:0006301);; Biological Process: ubiquitin-dependent protein catabolic process (GO:0006511);; Biological Process: protein targeting to vacuole (GO:0006623);; Biological Process: phosphatidylinositol biosynthetic process (GO:0006661);; Bi…	K10573|9.66492e-28|pmum:103321620|ubiquitin-conjugating enzyme E2 2-like; K10573 ubiquitin-conjugating enzyme E2 A [EC:6.3.2.19] (A)	--	--	Ubiquitin-conjugating enzyme E2 1 GN=UBC1 OS=Arabidopsis thaliana (Mouse-ear cress) PE=1 SV=1	--	unnamed protein product [Vitis vinifera]	--	Ubiquitin mediated proteolysis (ko04120)	molecular function: catalytic activity (GO:0003824);; biological process: metabolic process (GO:0008152);; cellular component: cell (GO:0005623);; cellular component: organelle (GO:0043226);; cellular component: cell part (GO:0044464);; biological process: cellular process (GO:0009987);; biological process: single-organism process (GO:0044699);; biological process: response to stimulus (GO:005089…
Gossypium_Graimondii_newGene_1586	16.9455	9.54247	13.5513	7.78422	10.8278	0.922027	-0.416554	normal	0.90867	-0.467447	normal	--	--	--	--	--	--	--	--	C6orf149, putative [Theobroma cacao]	--	--	--
Gossypium_Graimondii_newGene_1587	123.19	109.785	141.148	104.835	132.451	0.963855	-0.351021	normal	0.961257	-0.325009	normal	--	--	--	--	--	--	Probable WRKY transcription factor 20 GN=WRKY20 OS=Arabidopsis thaliana (Mouse-ear cress) PE=2 SV=1	--	putative WRKY transcription factor 26 [Gossypium arboreum]	--	--	--
Gossypium_Graimondii_newGene_1588	2.30516	3.16294	1.22238	3.26983	1.86475	0.387402	1.28613	normal	0.782967	0.729744	normal	--	--	--	--	--	--	--	--	hypothetical protein F383_29709 [Gossypium arboreum]	--	--	--
Gossypium_Graimondii_newGene_1590	0.904332	0.310028	1.23212	0.671873	2.52443	--	--	--	0.39735	-1.63912	normal	--	--	Cellular Component: integral component of membrane (GO:0016021);;	--	--	--	--	--	TMPIT-like protein [Theobroma cacao]	--	--	cellular component: membrane (GO:0016020);; cellular component: membrane part (GO:0044425)
Gossypium_Graimondii_newGene_1591	3.07155	1.45229	0.325587	2.10455	0.89218	--	--	--	--	--	--	--	--	--	--	--	--	--	--	--	--	--	--
Gossypium_Graimondii_newGene_1592	42.3801	25.8859	27.5427	21.2652	22.5318	0.947374	-0.044467	normal	0.929108	-0.0674478	normal	--	--	--	--	--	--	F-box protein At4g00755 GN=At4g00755 OS=Arabidopsis thaliana (Mouse-ear cress) PE=2 SV=1	--	hypothetical protein F383_09578 [Gossypium arboreum]	--	--	--
Gossypium_Graimondii_newGene_1593	28.6682	37.5894	23.8226	43.8592	21.4318	0.692987	0.621815	normal	0.312571	0.990991	normal	--	--	--	--	--	--	--	--	Glycoprotein G [Gossypium arboreum]	--	--	--
Gossypium_Graimondii_newGene_1594	7.27055	8.92484	7.50738	7.70813	9.87259	0.896157	0.359327	normal	0.867701	-0.344892	normal	--	--	--	--	--	--	--	--	hypothetical protein CICLE_v10013818mg, partial [Citrus clementina]	--	--	--
Gossypium_Graimondii_newGene_1595	10.1552	34.2469	16.3743	40.731	24.2791	0.121992	1.07363	normal	0.847672	0.728753	normal	--	--	--	--	--	--	Protein TIME FOR COFFEE GN=TIC OS=Arabidopsis thaliana (Mouse-ear cress) PE=1 SV=2	--	Protein TIME FOR COFFEE [Gossypium arboreum]	--	--	--
Gossypium_Graimondii_newGene_1597	1.93176	1.53937	0.472934	1.25804	0.172677	0.150957	1.54563	normal	0.012452	2.4341	normal	--	--	Molecular Function: binding (GO:0005488);; Molecular Function: oxidoreductase activity, acting on diphenols and related substances as donors, oxygen as acceptor (GO:0016682);; Biological Process: single-organism metabolic process (GO:0044710);;	--	--	--	Aureusidin synthase GN=AS1 OS=Antirrhinum majus (Garden snapdragon) PE=1 SV=1	--	Uncharacterized protein isoform 2 [Theobroma cacao]	--	--	molecular function: binding (GO:0005488);; molecular function: catalytic activity (GO:0003824);; biological process: metabolic process (GO:0008152);; biological process: single-organism process (GO:0044699)
Gossypium_Graimondii_newGene_1598	11.2433	4.68802	4.77157	4.81665	4.51353	0.924056	0.0124937	normal	0.899269	0.0633882	normal	--	--	Molecular Function: calcium ion binding (GO:0005509);; Cellular Component: mitochondrion (GO:0005739);;	K17800|1.8536e-76|tcc:TCM_019795|LETM1 and EF-hand domain-containing protein 1; K17800 LETM1 and EF-hand domain-containing protein 1, mitochondrial (A)	--	--	--	--	LETM1 and EF-hand domain-containing protein 1 [Theobroma cacao]	--	--	molecular function: binding (GO:0005488);; cellular component: cell (GO:0005623);; cellular component: organelle (GO:0043226);; cellular component: cell part (GO:0044464)
Gossypium_Graimondii_newGene_1599	57.233	59.421	124.577	75.3245	93.0621	0.0736651	-1.10147	normal	0.931751	-0.337324	normal	--	--	Cellular Component: vacuole (GO:0005773);; Biological Process: cold acclimation (GO:0009631);; Biological Process: response to abscisic acid (GO:0009737);; Biological Process: cellular response to water deprivation (GO:0042631);;	--	--	--	Cold-regulated 413 plasma membrane protein 2 GN=COR413PM2 OS=Arabidopsis thaliana (Mouse-ear cress) PE=2 SV=1	--	Phosphate acyltransferase [Gossypium arboreum]	--	--	cellular component: cell (GO:0005623);; cellular component: organelle (GO:0043226);; cellular component: cell part (GO:0044464);; biological process: response to stimulus (GO:0050896);; biological process: cellular process (GO:0009987);; biological process: single-organism process (GO:0044699)
Gossypium_Graimondii_newGene_1600	1.10875	1.78025	1.9782	0	2.8774	--	--	--	0.0671375	-2.93807	normal	--	--	Molecular Function: malic enzyme activity (GO:0004470);; Molecular Function: oxidoreductase activity, acting on the CH-OH group of donors, NAD or NADP as acceptor (GO:0016616);; Molecular Function: metal ion binding (GO:0046872);;	K00028|3.24945e-26|tcc:TCM_005393|NAD-dependent malic enzyme 2 isoform 1; K00028 malate dehydrogenase (decarboxylating) [EC:1.1.1.39] (A)	--	--	NAD-dependent malic enzyme 59 kDa isoform, mitochondrial (Precursor) OS=Solanum tuberosum (Potato) PE=1 SV=1	--	NAD-dependent malic enzyme 59 kDa-like protein [Gossypium arboreum]	--	Pyruvate metabolism (ko00620);; Carbon fixation in photosynthetic organisms (ko00710);; Carbon metabolism (ko01200)	molecular function: catalytic activity (GO:0003824);; biological process: metabolic process (GO:0008152);; biological process: single-organism process (GO:0044699);; molecular function: binding (GO:0005488)
Gossypium_Graimondii_newGene_1602	17.755	17.3629	11.2802	10.1268	4.85176	0.737395	0.623999	normal	0.531535	1.00555	normal	[O]	Posttranslational modification, protein turnover, chaperones	Cellular Component: nucleus (GO:0005634);; Biological Process: negative regulation of transcription from RNA polymerase III promoter (GO:0016480);;	--	--	--	--	--	Repressor of RNA polymerase III transcription MAF1 [Gossypium arboreum]	--	--	cellular component: cell (GO:0005623);; cellular component: organelle (GO:0043226);; cellular component: cell part (GO:0044464);; biological process: biological regulation (GO:0065007)
Gossypium_Graimondii_newGene_1603	7.65273	6.57797	3.88015	4.45119	2.66087	0.732826	0.671519	normal	0.862786	0.403474	normal	--	--	Cellular Component: nucleus (GO:0005634);; Biological Process: negative regulation of transcription from RNA polymerase III promoter (GO:0016480);;	--	--	--	--	--	Repressor of RNA polymerase III transcription MAF1 isoform 3, partial [Theobroma cacao]	--	--	cellular component: cell (GO:0005623);; cellular component: organelle (GO:0043226);; cellular component: cell part (GO:0044464);; biological process: biological regulation (GO:0065007)
Gossypium_Graimondii_newGene_1605	258.967	91.9363	120.43	106.174	165.523	0.953156	-0.412838	normal	0.910307	-0.638175	normal	[P]	Inorganic ion transport and metabolism	Molecular Function: ferredoxin-NADP+ reductase activity (GO:0004324);; Molecular Function: protein binding (GO:0005515);; Cellular Component: chloroplast thylakoid membrane (GO:0009535);; Cellular Component: chloroplast stroma (GO:0009570);; Biological Process: photosynthesis (GO:0015979);; Biological Process: electron transport chain (GO:0022900);; Molecular Function: flavin adenine dinucleotide…	K02641|3.88944e-164|gmx:100802032|ferredoxin--NADP reductase, leaf isozyme, chloroplastic-like; K02641 ferredoxin--NADP+ reductase [EC:1.18.1.2] (A)	--	--	Ferredoxin--NADP reductase, leaf isozyme, chloroplastic (Precursor) GN=PETH OS=Pisum sativum (Garden pea) PE=1 SV=1	--	PREDICTED: ferredoxin--NADP reductase, leaf isozyme, chloroplastic isoform 1 [Glycine max]	--	Photosynthesis (ko00195)	molecular function: catalytic activity (GO:0003824);; biological process: metabolic process (GO:0008152);; biological process: single-organism process (GO:0044699);; molecular function: binding (GO:0005488);; cellular component: cell (GO:0005623);; cellular component: membrane (GO:0016020);; cellular component: organelle (GO:0043226);; cellular component: organelle part (GO:0044422);; cellular co…
Gossypium_Graimondii_newGene_1606	3.59345	2.26185	4.81054	1.10427	4.74453	0.314048	-0.956887	normal	0.000811467	-1.99818	down	[O]	Posttranslational modification, protein turnover, chaperones	Cellular Component: nucleus (GO:0005634);; Biological Process: response to abscisic acid (GO:0009737);; Biological Process: protein sumoylation (GO:0016925);; Molecular Function: SUMO transferase activity (GO:0019789);;	K10577|5.92293e-27|cvr:CHLNCDRAFT_59526|hypothetical protein; K10577 ubiquitin-conjugating enzyme E2 I [EC:6.3.2.19] (A)	--	--	SUMO-conjugating enzyme SCE1 GN=T10K17.80 OS=Arabidopsis thaliana (Mouse-ear cress) PE=1 SV=1	--	PREDICTED: SUMO-conjugating enzyme SCE1-like [Cucumis sativus]	--	RNA transport (ko03013);; Ubiquitin mediated proteolysis (ko04120)	cellular component: cell (GO:0005623);; cellular component: organelle (GO:0043226);; cellular component: cell part (GO:0044464);; biological process: response to stimulus (GO:0050896);; biological process: metabolic process (GO:0008152);; biological process: cellular process (GO:0009987);; molecular function: catalytic activity (GO:0003824)
Gossypium_Graimondii_newGene_1607	0.0274775	1.74661	2.42319	1.75056	0.662375	0.912603	-0.433434	normal	0.727271	1.21261	normal	--	--	Molecular Function: protein kinase activity (GO:0004672);; Biological Process: phosphorylation (GO:0016310);;	--	--	--	Probable receptor-like protein kinase At2g23200 (Precursor) GN=At2g23200 OS=Arabidopsis thaliana (Mouse-ear cress) PE=3 SV=1	--	Receptor-like protein kinase, putative [Theobroma cacao]	--	--	molecular function: catalytic activity (GO:0003824);; biological process: metabolic process (GO:0008152);; biological process: cellular process (GO:0009987)
Gossypium_Graimondii_newGene_1609	2.97416	3.71941	1.87851	3.29751	4.23512	0.762218	0.966701	normal	0.881547	-0.389457	normal	--	--	--	--	--	--	--	--	Uncharacterized protein TCM_000831 [Theobroma cacao]	--	--	--
Gossypium_Graimondii_newGene_1611	2.45548	0.615496	3.33305	1.81579	3.66233	0.0159094	-2.10455	normal	0.648323	-0.928811	normal	--	--	--	--	--	--	--	--	hypothetical protein OsJ_01823 [Oryza sativa Japonica Group]	--	--	--
Gossypium_Graimondii_newGene_1612	6.98884	5.40346	7.19013	6.40401	6.34523	0.838289	-0.423543	normal	0.884205	0.216598	normal	[GEPR]	--	Molecular Function: sugar:proton symporter activity (GO:0005351);; Cellular Component: chloroplast (GO:0009507);; Cellular Component: integral component of membrane (GO:0016021);; Biological Process: carbohydrate transmembrane transport (GO:0034219);;	--	--	--	Probable sphingolipid transporter spinster homolog 3 GN=At2g22730 OS=Arabidopsis thaliana (Mouse-ear cress) PE=3 SV=1	--	hypothetical protein F383_15838 [Gossypium arboreum]	--	--	molecular function: transporter activity (GO:0005215);; biological process: cellular process (GO:0009987);; biological process: single-organism process (GO:0044699);; biological process: localization (GO:0051179);; cellular component: cell (GO:0005623);; cellular component: organelle (GO:0043226);; cellular component: cell part (GO:0044464);; cellular component: membrane (GO:0016020);; cellular c…
Gossypium_Graimondii_newGene_1613	4.9947	1.51278	2.35691	3.50198	3.00764	--	--	--	0.923136	0.239815	normal	--	--	Molecular Function: catalytic activity (GO:0003824);; Cellular Component: plasma membrane (GO:0005886);; Biological Process: metabolic process (GO:0008152);;	--	--	--	Probable protein phosphatase 2C 10 GN=At1g34750 OS=Arabidopsis thaliana (Mouse-ear cress) PE=2 SV=1	--	hypothetical protein F383_13178 [Gossypium arboreum]	--	--	molecular function: catalytic activity (GO:0003824);; cellular component: cell (GO:0005623);; cellular component: membrane (GO:0016020);; cellular component: cell part (GO:0044464);; biological process: metabolic process (GO:0008152)
Gossypium_Graimondii_newGene_1614	4.92665	2.7653	3.90081	2.06244	2.60666	0.939832	-0.499547	normal	--	--	--	--	--	--	--	--	--	--	--	hypothetical protein F383_31127 [Gossypium arboreum]	--	--	--
Gossypium_Graimondii_newGene_1615	7.41098	7.13508	2.91009	2.30491	8.98162	0.855997	0.753757	normal	0.00152801	-2.22017	down	--	--	--	--	--	--	--	--	hypothetical protein F383_19443 [Gossypium arboreum]	--	--	--
Gossypium_Graimondii_newGene_1616	8.4993	5.09094	8.69811	5.34375	8.52189	0.809562	-0.708979	normal	0.80297	-0.666456	normal	[T]	Signal transduction mechanisms	Molecular Function: phosphorelay response regulator activity (GO:0000156);; Biological Process: phosphorelay signal transduction system (GO:0000160);; Molecular Function: DNA binding (GO:0003677);; Biological Process: starch metabolic process (GO:0005982);; Biological Process: photomorphogenesis (GO:0009640);; Biological Process: intracellular signal transduction (GO:0035556);; Biological Process…	K12130|4.66668e-28|tcc:TCM_015513|Pseudo-response regulator 5, putative isoform 1; K12130 pseudo-response regulator 5 (A)	--	--	Two-component response regulator-like APRR5 GN=APRR5 OS=Arabidopsis thaliana (Mouse-ear cress) PE=1 SV=2	--	Pseudo-response regulator 5, putative isoform 1 [Theobroma cacao]	--	Circadian rhythm - plant (ko04712)	molecular function: molecular transducer activity (GO:0060089);; biological process: cellular process (GO:0009987);; biological process: signaling (GO:0023052);; biological process: single-organism process (GO:0044699);; biological process: response to stimulus (GO:0050896);; biological process: biological regulation (GO:0065007);; molecular function: binding (GO:0005488);; biological process: me…
Gossypium_Graimondii_newGene_1617	0.332919	0.716118	0.324951	1.84079e-06	0.834628	--	--	--	--	--	--	--	--	Molecular Function: hydrolase activity (GO:0016787);;	K18328|1.57154e-36|rcu:RCOM_0920340|RNA lariat debranching enzyme, putative (EC:1.11.1.7); K18328 lariat debranching enzyme [EC:3.1.-.-] (A)	--	--	Lariat debranching enzyme GN=OSJNBb0122C16.4 OS=Oryza sativa subsp. japonica (Rice) PE=2 SV=1	--	RNA lariat debranching enzyme, putative [Ricinus communis]	--	--	molecular function: catalytic activity (GO:0003824);; biological process: metabolic process (GO:0008152)
Gossypium_Graimondii_newGene_1620	4.13399	3.90594	4.48037	3.26741	7.1024	--	--	--	0.764163	-1.02894	normal	--	--	--	--	--	--	--	--	PREDICTED: uncharacterized protein LOC104222209 [Nicotiana sylvestris]	--	--	--
Gossypium_Graimondii_newGene_1622	20.4533	4.739	4.55116	4.11627	15.309	--	--	--	0.0416334	-1.80194	normal	--	--	--	--	--	--	--	--	Homeobox-leucine zipper protein HOX9, putative [Theobroma cacao]	--	--	--
Gossypium_Graimondii_newGene_1623	0	0.996407	0.941337	1.3029	3.14131	--	--	--	--	--	--	--	--	--	K14774|3.68789e-06|csv:101210941|U3 small nucleolar RNA-associated protein 25-like; K14774 U3 small nucleolar RNA-associated protein 25 (A)	--	--	--	--	--	--	--	--
Gossypium_Graimondii_newGene_1624	13.982	21.7587	21.2235	8.35946	27.5457	0.880414	-0.311887	normal	0.745988	-0.646283	normal	--	--	--	--	--	--	--	--	Phosphoglycerate kinase [Gossypium arboreum]	--	--	--
Gossypium_Graimondii_newGene_1625	1.98336	2.04019	5.77499	0.267516	2.8879	0.493769	-1.39859	normal	0.571103	-2.1325	normal	--	--	--	--	--	--	--	--	--	--	--	--
Gossypium_Graimondii_newGene_1626	3.95587	3.51458	2.72793	1.26815	3.44791	0.955112	0.314821	normal	0.857733	-1.12185	normal	--	--	--	--	--	--	--	--	--	--	--	--
Gossypium_Graimondii_newGene_1628	5.01998	4.76561	4.15107	6.07344	4.97049	0.902439	0.145767	normal	0.866673	0.292767	normal	--	--	--	--	--	--	Protein trichome birefringence-like 6 GN=TBL6 OS=Arabidopsis thaliana (Mouse-ear cress) PE=2 SV=1	--	Trichome birefringence-like 6 [Theobroma cacao]	--	--	--
Gossypium_Graimondii_newGene_1629	7.42092	6.4624	7.88639	8.4603	5.25068	0.924871	-0.329748	normal	0.914233	0.271875	normal	--	--	--	--	--	--	--	--	gtpase-activating protein [Gossypium arboreum]	--	--	--
Gossypium_Graimondii_newGene_1630	0.122196	4.60642	2.82499	8.64694	3.71149	0.625148	0.724675	normal	0.123241	1.1894	normal	--	--	--	--	--	--	--	--	LysM and peptidoglycan-binding domain-containing 3 [Gossypium arboreum]	--	--	--
Gossypium_Graimondii_newGene_1631	34.9463	7.59293	13.0105	7.66264	19.6664	--	--	--	--	--	--	--	--	--	--	--	--	--	--	Baculoviral IAP repeat-containing 6 [Gossypium arboreum]	--	--	--
Gossypium_Graimondii_newGene_1633	21.609	32.6867	16.7529	24.1876	15.8325	0.234661	0.927484	normal	0.759035	0.588742	normal	--	--	Molecular Function: signal transducer activity (GO:0004871);; Cellular Component: plasma membrane (GO:0005886);; Biological Process: signal transduction (GO:0007165);; Biological Process: response to light stimulus (GO:0009416);;	--	--	--	BTB/POZ domain-containing protein At1g67900 GN=At1g67900 OS=Arabidopsis thaliana (Mouse-ear cress) PE=1 SV=1	--	hypothetical protein F383_27138 [Gossypium arboreum]	--	--	molecular function: molecular transducer activity (GO:0060089);; cellular component: cell (GO:0005623);; cellular component: membrane (GO:0016020);; cellular component: cell part (GO:0044464);; biological process: cellular process (GO:0009987);; biological process: response to stimulus (GO:0050896);; biological process: biological regulation (GO:0065007)
Gossypium_Graimondii_newGene_1634	11.9098	15.0176	9.15075	10.1634	8.21751	0.558861	0.739185	normal	0.863812	0.271288	normal	--	--	Molecular Function: signal transducer activity (GO:0004871);; Cellular Component: plasma membrane (GO:0005886);; Biological Process: signal transduction (GO:0007165);; Biological Process: response to light stimulus (GO:0009416);;	--	--	--	BTB/POZ domain-containing protein At1g67900 GN=At1g67900 OS=Arabidopsis thaliana (Mouse-ear cress) PE=1 SV=1	--	hypothetical protein F383_27138 [Gossypium arboreum]	--	--	molecular function: molecular transducer activity (GO:0060089);; cellular component: cell (GO:0005623);; cellular component: membrane (GO:0016020);; cellular component: cell part (GO:0044464);; biological process: cellular process (GO:0009987);; biological process: response to stimulus (GO:0050896);; biological process: biological regulation (GO:0065007)
Gossypium_Graimondii_newGene_1635	3.11731	4.45811	7.14088	3.10222	8.92956	0.919149	-0.598682	normal	0.509999	-1.33502	normal	--	--	--	--	--	--	--	--	hypothetical protein L484_017436 [Morus notabilis]	--	--	--
Gossypium_Graimondii_newGene_1636	24.9658	37.4513	13.9966	46.0993	11.5846	0.00233436	1.40721	up	7.32429e-05	1.97317	up	--	--	Molecular Function: DNA binding (GO:0003677);; Biological Process: response to stress (GO:0006950);;	K09419|0|tcc:TCM_011279|Heat shock transcription factor A8, putative; K09419 heat shock transcription factor, other eukaryote (A)	--	--	Heat stress transcription factor A-8 GN=T23K23.18 OS=Arabidopsis thaliana (Mouse-ear cress) PE=2 SV=1	--	Heat stress transcription factor A-8 -like protein [Gossypium arboreum]	--	--	molecular function: binding (GO:0005488);; biological process: response to stimulus (GO:0050896)
Gossypium_Graimondii_newGene_1637	90.0718	27.3415	69.2683	34.8879	84.643	0.260149	-1.15787	normal	0.133451	-1.2988	normal	[S]	Function unknown	Biological Process: rRNA processing (GO:0006364);; Biological Process: unsaturated fatty acid biosynthetic process (GO:0006636);; Cellular Component: chloroplast thylakoid membrane (GO:0009535);; Cellular Component: chloroplast thylakoid lumen (GO:0009543);; Cellular Component: chloroplast stroma (GO:0009570);; Biological Process: thylakoid membrane organization (GO:0010027);; Biological Process:…	--	--	--	Thylakoid lumenal 17.4 kDa protein, chloroplastic (Precursor) GN=At5g53490 OS=Arabidopsis thaliana (Mouse-ear cress) PE=1 SV=2	--	PREDICTED: thylakoid lumenal 17.4 kDa protein, chloroplastic-like [Cucumis sativus]	--	--	biological process: metabolic process (GO:0008152);; biological process: cellular process (GO:0009987);; biological process: single-organism process (GO:0044699);; cellular component: cell (GO:0005623);; cellular component: membrane (GO:0016020);; cellular component: organelle (GO:0043226);; cellular component: organelle part (GO:0044422);; cellular component: cell part (GO:0044464);; biological …
Gossypium_Graimondii_newGene_1640	54.1854	122.922	78.2768	127.858	98.4707	0.763814	0.60894	normal	0.921275	0.306434	normal	--	--	Cellular Component: endoplasmic reticulum (GO:0005783);; Biological Process: protein folding (GO:0006457);; Biological Process: protein targeting (GO:0006605);; Biological Process: response to heat (GO:0009408);; Biological Process: systemic acquired resistance (GO:0009627);; Biological Process: response to high light intensity (GO:0009644);; Biological Process: response to endoplasmic reticulum …	K07342|3.18287e-13|rcu:RCOM_1505970|sec61 gamma subunit, putative; K07342 protein transport protein SEC61 subunit gamma and related proteins (A)	--	--	Protein transport protein Sec61 subunit gamma-2 GN=SEC61G2 OS=Arabidopsis thaliana (Mouse-ear cress) PE=1 SV=1	--	Protein transport protein Sec61 subunit gamma [Triticum urartu]	--	Protein export (ko03060);; Protein processing in endoplasmic reticulum (ko04141);; Phagosome (ko04145)	cellular component: cell (GO:0005623);; cellular component: organelle (GO:0043226);; cellular component: cell part (GO:0044464);; biological process: metabolic process (GO:0008152);; biological process: cellular process (GO:0009987);; biological process: single-organism process (GO:0044699);; biological process: localization (GO:0051179);; biological process: response to stimulus (GO:0050896);; b…
Gossypium_Graimondii_newGene_1641	14.2033	11.7242	7.55385	5.13893	7.3991	0.666107	0.643941	normal	0.776304	-0.539648	normal	[Q]	Secondary metabolites biosynthesis, transport and catabolism	Molecular Function: oxidoreductase activity (GO:0016491);; Molecular Function: metal ion binding (GO:0046872);;	--	--	--	Geraniol 8-hydroxylase GN=CYP76B10 OS=Swertia mussotii (Felwort) PE=1 SV=1	--	Cytochrome P450 protein [Gossypium arboreum]	--	--	molecular function: catalytic activity (GO:0003824);; biological process: metabolic process (GO:0008152);; molecular function: binding (GO:0005488)
Gossypium_Graimondii_newGene_1642	0.336215	1.49842	1.21675	0.611648	0.658856	--	--	--	--	--	--	[Q]	Secondary metabolites biosynthesis, transport and catabolism	Molecular Function: monooxygenase activity (GO:0004497);; Molecular Function: iron ion binding (GO:0005506);; Molecular Function: electron carrier activity (GO:0009055);; Molecular Function: oxidoreductase activity, acting on paired donors, with incorporation or reduction of molecular oxygen (GO:0016705);; Molecular Function: heme binding (GO:0020037);; Biological Process: oxidation-reduction pro…	--	--	--	Geraniol 8-hydroxylase GN=CYP76B10 OS=Swertia mussotii (Felwort) PE=1 SV=1	--	hypothetical protein EUGRSUZ_E01263 [Eucalyptus grandis]	--	--	molecular function: catalytic activity (GO:0003824);; biological process: metabolic process (GO:0008152);; biological process: single-organism process (GO:0044699);; molecular function: binding (GO:0005488);; molecular function: electron carrier activity (GO:0009055)
Gossypium_Graimondii_newGene_1643	226.042	160.677	120.893	132.464	156.819	0.842153	0.4703	normal	0.904315	-0.277043	normal	--	--	Molecular Function: oxidoreductase activity, acting on single donors with incorporation of molecular oxygen, incorporation of two atoms of oxygen (GO:0016702);; Molecular Function: leucocyanidin oxygenase activity (GO:0050589);; Biological Process: oxidation-reduction process (GO:0055114);;	K05277|2.28633e-57|tcc:TCM_016139|Leucoanthocyanidin dioxygenase isoform 1; K05277 leucoanthocyanidin dioxygenase [EC:1.14.11.19] (A)	--	--	Leucoanthocyanidin dioxygenase GN=ANS OS=Malus domestica (Apple) PE=2 SV=1	--	Leucoanthocyanidin dioxygenase [Gossypium arboreum]	--	Flavonoid biosynthesis (ko00941)	molecular function: catalytic activity (GO:0003824);; biological process: metabolic process (GO:0008152);; biological process: single-organism process (GO:0044699)
Gossypium_Graimondii_newGene_1644	6.54115	0.194441	3.82553	0.775369	2.57772	5.92401e-08	-3.83961	down	0.0707255	-1.75432	normal	[K]	Transcription	Molecular Function: DNA binding (GO:0003677);; Biological Process: regulation of transcription, DNA-templated (GO:0006355);; Biological Process: response to stress (GO:0006950);; Biological Process: response to abiotic stimulus (GO:0009628);;	K09419|2.07507e-123|tcc:TCM_016198|Winged-helix DNA-binding transcription factor family protein, putative isoform 1; K09419 heat shock transcription factor, other eukaryote (A)	--	--	Heat stress transcription factor B-2b GN=T5C23.90 OS=Arabidopsis thaliana (Mouse-ear cress) PE=2 SV=1	--	Heat stress transcription factor B-2b -like protein [Gossypium arboreum]	--	--	molecular function: binding (GO:0005488);; biological process: biological regulation (GO:0065007);; biological process: response to stimulus (GO:0050896)
Gossypium_Graimondii_newGene_1645	2.40566	1.24434	0.651959	1.54272	1.17653	0.879905	0.850441	normal	0.908799	0.321521	normal	[Z]	Cytoskeleton	Molecular Function: nucleotide binding (GO:0000166);; Cellular Component: microtubule cytoskeleton (GO:0015630);; Cellular Component: protein complex (GO:0043234);; Cellular Component: cytoskeletal part (GO:0044430);;	K10406|0|tcc:TCM_016257|P-loop nucleoside triphosphate hydrolases superfamily protein with CH (Calponin ) domain, putative isoform 1; K10406 kinesin family member C2/C3 (A)	--	--	Kinesin KP1 GN=KP1 OS=Arabidopsis thaliana (Mouse-ear cress) PE=1 SV=2	--	P-loop nucleoside triphosphate hydrolases superfamily protein with CH (Calponin ) domain, putative isoform 3 [Theobroma cacao]	--	--	molecular function: binding (GO:0005488);; cellular component: cell (GO:0005623);; cellular component: organelle (GO:0043226);; cellular component: cell part (GO:0044464);; cellular component: macromolecular complex (GO:0032991);; cellular component: organelle part (GO:0044422)
Gossypium_Graimondii_newGene_1646	2.46439	0.477451	0.451123	0.82868	1.48932	--	--	--	--	--	--	--	--	Molecular Function: binding (GO:0005488);;	K10406|2.86512e-58|tcc:TCM_016257|P-loop nucleoside triphosphate hydrolases superfamily protein with CH (Calponin ) domain, putative isoform 1; K10406 kinesin family member C2/C3 (A)	--	--	--	--	Kinesin-4 -like protein [Gossypium arboreum]	--	--	molecular function: binding (GO:0005488)
Gossypium_Graimondii_newGene_1647	0.8207	0.566003	0	1.59662	0.536418	--	--	--	0.814943	1.29118	normal	--	--	Molecular Function: binding (GO:0005488);;	K10406|2.99221e-50|tcc:TCM_016257|P-loop nucleoside triphosphate hydrolases superfamily protein with CH (Calponin ) domain, putative isoform 1; K10406 kinesin family member C2/C3 (A)	--	--	Kinesin-4 GN=F2P16.12 OS=Arabidopsis thaliana (Mouse-ear cress) PE=1 SV=2	--	Kinesin-4 -like protein [Gossypium arboreum]	--	--	molecular function: binding (GO:0005488)
Gossypium_Graimondii_newGene_1648	7.83743	58.467	22.3884	43.6947	26.3221	0.00572694	1.34181	up	0.79166	0.713586	normal	--	--	--	--	--	--	Growth-regulating factor 3 OS=Oryza sativa subsp. japonica (Rice) PE=3 SV=2	--	Protein translocase subunit SecA [Gossypium arboreum]	--	--	--
Gossypium_Graimondii_newGene_1649	0.639805	0.403542	0.883758	0.42001	2.70064	--	--	--	0.357009	-2.1058	normal	--	--	--	--	--	--	--	--	--	--	--	--
Gossypium_Graimondii_newGene_1650	1.97554	2.29256	2.21801	0.955664	3.00905	0.954188	-0.0215427	normal	0.448014	-1.5331	normal	[K]	Transcription	Cellular Component: DNA-directed RNA polymerase IV complex (GO:0000418);; Molecular Function: DNA binding (GO:0003677);; Molecular Function: DNA-directed RNA polymerase activity (GO:0003899);; Cellular Component: DNA-directed RNA polymerase II, core complex (GO:0005665);; Biological Process: transcription, DNA-templated (GO:0006351);;	K03014|6.72116e-26|pop:POPTR_0015s13600g|POPTRDRAFT_824910; DNA-directed RNA polymerase II family protein; K03014 DNA-directed RNA polymerases I, II, and III subunit RPABC2 (A)	--	--	DNA-directed RNA polymerases II, IV and V subunit 6A GN=MSG15.2 OS=Arabidopsis thaliana (Mouse-ear cress) PE=1 SV=1	--	dna-directed rna polymerases i, ii, and iii subunit rpabc2 [Gossypium arboreum]	--	Purine metabolism (ko00230);; Pyrimidine metabolism (ko00240);; RNA polymerase (ko03020)	cellular component: cell (GO:0005623);; cellular component: membrane-enclosed lumen (GO:0031974);; cellular component: macromolecular complex (GO:0032991);; cellular component: organelle (GO:0043226);; cellular component: organelle part (GO:0044422);; cellular component: cell part (GO:0044464);; molecular function: binding (GO:0005488);; molecular function: catalytic activity (GO:0003824);; biolo…
Gossypium_Graimondii_newGene_1651	1.4209	0.14722	1.57097	0.47432	1.1364	0.00382523	-2.84537	down	0.764717	-1.16329	normal	--	--	--	K14823|1.02322e-51|cam:101508304|probable rRNA-processing protein EBP2 homolog; K14823 rRNA-processing protein EBP2 (A)	--	--	Probable rRNA-processing protein EBP2 homolog GN=At3g22660 OS=Arabidopsis thaliana (Mouse-ear cress) PE=2 SV=1	--	PREDICTED: probable rRNA-processing protein EBP2 homolog [Nelumbo nucifera]	--	--	--
Gossypium_Graimondii_newGene_1652	2.88247	0.9427	1.47595	1.16044	0.650014	0.87368	-0.548817	normal	0.812415	0.773148	normal	--	--	--	--	--	--	--	--	--	--	--	--
Gossypium_Graimondii_newGene_1653	31.0659	20.5266	62.7121	58.9453	35.4727	0.000186334	-1.60545	down	0.695534	0.737681	normal	--	--	--	--	--	--	--	--	--	--	--	--
Gossypium_Graimondii_newGene_1654	4.36522	1.80184	6.61216	1.1404	6.12747	0.116098	-1.55807	normal	0.00454621	-2.32047	down	--	--	--	--	--	--	--	--	PREDICTED: uncharacterized protein KIAA0930 homolog, partial [Cucumis sativus]	--	--	--
Gossypium_Graimondii_newGene_1655	12.0483	10.356	6.89013	9.40527	8.0674	0.793556	0.538739	normal	0.879734	0.361993	normal	--	--	Molecular Function: GTPase activity (GO:0003924);; Molecular Function: signal transducer activity (GO:0004871);; Molecular Function: GTP binding (GO:0005525);; Biological Process: GTP catabolic process (GO:0006184);; Biological Process: G-protein coupled receptor signaling pathway (GO:0007186);; Molecular Function: G-protein beta/gamma-subunit complex binding (GO:0031683);;	--	--	--	Extra-large guanine nucleotide-binding protein 3 GN=XLG3 OS=Arabidopsis thaliana (Mouse-ear cress) PE=1 SV=1	--	Guanine nucleotide-binding alpha-2 subunit [Gossypium arboreum]	--	--	molecular function: catalytic activity (GO:0003824);; biological process: metabolic process (GO:0008152);; molecular function: molecular transducer activity (GO:0060089);; molecular function: binding (GO:0005488);; biological process: cellular process (GO:0009987);; biological process: single-organism process (GO:0044699);; biological process: signaling (GO:0023052);; biological process: response…
Gossypium_Graimondii_newGene_17	1.49092	1.54009	1.00726	2.10146	1.35183	--	--	--	0.917563	0.560945	normal	--	--	Biological Process: tRNA splicing, via endonucleolytic cleavage and ligation (GO:0006388);; Molecular Function: transferase activity, transferring phosphorus-containing groups (GO:0016772);;	K10669|1.21371e-19|tcc:TCM_005527|RNA 2'-phosphotransferase isoform 1; K10669 2'-phosphotransferase [EC:2.7.1.160] (A)	--	--	--	--	RNA 2&apos;-phosphotransferase isoform 5 [Theobroma cacao]	--	--	biological process: metabolic process (GO:0008152);; biological process: cellular process (GO:0009987);; molecular function: catalytic activity (GO:0003824)
Gossypium_Graimondii_newGene_1785	0.461658	1.27866	0.392583	1.52563	0.328016	--	--	--	--	--	--	[I]	Lipid transport and metabolism	Molecular Function: binding (GO:0005488);; Cellular Component: mitochondrion (GO:0005739);; Cellular Component: cytosol (GO:0005829);; Molecular Function: oxidoreductase activity, acting on the CH-OH group of donors, NAD or NADP as acceptor (GO:0016616);; Biological Process: oxidation-reduction process (GO:0055114);;	--	--	--	Probable 3-hydroxyisobutyrate dehydrogenase-like 1, mitochondrial (Precursor) GN=At4g29120 OS=Arabidopsis thaliana (Mouse-ear cress) PE=2 SV=1	--	6-phosphogluconate dehydrogenase family protein [Theobroma cacao]	--	--	molecular function: binding (GO:0005488);; cellular component: cell (GO:0005623);; cellular component: organelle (GO:0043226);; cellular component: cell part (GO:0044464);; molecular function: catalytic activity (GO:0003824);; biological process: metabolic process (GO:0008152);; biological process: single-organism process (GO:0044699)
Gossypium_Graimondii_newGene_1786	5.65507	4.01156	4.08426	3.3001	4.38853	0.929683	-0.0189138	normal	0.850287	-0.436128	normal	[O]	Posttranslational modification, protein turnover, chaperones	--	K09527|0|tcc:TCM_040792|Heat shock protein DnaJ with tetratricopeptide repeat, putative isoform 1; K09527 DnaJ homolog subfamily C member 7 (A)	--	--	DnaJ protein P58IPK homolog (Precursor) OS=Arabidopsis thaliana (Mouse-ear cress) PE=1 SV=1	--	DnaJ subfamily C member 7 [Gossypium arboreum]	--	--	--
Gossypium_Graimondii_newGene_1787	0.716626	0	5.80716	0.482151	1.75674	--	--	--	--	--	--	--	--	--	--	--	--	--	--	--	--	--	--
Gossypium_Graimondii_newGene_1788	2.65973	5.8977	4.81409	4.75794	4.97579	0.918594	0.268863	normal	0.910035	-0.0946019	normal	[U]	Intracellular trafficking, secretion, and vesicular transport	Molecular Function: transporter activity (GO:0005215);; Biological Process: intracellular protein transport (GO:0006886);; Biological Process: ER to Golgi vesicle-mediated transport (GO:0006888);; Molecular Function: zinc ion binding (GO:0008270);; Cellular Component: COPII vesicle coat (GO:0030127);;	--	--	--	--	--	Sec23/sec24 transport family protein isoform 2 [Theobroma cacao]	--	--	molecular function: transporter activity (GO:0005215);; biological process: localization (GO:0051179);; biological process: single-organism process (GO:0044699);; molecular function: binding (GO:0005488);; cellular component: cell (GO:0005623);; cellular component: membrane (GO:0016020);; cellular component: macromolecular complex (GO:0032991);; cellular component: organelle (GO:0043226);; cellul…
Gossypium_Graimondii_newGene_1789	4.24262	3.98053	3.10567	3.12032	5.64791	0.921131	0.117057	normal	0.899233	-0.0403677	normal	[U]	Intracellular trafficking, secretion, and vesicular transport	Molecular Function: transporter activity (GO:0005215);; Biological Process: intracellular protein transport (GO:0006886);; Biological Process: ER to Golgi vesicle-mediated transport (GO:0006888);; Molecular Function: zinc ion binding (GO:0008270);; Cellular Component: COPII vesicle coat (GO:0030127);;	--	--	--	Protein transport protein Sec24-like CEF GN=CEF OS=Arabidopsis thaliana (Mouse-ear cress) PE=2 SV=3	--	Sec23/sec24 transport family protein isoform 1 [Theobroma cacao]	--	--	molecular function: transporter activity (GO:0005215);; biological process: localization (GO:0051179);; biological process: single-organism process (GO:0044699);; molecular function: binding (GO:0005488);; cellular component: cell (GO:0005623);; cellular component: membrane (GO:0016020);; cellular component: macromolecular complex (GO:0032991);; cellular component: organelle (GO:0043226);; cellul…
Gossypium_Graimondii_newGene_1790	0.318509	3.54197	0.295743	0.425051	0.905619	--	--	--	--	--	--	[E]	Amino acid transport and metabolism	Molecular Function: asparagine synthase (glutamine-hydrolyzing) activity (GO:0004066);; Molecular Function: ATP binding (GO:0005524);; Biological Process: cellular amino acid catabolic process (GO:0009063);; Biological Process: response to absence of light (GO:0009646);; Biological Process: L-asparagine biosynthetic process (GO:0070981);;	K01953|3.0378e-88|tcc:TCM_041592|Glutamine-dependent asparagine synthase 1; K01953 asparagine synthase (glutamine-hydrolysing) [EC:6.3.5.4] (A)	--	--	Asparagine synthetase [glutamine-hydrolyzing] GN=AND1 OS=Sandersonia aurantiaca (Christmas-bells) PE=2 SV=3	--	asparagine synthetase [Solanum lycopersicum]	--	Alanine, aspartate and glutamate metabolism (ko00250)	molecular function: catalytic activity (GO:0003824);; biological process: metabolic process (GO:0008152);; molecular function: binding (GO:0005488);; biological process: cellular process (GO:0009987);; biological process: single-organism process (GO:0044699);; biological process: response to stimulus (GO:0050896)
Gossypium_Graimondii_newGene_1791	0.564287	2.67213	0.686352	1.37042	0.278998	0.688715	1.60291	normal	--	--	--	[E]	Amino acid transport and metabolism	Molecular Function: asparagine synthase (glutamine-hydrolyzing) activity (GO:0004066);; Molecular Function: ATP binding (GO:0005524);; Biological Process: cellular amino acid catabolic process (GO:0009063);; Biological Process: response to absence of light (GO:0009646);; Biological Process: L-asparagine biosynthetic process (GO:0070981);;	K01953|9.07749e-87|tcc:TCM_041592|Glutamine-dependent asparagine synthase 1; K01953 asparagine synthase (glutamine-hydrolysing) [EC:6.3.5.4] (A)	--	--	Asparagine synthetase [glutamine-hydrolyzing] 1 GN=T21L8.90 OS=Arabidopsis thaliana (Mouse-ear cress) PE=2 SV=2	--	Asparagine synthetase [glutamine-hydrolyzing] 1 [Gossypium arboreum]	--	Alanine, aspartate and glutamate metabolism (ko00250)	molecular function: catalytic activity (GO:0003824);; biological process: metabolic process (GO:0008152);; molecular function: binding (GO:0005488);; biological process: cellular process (GO:0009987);; biological process: single-organism process (GO:0044699);; biological process: response to stimulus (GO:0050896)
Gossypium_Graimondii_newGene_1792	2.92579	0.943627	3.06192	0.967442	1.60062	0.114169	-1.5304	normal	0.874697	-0.656064	normal	--	--	--	--	--	--	--	--	ENTH/VHS family protein [Theobroma cacao]	--	--	--
Gossypium_Graimondii_newGene_1794	0.153468	0.877467	0.452912	0.313096	0.225862	0.899187	0.789762	normal	--	--	--	[G]	Carbohydrate transport and metabolism	Molecular Function: kinase activity (GO:0016301);; Biological Process: phosphorylation (GO:0016310);;	--	--	--	--	--	P-loop containing nucleoside triphosphate hydrolases superfamily protein isoform 1 [Theobroma cacao]	--	--	molecular function: catalytic activity (GO:0003824);; biological process: metabolic process (GO:0008152);; biological process: cellular process (GO:0009987)
Gossypium_Graimondii_newGene_1795	4.06358	7.68523	8.71504	5.99069	13.1776	0.956858	0.223139	normal	0.551067	-1.19827	normal	[J]	Translation, ribosomal structure and biogenesis	Molecular Function: structural constituent of ribosome (GO:0003735);; Cellular Component: nucleolus (GO:0005730);; Cellular Component: plasma membrane (GO:0005886);; Biological Process: translation (GO:0006412);; Cellular Component: chloroplast (GO:0009507);; Cellular Component: cytosolic ribosome (GO:0022626);; Biological Process: growth (GO:0040007);;	K02991|6.94018e-34|mus:103994895|40S ribosomal protein S6-like; K02991 small subunit ribosomal protein S6e (A)	--	--	40S ribosomal protein S6 (Fragment) GN=RPS6 OS=Nicotiana tabacum (Common tobacco) PE=2 SV=2	--	PREDICTED: 40S ribosomal protein S6-like [Musa acuminata subsp. malaccensis]	--	Ribosome (ko03010)	molecular function: structural molecule activity (GO:0005198);; cellular component: cell (GO:0005623);; cellular component: organelle (GO:0043226);; cellular component: organelle part (GO:0044422);; cellular component: cell part (GO:0044464);; cellular component: membrane (GO:0016020);; biological process: metabolic process (GO:0008152);; biological process: cellular process (GO:0009987);; cellul…
Gossypium_Graimondii_newGene_1796	2.34371	3.12198	2.07804	1.76816	3.33353	0.903487	0.513123	normal	0.807348	-0.784722	normal	--	--	--	K02265|4.53118e-45|tcc:TCM_047059|Rubredoxin-like superfamily protein; K02265 cytochrome c oxidase subunit 5b (A)	--	--	Cytochrome c oxidase subunit 5b-2, mitochondrial (Precursor) GN=COX5B-2 OS=Arabidopsis thaliana (Mouse-ear cress) PE=2 SV=1	--	Cytochrome c oxidase subunit 5b-2, mitochondrial -like protein [Gossypium arboreum]	--	Oxidative phosphorylation (ko00190)	--
Gossypium_Graimondii_newGene_1797	0.699234	0.155697	0.558957	0.0754383	2.35589	--	--	--	2.07288e-05	-3.65095	down	--	--	Molecular Function: hydrolase activity (GO:0016787);;	K03787|1.23507e-61|pop:POPTR_0003s04320g|acid phosphatase survival protein SurE; K03787 5'-nucleotidase [EC:3.1.3.5] (A)	--	--	--	--	acid phosphatase survival protein SurE [Populus trichocarpa]	--	Purine metabolism (ko00230);; Pyrimidine metabolism (ko00240);; Nicotinate and nicotinamide metabolism (ko00760)	molecular function: catalytic activity (GO:0003824);; biological process: metabolic process (GO:0008152)
Gossypium_Graimondii_newGene_1799	22.998	7.87529	3.39996	5.17265	0.834856	0.741563	1.13181	normal	0.463325	2.02166	normal	--	--	Molecular Function: ionotropic glutamate receptor activity (GO:0004970);; Molecular Function: extracellular-glutamate-gated ion channel activity (GO:0005234);; Biological Process: ion transport (GO:0006811);; Cellular Component: integral component of membrane (GO:0016021);; Biological Process: ionotropic glutamate receptor signaling pathway (GO:0035235);;	--	--	--	Glutamate receptor 3.1 (Precursor) GN=F5J6.2 OS=Arabidopsis thaliana (Mouse-ear cress) PE=2 SV=2	--	Glutamate-gated kainate-type ion channel receptor subunit GluR5, putative [Theobroma cacao]	--	--	molecular function: receptor activity (GO:0004872);; molecular function: transporter activity (GO:0005215);; molecular function: molecular transducer activity (GO:0060089);; biological process: cellular process (GO:0009987);; biological process: signaling (GO:0023052);; biological process: single-organism process (GO:0044699);; biological process: response to stimulus (GO:0050896);; biological pr…
Gossypium_Graimondii_newGene_18	5.88859	1.3582	0.712547	0.713505	0.757231	--	--	--	--	--	--	--	--	--	--	--	--	Nuclear pore complex protein NUP214 {ECO:0000303|PubMed:21189294} OS=Arabidopsis thaliana (Mouse-ear cress) PE=1 SV=1	--	Pentatricopeptide repeat-containing, chloroplastic -like protein [Gossypium arboreum]	--	--	--
Gossypium_Graimondii_newGene_1800	1.40019	2.05386	4.54273	5.02181	2.11424	0.200804	-1.19657	normal	0.490595	0.982234	normal	--	--	--	--	--	--	--	--	hypothetical protein F383_16232 [Gossypium arboreum]	--	--	--
Gossypium_Graimondii_newGene_1801	0.872324	4.04165	3.30836	3.27127	1.44332	0.905909	0.274785	normal	0.574625	1.08158	normal	--	--	Cellular Component: mitochondrion (GO:0005739);; Biological Process: ceramide metabolic process (GO:0006672);; Cellular Component: integral component of membrane (GO:0016021);; Molecular Function: transferase activity, transferring glycosyl groups (GO:0016757);;	--	--	--	--	--	hypothetical protein F383_16232 [Gossypium arboreum]	--	--	cellular component: cell (GO:0005623);; cellular component: organelle (GO:0043226);; cellular component: cell part (GO:0044464);; biological process: metabolic process (GO:0008152);; biological process: cellular process (GO:0009987);; biological process: single-organism process (GO:0044699);; cellular component: membrane (GO:0016020);; cellular component: membrane part (GO:0044425);; molecular fu…
Gossypium_Graimondii_newGene_1802	29.532	27.3716	30.798	52.6987	53.8991	0.894082	-0.383068	normal	0.88196	-0.130742	normal	--	--	--	--	--	--	--	--	Uncharacterized protein TCM_029960 [Theobroma cacao]	--	--	--
Gossypium_Graimondii_newGene_1803	2.55586	3.03098	2.30084	2.23748	1.76723	0.589067	0.865113	normal	0.896343	-0.106632	normal	[U]	Intracellular trafficking, secretion, and vesicular transport	Molecular Function: binding (GO:0005488);; Biological Process: cellular metabolic process (GO:0044237);; Biological Process: primary metabolic process (GO:0044238);; Biological Process: organic substance metabolic process (GO:0071704);;	K12486|1.07948e-180|tcc:TCM_029970|ARF-GAP domain 5, putative isoform 1; K12486 stromal membrane-associated protein (A)	--	--	Probable ADP-ribosylation factor GTPase-activating protein AGD5 GN=MDK4.13 OS=Arabidopsis thaliana (Mouse-ear cress) PE=1 SV=1	--	ARF-GAP domain 5, putative isoform 1 [Theobroma cacao]	--	Endocytosis (ko04144)	molecular function: binding (GO:0005488);; biological process: metabolic process (GO:0008152);; biological process: cellular process (GO:0009987)
Gossypium_Graimondii_newGene_1804	0.855975	0.973491	0	0.317441	0.152909	--	--	--	--	--	--	[RTKL]	--	Molecular Function: protein serine/threonine kinase activity (GO:0004674);; Molecular Function: ATP binding (GO:0005524);; Biological Process: protein phosphorylation (GO:0006468);; Biological Process: recognition of pollen (GO:0048544);;	--	--	--	G-type lectin S-receptor-like serine/threonine-protein kinase SD1-1 (Precursor) GN=SD11 OS=Arabidopsis thaliana (Mouse-ear cress) PE=1 SV=1	--	S-locus lectin protein kinase family protein isoform 1 [Theobroma cacao]	--	--	molecular function: catalytic activity (GO:0003824);; biological process: metabolic process (GO:0008152);; biological process: cellular process (GO:0009987);; molecular function: binding (GO:0005488);; biological process: single-organism process (GO:0044699)
Gossypium_Graimondii_newGene_1805	8.32465	1.54562	4.09527	0.82251	4.13211	0.684767	-1.24242	normal	0.219671	-1.87163	normal	--	--	--	--	--	--	--	--	--	--	--	--
Gossypium_Graimondii_newGene_1806	4.02194	2.08712	0.566222	1.10073	0.465717	0.0987727	1.65067	normal	0.847252	0.959446	normal	[R]	General function prediction only	--	--	--	--	Fe(3+)-Zn(2+) purple acid phosphatase {ECO:0000303|PubMed:8001554} (Precursor) OS=Phaseolus vulgaris (Kidney bean) PE=1 SV=3	--	PREDICTED: purple acid phosphatase 2-like [Malus domestica]	--	--	--
Gossypium_Graimondii_newGene_1807	4.07022	4.22918	6.02602	3.32074	5.03547	0.79323	-0.500932	normal	0.75017	-0.583246	normal	[C]	Energy production and conversion	Molecular Function: catalytic activity (GO:0003824);; Molecular Function: ion binding (GO:0043167);;	K15449|1.95723e-55|tcc:TCM_034037|Flavodoxin family protein / radical SAM domain-containing protein isoform 1; K15449 tRNA wybutosine-synthesizing protein 1 [EC:4.1.3.44] (A)	--	--	S-adenosyl-L-methionine-dependent tRNA 4-demethylwyosine synthase GN=OSJNBa0070N04.14 OS=Oryza sativa subsp. japonica (Rice) PE=2 SV=1	--	Flavodoxin family protein / radical SAM domain-containing protein isoform 3 [Theobroma cacao]	--	--	molecular function: catalytic activity (GO:0003824);; molecular function: binding (GO:0005488)
Gossypium_Graimondii_newGene_1808	4.09336	2.66923	1.35094	0.989331	1.74253	0.75498	0.862654	normal	0.834584	-0.830489	normal	[K]	Transcription	Molecular Function: sequence-specific DNA binding transcription factor activity (GO:0003700);; Cellular Component: nucleus (GO:0005634);; Biological Process: regulation of transcription, DNA-templated (GO:0006355);; Biological Process: response to cytokinin (GO:0009735);; Molecular Function: sequence-specific DNA binding (GO:0043565);;	K09338|1.69104e-91|tcc:TCM_034628|HD domain class transcription factor; K09338 homeobox-leucine zipper protein (A)	--	--	Homeobox-leucine zipper protein HAT22 GN=HAT22 OS=Arabidopsis thaliana (Mouse-ear cress) PE=1 SV=1	--	Homeobox-leucine zipper HAT22 -like protein [Gossypium arboreum]	--	--	molecular function: nucleic acid binding transcription factor activity (GO:0001071);; biological process: biological regulation (GO:0065007);; cellular component: cell (GO:0005623);; cellular component: organelle (GO:0043226);; cellular component: cell part (GO:0044464);; biological process: response to stimulus (GO:0050896);; molecular function: binding (GO:0005488)
Gossypium_Graimondii_newGene_1809	1.26379	3.40693	1.40278	1.02695	0.970207	--	--	--	--	--	--	--	--	--	--	--	--	--	--	Uncharacterized protein TCM_034523 [Theobroma cacao]	--	--	--
Gossypium_Graimondii_newGene_1811	3.24794	5.48056	0.714561	5.34221	3.6572	1.08724e-08	2.81922	up	0.784813	0.521715	normal	[RTKL]	--	Molecular Function: protein kinase activity (GO:0004672);; Molecular Function: binding (GO:0005488);; Biological Process: cellular process (GO:0009987);;	--	--	--	Wall-associated receptor kinase 2 (Precursor) GN=WAK2 OS=Arabidopsis thaliana (Mouse-ear cress) PE=1 SV=1	--	Wall-associated kinase 2, putative [Theobroma cacao]	--	--	molecular function: catalytic activity (GO:0003824);; biological process: metabolic process (GO:0008152);; biological process: cellular process (GO:0009987);; molecular function: binding (GO:0005488)
Gossypium_Graimondii_newGene_1812	4.25227	3.93942	3.97635	6.09056	7.86224	--	--	--	0.897275	-0.343422	normal	--	--	Biological Process: flavonoid biosynthetic process (GO:0009813);; Molecular Function: naringenin-chalcone synthase activity (GO:0016210);;	K00660|7.95062e-86|tcc:TCM_035383|Chalcone and stilbene synthase family protein; K00660 chalcone synthase [EC:2.3.1.74] (A)	--	--	Chalcone synthase GN=CHS OS=Callistephus chinensis (China aster) PE=2 SV=2	--	Chalcone and stilbene synthase family protein [Theobroma cacao]	--	Flavonoid biosynthesis (ko00941);; Circadian rhythm - plant (ko04712)	biological process: metabolic process (GO:0008152);; molecular function: catalytic activity (GO:0003824)
Gossypium_Graimondii_newGene_1813	12.2003	10.7337	9.21729	9.50522	9.20253	0.947246	0.0970105	normal	0.935977	-0.012175	normal	--	--	Molecular Function: structural constituent of ribosome (GO:0003735);; Cellular Component: ribosome (GO:0005840);; Biological Process: translation (GO:0006412);; Biological Process: positive regulation of transcription elongation from RNA polymerase II promoter (GO:0032968);;	K15172|0|tcc:TCM_035426|Global transcription factor group A2 isoform 1; K15172 transcription elongation factor SPT5 (A)	--	--	Putative transcription elongation factor SPT5 homolog 1 GN=At4g08350 OS=Arabidopsis thaliana (Mouse-ear cress) PE=1 SV=2	--	hypothetical protein F383_13150 [Gossypium arboreum]	--	--	molecular function: structural molecule activity (GO:0005198);; cellular component: cell (GO:0005623);; cellular component: macromolecular complex (GO:0032991);; cellular component: organelle (GO:0043226);; cellular component: cell part (GO:0044464);; biological process: metabolic process (GO:0008152);; biological process: cellular process (GO:0009987);; biological process: biological regulation …
Gossypium_Graimondii_newGene_1814	3.09238	5.74306	14.5228	0.680813	4.35857	0.653488	-1.22584	normal	--	--	--	--	--	--	--	--	--	--	--	--	--	--	--
Gossypium_Graimondii_newGene_1815	1.48105	0.464801	0.531209	0.628207	0.190025	--	--	--	--	--	--	[R]	General function prediction only	Molecular Function: catalytic activity (GO:0003824);; Cellular Component: cytoplasmic membrane-bounded vesicle (GO:0016023);; Biological Process: lipid homeostasis (GO:0055088);;	--	--	--	Probable 1-acylglycerol-3-phosphate O-acyltransferase OS=Oryza sativa subsp. japonica (Rice) PE=3 SV=3	--	unnamed protein product [Vitis vinifera]	--	--	molecular function: catalytic activity (GO:0003824);; cellular component: cell (GO:0005623);; cellular component: organelle (GO:0043226);; cellular component: cell part (GO:0044464);; biological process: biological regulation (GO:0065007)
Gossypium_Graimondii_newGene_1816	3.58342	1.68681	0.294998	2.64356	0	--	--	--	--	--	--	--	--	Cellular Component: plasma membrane (GO:0005886);; Cellular Component: plasmodesma (GO:0009506);; Molecular Function: transmembrane transporter activity (GO:0022857);; Biological Process: transmembrane transport (GO:0055085);;	--	--	--	Nucleobase-ascorbate transporter 3 GN=NAT3 OS=Arabidopsis thaliana (Mouse-ear cress) PE=2 SV=2	--	Xanthine/uracil permease family protein isoform 1 [Theobroma cacao]	--	--	cellular component: cell (GO:0005623);; cellular component: membrane (GO:0016020);; cellular component: cell part (GO:0044464);; cellular component: cell junction (GO:0030054);; molecular function: transporter activity (GO:0005215);; biological process: localization (GO:0051179);; biological process: cellular process (GO:0009987);; biological process: single-organism process (GO:0044699)
Gossypium_Graimondii_newGene_1817	6.53227	7.44586	5.17073	8.29678	9.65029	0.753233	0.623475	normal	0.874343	-0.199812	normal	--	--	--	--	--	--	Receptor-like protein kinase HAIKU2 (Precursor) GN=IKU2 OS=Arabidopsis thaliana (Mouse-ear cress) PE=1 SV=1	--	Leucine-rich receptor-like protein kinase family protein, XI-23,RLK7, putative [Theobroma cacao]	--	--	--
Gossypium_Graimondii_newGene_1818	0.578193	0.540138	0.411745	1.13951	1.47536	--	--	--	--	--	--	--	--	--	--	--	--	--	--	--	--	--	--
Gossypium_Graimondii_newGene_1819	86.3539	109.961	37.9462	110.342	49.2201	0.00278993	1.64298	up	0.210816	1.13765	normal	--	--	--	--	--	--	--	--	--	--	--	--
Gossypium_Graimondii_newGene_1821	1.32981	1.39732	2.5802	1.82792	2.04136	0.851288	-0.685815	normal	0.912389	-0.150021	normal	--	--	--	--	--	--	Putative disease resistance protein At3g14460 GN=At3g14460 OS=Arabidopsis thaliana (Mouse-ear cress) PE=3 SV=1	--	NBS type disease resistance protein, putative [Theobroma cacao]	--	--	--
Gossypium_Graimondii_newGene_1824	0.72788	0.161232	1.29966	0.349309	2.77877	0.0465119	-2.52632	normal	0.000598512	-2.62407	down	--	--	--	--	--	--	--	--	PREDICTED: polyvinylalcohol dehydrogenase-like [Fragaria vesca subsp. vesca]	--	--	--
Gossypium_Graimondii_newGene_1826	6.83602	10.4566	7.29879	5.9721	5.05137	0.803731	0.569562	normal	0.895148	0.224961	normal	--	--	--	--	--	--	--	--	--	--	--	--
Gossypium_Graimondii_newGene_1827	27.2612	44.972	41.2927	34.927	33.1254	0.930231	-0.0390464	normal	0.905321	-0.019642	normal	--	--	--	--	--	--	--	--	--	--	--	--
Gossypium_Graimondii_newGene_1828	2.65853	1.07352	1.77122	0.154625	3.30519	--	--	--	0.00575698	-3.00903	down	--	--	--	--	--	--	--	--	NHL repeat-containing 2 [Gossypium arboreum]	--	--	--
Gossypium_Graimondii_newGene_1829	2.78439	2.38514	2.30014	0.750614	7.466	0.917368	0.00584785	normal	1.67892e-08	-3.15327	down	--	--	--	--	--	--	--	--	NHL repeat-containing 2 [Gossypium arboreum]	--	--	--
Gossypium_Graimondii_newGene_1831	28.4681	17.9286	46.5758	8.69853	33.3526	0.75002	-1.28542	normal	0.769046	-1.57957	normal	--	--	--	--	--	--	--	--	--	--	--	--
Gossypium_Graimondii_newGene_1832	8.06985	2.17152e-05	10.6488	4.35805	4.17457	0.110487	-2.94355	normal	--	--	--	--	--	--	--	--	--	--	--	Methionine import ATP-binding MetN 1 [Gossypium arboreum]	--	--	--
Gossypium_Graimondii_newGene_1833	0.526058	0.192877	1.32554	0.543286	1.90187	0.00222505	-2.49108	down	0.0373615	-1.71222	normal	[S]	Function unknown	Molecular Function: protein serine/threonine kinase activity (GO:0004674);; Molecular Function: ATP binding (GO:0005524);; Cellular Component: plasma membrane (GO:0005886);; Biological Process: protein phosphorylation (GO:0006468);; Cellular Component: plant-type cell wall (GO:0009505);; Cellular Component: chloroplast stroma (GO:0009570);; Cellular Component: integral component of membrane (GO:0…	--	--	--	Probable inactive leucine-rich repeat receptor-like protein kinase At1g66830 (Precursor) GN=At1g66830 OS=Arabidopsis thaliana (Mouse-ear cress) PE=2 SV=1	--	Leucine-rich repeat protein kinase family protein [Theobroma cacao]	--	--	molecular function: catalytic activity (GO:0003824);; biological process: metabolic process (GO:0008152);; biological process: cellular process (GO:0009987);; molecular function: binding (GO:0005488);; cellular component: cell (GO:0005623);; cellular component: membrane (GO:0016020);; cellular component: cell part (GO:0044464);; cellular component: organelle (GO:0043226);; cellular component: org…
Gossypium_Graimondii_newGene_1834	1.79625	0.2694	1.61874	0.523269	1.25417	0.113875	-2.22333	normal	0.862597	-1.03824	normal	--	--	--	--	--	--	C2 domain-containing protein At1g53590 OS=Arabidopsis thaliana (Mouse-ear cress) PE=1 SV=2	--	Integral membrane single C2 domain protein, putative isoform 1 [Theobroma cacao]	--	--	--
Gossypium_Graimondii_newGene_1835	3.93902	1.38472	3.02699	1.61943	3.83534	0.566966	-1.04721	normal	0.360129	-1.18381	normal	--	--	--	--	--	--	C2 domain-containing protein At1g53590 OS=Arabidopsis thaliana (Mouse-ear cress) PE=1 SV=2	--	Integral membrane single C2 domain protein, putative isoform 1 [Theobroma cacao]	--	--	--
Gossypium_Graimondii_newGene_1836	14.9309	15.072	14.0357	12.3423	20.8051	0.903005	0.190748	normal	0.661886	-0.737277	normal	--	--	--	--	--	--	--	--	Elongation factor 4 [Gossypium arboreum]	--	--	--
Gossypium_Graimondii_newGene_1837	48.1745	35.6641	83.5021	28.3468	116.939	0.0960858	-1.11534	normal	0.000122895	-2.02598	down	--	--	--	--	--	--	--	--	hypothetical protein F383_31980 [Gossypium arboreum]	--	--	--
Gossypium_Graimondii_newGene_1838	2.54373	1.53216	3.29455	1.673	4.33716	0.671737	-0.976619	normal	0.279862	-1.28013	normal	--	--	--	K04730|4.25242e-18|vvi:100259348|probable inactive receptor-like protein kinase At1g65250; K04730 interleukin-1 receptor-associated kinase 1 [EC:2.7.11.1] (A)	--	--	--	--	hypothetical protein VITISV_028658 [Vitis vinifera]	--	--	--
Gossypium_Graimondii_newGene_1840	5.8456	4.11919	4.58394	2.23166	3.79463	0.907004	-0.182928	normal	0.756136	-0.74181	normal	--	--	--	--	--	--	--	--	Tetratricopeptide repeat (TPR)-like superfamily protein isoform 1 [Theobroma cacao]	--	--	--
Gossypium_Graimondii_newGene_1841	7.39941	8.65601	6.42396	7.96344	8.1109	0.833256	0.476033	normal	0.917689	-0.0956096	normal	--	--	Biological Process: vegetative to reproductive phase transition of meristem (GO:0010228);; Biological Process: protein desumoylation (GO:0016926);; Biological Process: hydrogen peroxide biosynthetic process (GO:0050665);;	--	--	--	--	--	Tetratricopeptide repeat (TPR)-like superfamily protein isoform 1 [Theobroma cacao]	--	--	biological process: reproductive process (GO:0022414);; biological process: developmental process (GO:0032502);; biological process: metabolic process (GO:0008152);; biological process: cellular process (GO:0009987)
Gossypium_Graimondii_newGene_1843	42.7399	22.3432	26.248	30.5546	26.8868	0.899068	-0.207624	normal	0.891923	0.165815	normal	--	--	--	--	--	--	Pentatricopeptide repeat-containing protein At4g18975, chloroplastic (Precursor) GN=At4g18975 OS=Arabidopsis thaliana (Mouse-ear cress) PE=2 SV=2	--	hypothetical protein F383_14224 [Gossypium arboreum]	--	--	--
Gossypium_Graimondii_newGene_1845	2.57973	3.00534	4.08119	2.75135	4.06231	0.693052	-0.682521	normal	0.390994	-1.01334	normal	--	--	--	K17866|5.56153e-50|tcc:TCM_012451|Diphthamide synthesis DPH2 family protein; K17866 diphthamide biosynthesis protein 2 (A)	--	--	--	--	Diphthamide biosynthesis 2 [Gossypium arboreum]	--	--	--
Gossypium_Graimondii_newGene_1846	2.50589	3.20616	2.42394	5.6025	2.14416	0.913944	0.306068	normal	0.185318	1.30886	normal	[E]	Amino acid transport and metabolism	Biological Process: tryptophan biosynthetic process (GO:0000162);; Molecular Function: tryptophan synthase activity (GO:0004834);; Cellular Component: chloroplast (GO:0009507);;	K01696|5.07233e-90|sot:102578868|tryptophan synthase beta chain 2, chloroplastic-like; K01696 tryptophan synthase beta chain [EC:4.2.1.20] (A)	--	--	Tryptophan synthase beta chain 2, chloroplastic (Precursor) GN=TSB OS=Camptotheca acuminata (Happy tree) PE=2 SV=1	--	Tryptophan synthase beta chain 2, chloroplastic [Gossypium arboreum]	--	Glycine, serine and threonine metabolism (ko00260);; Phenylalanine, tyrosine and tryptophan biosynthesis (ko00400);; Biosynthesis of amino acids (ko01230)	biological process: metabolic process (GO:0008152);; biological process: cellular process (GO:0009987);; biological process: single-organism process (GO:0044699);; molecular function: catalytic activity (GO:0003824);; cellular component: cell (GO:0005623);; cellular component: organelle (GO:0043226);; cellular component: cell part (GO:0044464)
Gossypium_Graimondii_newGene_1847	3.35774	6.03467	4.81555	6.8909	6.16653	0.945008	0.238178	normal	0.921256	0.102869	normal	--	--	Molecular Function: peroxidase activity (GO:0004601);; Molecular Function: protein serine/threonine phosphatase activity (GO:0004722);; Biological Process: mRNA processing (GO:0006397);; Biological Process: response to oxidative stress (GO:0006979);; Molecular Function: RNA lariat debranching enzyme activity (GO:0008419);; Biological Process: embryo development (GO:0009790);; Molecular Function: …	K18328|1.01235e-23|tcc:TCM_036886|Debranching enzyme 1 isoform 1; K18328 lariat debranching enzyme [EC:3.1.-.-] (A)	--	--	Lariat debranching enzyme GN=OSJNBb0122C16.4 OS=Oryza sativa subsp. japonica (Rice) PE=2 SV=1	--	Lariat debranching enzyme -like protein [Gossypium arboreum]	--	--	molecular function: catalytic activity (GO:0003824);; molecular function: antioxidant activity (GO:0016209);; biological process: metabolic process (GO:0008152);; biological process: single-organism process (GO:0044699);; biological process: cellular process (GO:0009987);; biological process: response to stimulus (GO:0050896);; biological process: developmental process (GO:0032502);; molecular fu…
Gossypium_Graimondii_newGene_1851	17.3614	17.7886	8.39414	27.3516	7.94434	0.142881	1.01663	normal	0.00176938	1.70014	up	--	--	--	--	--	--	Blue copper protein (Precursor) OS=Pisum sativum (Garden pea) PE=2 SV=1	--	Blue copper [Gossypium arboreum]	--	--	--
Gossypium_Graimondii_newGene_1852	2.19773	1.3924	1.34453	1.3505	2.20684	0.91483	-0.0232376	normal	0.563419	-0.863895	normal	--	--	--	--	--	--	--	--	Triosephosphate isomerase [Gossypium arboreum]	--	--	--
Gossypium_Graimondii_newGene_1855	10.6967	9.77108	9.27195	10.4396	10.4938	0.911324	-0.165352	normal	0.905893	0.0513193	normal	[R]	General function prediction only	Molecular Function: nucleotide binding (GO:0000166);; Biological Process: RNA splicing, via endonucleolytic cleavage and ligation (GO:0000394);; Molecular Function: translation initiation factor activity (GO:0003743);; Cellular Component: nucleus (GO:0005634);; Biological Process: regulation of transcription, DNA-templated (GO:0006355);; Biological Process: transcription from RNA polymerase II pr…	K03130|0|tcc:TCM_036918|TBP-associated factor 5 isoform 1; K03130 transcription initiation factor TFIID subunit 5 (A)	--	--	Transcription initiation factor TFIID subunit 5 GN=TAF5 OS=Arabidopsis thaliana (Mouse-ear cress) PE=1 SV=1	--	Transcription initiation factor TFIID subunit 5 [Gossypium arboreum]	--	Basal transcription factors (ko03022)	molecular function: binding (GO:0005488);; biological process: metabolic process (GO:0008152);; biological process: cellular process (GO:0009987);; cellular component: cell (GO:0005623);; cellular component: organelle (GO:0043226);; cellular component: cell part (GO:0044464);; biological process: biological regulation (GO:0065007);; biological process: single-organism process (GO:0044699);; biolo…
Gossypium_Graimondii_newGene_1856	3.52868	2.09709	5.6181	3.74951	5.93501	0.347534	-1.34781	normal	0.829467	-0.616804	normal	--	--	--	--	--	--	--	--	putative F59B10.3 [Gossypium arboreum]	--	--	--
Gossypium_Graimondii_newGene_1857	3.78288	32.9712	14.2005	26.8583	15.1723	0.00912161	1.33417	up	0.582034	0.778206	normal	--	--	--	--	--	--	Dehydration-responsive protein RD22 (Precursor) GN=RD22 OS=Arabidopsis thaliana (Mouse-ear cress) PE=2 SV=1	--	Polygalacturonase, putative [Theobroma cacao]	--	--	--
Gossypium_Graimondii_newGene_1858	1.98707	4.61967	0.741584	2.89192	2.58986	0.0693302	2.30172	normal	0.94814	0.16903	normal	--	--	--	--	--	--	--	--	Gb:AAF02129.1, putative [Theobroma cacao]	--	--	--
Gossypium_Graimondii_newGene_1859	0.0989571	0	1.44331	0	0	--	--	--	--	--	--	--	--	--	K01166|1.9407e-16|tcc:TCM_041352|hypothetical protein; K01166 ribonuclease T2 [EC:3.1.27.1] (A)	--	--	--	--	Uncharacterized protein TCM_041352 [Theobroma cacao]	--	--	--
Gossypium_Graimondii_newGene_1861	16.7431	22.7554	4.40418	22.2874	9.19369	8.85881e-08	2.33938	up	0.0836686	1.24149	normal	--	--	--	--	--	--	--	--	Uncharacterized protein TCM_041994 [Theobroma cacao]	--	--	--
Gossypium_Graimondii_newGene_1862	0.512306	2.69583	1.28581	3.79931	1.48492	0.940278	0.408934	normal	0.662635	0.974478	normal	--	--	Cellular Component: mitochondrion (GO:0005739);;	--	--	--	Pentatricopeptide repeat-containing protein At2g28050 GN=At2g28050 OS=Arabidopsis thaliana (Mouse-ear cress) PE=3 SV=1	--	Pentatricopeptide repeat-containing protein, putative [Theobroma cacao]	--	--	cellular component: cell (GO:0005623);; cellular component: organelle (GO:0043226);; cellular component: cell part (GO:0044464)
Gossypium_Graimondii_newGene_1863	3.44615	2.99079	0.717518	0.724121	0.867324	0.000483335	2.03364	up	0.920219	-0.241297	normal	--	--	--	--	--	--	--	--	hypothetical protein F383_19566 [Gossypium arboreum]	--	--	--
Gossypium_Graimondii_newGene_1865	2.74477	3.3997	7.74996	4.07464	5.34435	0.769404	-1.06087	normal	0.931639	-0.407594	normal	--	--	--	--	--	--	--	--	Uncharacterized protein TCM_028732 [Theobroma cacao]	--	--	--
Gossypium_Graimondii_newGene_1866	4.02726	3.17556	6.00762	3.3088	2.8425	0.891791	-0.713055	normal	--	--	--	--	--	--	--	--	--	--	--	Uncharacterized protein TCM_029009 [Theobroma cacao]	--	--	--
Gossypium_Graimondii_newGene_1867	2.95804	3.0422	1.84096	2.67214	1.81198	0.62314	0.735102	normal	0.779393	0.550675	normal	--	--	--	--	--	--	--	--	hypothetical protein (mitochondrion) [Vicia faba]	--	--	--
Gossypium_Graimondii_newGene_1868	6.26547	8.73224	15.5666	11.0985	22.4674	0.219387	-0.938812	normal	0.266141	-1.03266	normal	--	--	--	--	--	--	--	--	Sulfite exporter TauE/SafE family protein, putative [Theobroma cacao]	--	--	--
Gossypium_Graimondii_newGene_1869	6.46068	7.25003	7.33837	8.72587	5.09917	0.925391	-0.0993518	normal	0.657189	0.722734	normal	[O]	Posttranslational modification, protein turnover, chaperones	Molecular Function: metalloendopeptidase activity (GO:0004222);; Molecular Function: ATP binding (GO:0005524);; Biological Process: proteolysis (GO:0006508);; Molecular Function: microtubule-severing ATPase activity (GO:0008568);; Cellular Component: membrane (GO:0016020);; Biological Process: protein catabolic process (GO:0030163);; Biological Process: cell division (GO:0051301);;	K03798|0|tcc:TCM_034357|FTSH protease 1 isoform 2; K03798 cell division protease FtsH [EC:3.4.24.-] (A)	--	--	ATP-dependent zinc metalloprotease FTSH, chloroplastic (Precursor) GN=FTSH OS=Nicotiana tabacum (Common tobacco) PE=2 SV=2	--	ATP-dependent zinc metalloprotease FTSH, chloroplastic [Gossypium arboreum]	--	--	molecular function: catalytic activity (GO:0003824);; biological process: metabolic process (GO:0008152);; molecular function: binding (GO:0005488);; biological process: cellular process (GO:0009987);; biological process: single-organism process (GO:0044699);; cellular component: membrane (GO:0016020)
Gossypium_Graimondii_newGene_1870	3.49946	2.16448	6.10839	0.935759	0.673885	--	--	--	--	--	--	--	--	Molecular Function: hydrolase activity (GO:0016787);;	--	--	--	GDSL esterase/lipase At5g42170 (Precursor) GN=At5g42170/At5g42160 OS=Arabidopsis thaliana (Mouse-ear cress) PE=3 SV=2	--	PREDICTED: GDSL esterase/lipase EXL3-like [Phoenix dactylifera]	--	--	molecular function: catalytic activity (GO:0003824);; biological process: metabolic process (GO:0008152)
Gossypium_Graimondii_newGene_1871	1.02475	0.939709	1.89307	0.304868	2.32828	0.922934	-0.918042	normal	0.202319	-2.24631	normal	[R]	General function prediction only	--	K14829|3.90965e-77|tcc:TCM_033817|WD-repeat protein, putative isoform 1; K14829 pre-rRNA-processing protein IPI3 (A)	--	--	Protein ROOT INITIATION DEFECTIVE 3 GN=RID3 OS=Arabidopsis thaliana (Mouse-ear cress) PE=1 SV=1	--	WD-repeat protein, putative isoform 3, partial [Theobroma cacao]	--	--	--
Gossypium_Graimondii_newGene_1872	3.17708	4.3473	2.58031	4.51746	2.76491	0.836479	0.442049	normal	0.840105	0.384262	normal	[RTKL]	--	Molecular Function: kinase activity (GO:0016301);;	--	--	--	Serine/threonine-protein kinase PEPKR2 GN=PEPKR2 OS=Arabidopsis thaliana (Mouse-ear cress) PE=2 SV=1	--	Phosphoenolpyruvate carboxylase-related kinase 2 isoform 2 [Theobroma cacao]	--	--	molecular function: catalytic activity (GO:0003824);; biological process: metabolic process (GO:0008152)
Gossypium_Graimondii_newGene_1873	5.82882	6.40382	5.31474	5.3438	5.65612	0.90542	0.103699	normal	0.880945	-0.143075	normal	--	--	--	--	--	--	--	--	--	--	--	--
Gossypium_Graimondii_newGene_1874	6.18254	5.7773	7.20108	7.16649	8.85654	0.89421	-0.25191	normal	0.849102	-0.345983	normal	[RTKL]	--	Molecular Function: protein serine/threonine kinase activity (GO:0004674);; Molecular Function: transmembrane receptor protein tyrosine kinase activity (GO:0004714);; Molecular Function: ATP binding (GO:0005524);; Biological Process: protein phosphorylation (GO:0006468);; Cellular Component: integral component of membrane (GO:0016021);; Molecular Function: 2-alkenal reductase [NAD(P)] activity (G…	--	--	--	Receptor-like protein kinase HAIKU2 (Precursor) GN=IKU2 OS=Arabidopsis thaliana (Mouse-ear cress) PE=1 SV=1	--	Leucine-rich receptor-like protein kinase family protein, XI-23,RLK7 [Theobroma cacao]	--	--	molecular function: catalytic activity (GO:0003824);; biological process: metabolic process (GO:0008152);; biological process: cellular process (GO:0009987);; molecular function: receptor activity (GO:0004872);; molecular function: molecular transducer activity (GO:0060089);; biological process: signaling (GO:0023052);; biological process: single-organism process (GO:0044699);; biological process…
Gossypium_Graimondii_newGene_1875	1.14613	2.90161	2.29497	1.81228	3.15933	0.865513	0.440083	normal	0.672283	-0.787603	normal	--	--	Molecular Function: kinase activity (GO:0016301);;	--	--	--	Leucine-rich repeat receptor-like serine/threonine-protein kinase At1g17230 (Precursor) GN=At1g17230 OS=Arabidopsis thaliana (Mouse-ear cress) PE=2 SV=2	--	Receptor-like protein kinase HAIKU2 [Gossypium arboreum]	--	--	molecular function: catalytic activity (GO:0003824);; biological process: metabolic process (GO:0008152)
Gossypium_Graimondii_newGene_1876	3.94227	4.87978	3.52878	1.43113	1.04638	0.943674	0.45722	normal	--	--	--	[O]	Posttranslational modification, protein turnover, chaperones	Molecular Function: antioxidant activity (GO:0016209);; Molecular Function: peroxiredoxin activity (GO:0051920);; Biological Process: oxidation-reduction process (GO:0055114);;	K03386|3.85175e-15|mdm:103454146|2-Cys peroxiredoxin BAS1, chloroplastic-like; K03386 peroxiredoxin (alkyl hydroperoxide reductase subunit C) [EC:1.11.1.15] (A)	--	--	2-Cys peroxiredoxin BAS1-like, chloroplastic (Precursor) GN=At5g06290 OS=Arabidopsis thaliana (Mouse-ear cress) PE=2 SV=3	--	peroxiredoxin [Jatropha curcas]	--	--	molecular function: antioxidant activity (GO:0016209);; molecular function: catalytic activity (GO:0003824);; biological process: metabolic process (GO:0008152);; biological process: single-organism process (GO:0044699)
Gossypium_Graimondii_newGene_1878	0.936468	1.13567	1.44167	2.12279	3.75082	--	--	--	0.873077	-0.759982	normal	--	--	--	--	--	--	--	--	--	--	--	--
Gossypium_Graimondii_newGene_1879	1.76389	2.63445	3.29751	3.28407	5.74212	0.931385	-0.292531	normal	0.702823	-0.808689	normal	--	--	Biological Process: formation of translation preinitiation complex (GO:0001731);; Molecular Function: translation initiation factor activity (GO:0003743);; Cellular Component: eukaryotic translation initiation factor 3 complex (GO:0005852);; Biological Process: regulation of translational initiation (GO:0006446);; Biological Process: response to salt stress (GO:0009651);; Cellular Component: euka…	K03246|9.17925e-33|gmx:100793485|eukaryotic translation initiation factor 3 subunit I-like; K03246 translation initiation factor 3 subunit I (A)	--	--	Ubiquitin-conjugating enzyme E2 35 GN=F9K20.8 OS=Arabidopsis thaliana (Mouse-ear cress) PE=1 SV=1	--	Eukaryotic translation initiation factor 3 subunit I [Glycine soja]	--	RNA transport (ko03013)	biological process: cellular component organization or biogenesis (GO:0071840);; molecular function: binding (GO:0005488);; biological process: metabolic process (GO:0008152);; biological process: cellular process (GO:0009987);; cellular component: cell (GO:0005623);; cellular component: macromolecular complex (GO:0032991);; cellular component: cell part (GO:0044464);; biological process: biologi…
Gossypium_Graimondii_newGene_1880	1.70407	0.829654	7.40199	0	8.39198	--	--	--	--	--	--	--	--	Cellular Component: multivesicular body (GO:0005771);; Biological Process: intracellular protein transport (GO:0006886);; Cellular Component: retromer complex (GO:0030904);; Biological Process: retrograde transport, endosome to Golgi (GO:0042147);;	K18468|1.25006e-18|tcc:TCM_034260|VPS35 B isoform 1; K18468 vacuolar protein sorting-associated protein 35 (A)	--	--	Vacuolar protein sorting-associated protein 35B GN=VPS35B OS=Arabidopsis thaliana (Mouse-ear cress) PE=1 SV=1	--	Vacuolar sorting-associated protein 35B -like protein [Gossypium arboreum]	--	--	cellular component: cell (GO:0005623);; cellular component: organelle (GO:0043226);; cellular component: cell part (GO:0044464);; biological process: localization (GO:0051179);; cellular component: membrane (GO:0016020);; cellular component: macromolecular complex (GO:0032991);; cellular component: membrane part (GO:0044425);; biological process: single-organism process (GO:0044699)
Gossypium_Graimondii_newGene_1882	8.05123e-07	9.52425e-06	0.305394	1.29711e-06	8.34746e-07	--	--	--	--	--	--	[S]	Function unknown	--	--	--	--	--	--	PREDICTED: polyvinylalcohol dehydrogenase-like [Fragaria vesca subsp. vesca]	--	--	--
Gossypium_Graimondii_newGene_1885	13.6298	7.86387	6.03988	4.53736	4.74347	0.900421	0.224941	normal	0.90015	-0.116902	normal	--	--	--	--	--	--	--	--	60S ribosomal L2, mitochondrial [Gossypium arboreum]	--	--	--
Gossypium_Graimondii_newGene_1886	5.97322	2.84507	6.36299	3.58104	5.6377	0.108645	-1.18183	normal	0.647845	-0.753122	normal	[E]	Amino acid transport and metabolism	Biological Process: respiratory burst involved in defense response (GO:0002679);; Molecular Function: glutamate-ammonia ligase activity (GO:0004356);; Cellular Component: cytosol (GO:0005829);; Biological Process: glutamine biosynthetic process (GO:0006542);; Biological Process: tryptophan catabolic process (GO:0006569);; Molecular Function: microtubule binding (GO:0008017);; Biological Process: …	--	--	--	--	--	flug [Gossypium arboreum]	--	--	biological process: immune system process (GO:0002376);; biological process: metabolic process (GO:0008152);; biological process: single-organism process (GO:0044699);; molecular function: catalytic activity (GO:0003824);; cellular component: cell (GO:0005623);; cellular component: cell part (GO:0044464);; biological process: cellular process (GO:0009987);; molecular function: binding (GO:0005488…
Gossypium_Graimondii_newGene_1887	1.90994	3.46694	2.47675	0.279911	2.26489	--	--	--	--	--	--	--	--	--	--	--	--	--	--	Poly (A) RNA polymerase cid11 [Gossypium arboreum]	--	--	--
Gossypium_Graimondii_newGene_1889	179.857	226.392	296.131	278.229	246.238	0.930398	-0.373735	normal	0.953301	0.103241	normal	--	--	--	--	--	--	--	--	--	--	--	--
Gossypium_Graimondii_newGene_1891	4.66183	0	0	0	4.94739	--	--	--	--	--	--	[LDA]	--	--	K12619|1.14498e-42|tcc:TCM_034205|5'-3' exoribonuclease 3 isoform 1; K12619 5'-3' exoribonuclease 2 [EC:3.1.13.-] (A)	--	--	5&apos;-3&apos; exoribonuclease 3 GN=XRN3 OS=Arabidopsis thaliana (Mouse-ear cress) PE=2 SV=1	--	5&apos;-3&apos; exoribonuclease 3 -like protein [Gossypium arboreum]	--	Ribosome biogenesis in eukaryotes (ko03008);; RNA degradation (ko03018)	--
Gossypium_Graimondii_newGene_1894	0.924461	2.21563	3.4083	3.46987	2.03651	0.784495	-0.59536	normal	0.686911	0.736535	normal	--	--	Cellular Component: membrane (GO:0016020);; Biological Process: Golgi vesicle transport (GO:0048193);;	--	--	--	--	--	Syntaxin/t-SNARE family protein, putative [Theobroma cacao]	--	--	cellular component: membrane (GO:0016020);; biological process: single-organism process (GO:0044699);; biological process: localization (GO:0051179)
Gossypium_Graimondii_newGene_1895	1.37797	0.763542	2.52193	0.658145	3.83254	0.503469	-1.57415	normal	0.0501946	-2.06024	normal	[R]	General function prediction only	--	--	--	--	--	--	Catalytic, putative [Theobroma cacao]	--	--	--
Gossypium_Graimondii_newGene_1896	1.82777	0.824593	2.8142	0.271734	4.31669	--	--	--	0.0601821	-2.66868	normal	--	--	Biological Process: glucuronoxylan metabolic process (GO:0010413);; Biological Process: xylan biosynthetic process (GO:0045492);;	--	--	--	E3 UFM1-protein ligase 1 homolog GN=At3g46220 OS=Arabidopsis thaliana (Mouse-ear cress) PE=1 SV=1	--	hypothetical protein JCGZ_05637 [Jatropha curcas]	--	--	biological process: metabolic process (GO:0008152);; biological process: cellular process (GO:0009987);; biological process: single-organism process (GO:0044699);; biological process: cellular component organization or biogenesis (GO:0071840)
Gossypium_Graimondii_newGene_1898	0.558099	0.484642	0.685169	0.486658	0.87808	0.950798	-0.338515	normal	0.858884	-0.707501	normal	--	--	--	K17866|3.18442e-48|tcc:TCM_012451|Diphthamide synthesis DPH2 family protein; K17866 diphthamide biosynthesis protein 2 (A)	--	--	--	--	Diphthamide biosynthesis 2 [Gossypium arboreum]	--	--	--
Gossypium_Graimondii_newGene_19	4.34468	2.48509	6.27708	1.44493	4.70354	0.0284126	-1.33493	normal	0.0157544	-1.66844	normal	--	--	--	--	--	--	--	--	--	--	--	--
Gossypium_Graimondii_newGene_1900	0.852483	1.11951	0.680736	1.62463	1.16861	--	--	--	--	--	--	--	--	Molecular Function: catalytic activity (GO:0003824);; Biological Process: metabolic process (GO:0008152);; Cellular Component: membrane (GO:0016020);;	K07252|2.27862e-31|atr:s00108p00100120|AMTR_s00108p00100120; hypothetical protein; K07252 dolichyldiphosphatase [EC:3.6.1.43] (A)	--	--	Lipid phosphate phosphatase gamma, chloroplastic (Precursor) GN=LPPG OS=Arabidopsis thaliana (Mouse-ear cress) PE=1 SV=1	--	hypothetical protein AMTR_s00108p00100120 [Amborella trichopoda]	--	N-Glycan biosynthesis (ko00510)	molecular function: catalytic activity (GO:0003824);; biological process: metabolic process (GO:0008152);; cellular component: membrane (GO:0016020)
Gossypium_Graimondii_newGene_1901	4.21575	3.41083	7.23743	3.75311	6.30873	0.324126	-0.930764	normal	0.690604	-0.673308	normal	--	--	--	--	--	--	Dihydroflavonol-4-reductase GN=DFR OS=Gerbera hybrida (Daisy) PE=2 SV=1	--	NAD(P)-binding Rossmann-fold superfamily protein, putative isoform 2 [Theobroma cacao]	--	--	--
Gossypium_Graimondii_newGene_2	7.19012	7.08999	11.7451	18.5429	6.62909	0.831941	-0.603171	normal	0.0163145	1.48664	normal	[C]	Energy production and conversion	Molecular Function: DNA binding (GO:0003677);; Molecular Function: DNA-directed RNA polymerase activity (GO:0003899);; Biological Process: transcription, DNA-templated (GO:0006351);; Cellular Component: chloroplast (GO:0009507);;	K03046|0|tcc:ThcaC_p011|rpoC2; RNA polymerase beta' subunit; K03046 DNA-directed RNA polymerase subunit beta' [EC:2.7.7.6] (A)	--	--	DNA-directed RNA polymerase subunit beta&apos;&apos; {ECO:0000255|HAMAP-Rule:MF_01324} OS=Gossypium hirsutum (Upland cotton) PE=3 SV=1	--	RNA polymerase beta subunit (chloroplast) [Gossypium herbaceum]	--	Purine metabolism (ko00230);; Pyrimidine metabolism (ko00240);; RNA polymerase (ko03020)	molecular function: binding (GO:0005488);; molecular function: catalytic activity (GO:0003824);; biological process: metabolic process (GO:0008152);; biological process: cellular process (GO:0009987);; cellular component: cell (GO:0005623);; cellular component: organelle (GO:0043226);; cellular component: cell part (GO:0044464)
Gossypium_Graimondii_newGene_20	10.0949	6.26497	7.37045	1.9786	3.73922	0.898973	-0.171134	normal	0.561255	-0.927521	normal	--	--	--	--	--	--	--	--	--	--	--	--
Gossypium_Graimondii_newGene_2068	2.04741	0.862929	0.90979	2.3867	1.35613	--	--	--	0.859119	0.765923	normal	--	--	--	--	--	--	--	--	--	--	--	--
Gossypium_Graimondii_newGene_2069	0.552779	1.4741	0.827118	0.0935274	0.630223	0.882712	0.803634	normal	--	--	--	--	--	--	--	--	--	Membrane-anchored ubiquitin-fold protein 6 (Precursor) GN=MUB6 OS=Arabidopsis thaliana (Mouse-ear cress) PE=1 SV=1	--	Membrane-anchored ubiquitin-fold 6 -like protein [Gossypium arboreum]	--	--	--
Gossypium_Graimondii_newGene_2071	4.34096	3.84238	3.91941	4.72293	4.85732	0.916832	0.0342599	normal	0.88511	-0.0956185	normal	[R]	General function prediction only	Molecular Function: GTP binding (GO:0005525);; Biological Process: small GTPase mediated signal transduction (GO:0007264);; Biological Process: protein transport (GO:0015031);; Molecular Function: hydrolase activity (GO:0016787);;	K07888|1.67412e-104|pper:PRUPE_ppa009206mg|hypothetical protein; K07888 Ras-related protein Rab-5B (A)	--	--	Ras-related protein Rab5 GN=RAB5 OS=Nicotiana tabacum (Common tobacco) PE=2 SV=1	--	Ras-related RHN1 [Gossypium arboreum]	--	Endocytosis (ko04144);; Phagosome (ko04145)	molecular function: binding (GO:0005488);; biological process: cellular process (GO:0009987);; biological process: signaling (GO:0023052);; biological process: single-organism process (GO:0044699);; biological process: response to stimulus (GO:0050896);; biological process: biological regulation (GO:0065007);; biological process: localization (GO:0051179);; molecular function: catalytic activity …
Gossypium_Graimondii_newGene_2072	0.323296	0.492892	2.06063	0.351254	0.495798	--	--	--	--	--	--	--	--	--	--	--	--	--	--	--	--	--	--
Gossypium_Graimondii_newGene_2073	3.01377	1.98887	2.91817	1.59469	3.49767	0.928159	-0.512675	normal	0.740664	-1.02741	normal	--	--	--	K00549|1.00482e-06|crb:CARUB_v10000244mg|hypothetical protein; K00549 5-methyltetrahydropteroyltriglutamate--homocysteine methyltransferase [EC:2.1.1.14] (A)	--	--	5-methyltetrahydropteroyltriglutamate--homocysteine methyltransferase 2 GN=MS2 OS=Arabidopsis thaliana (Mouse-ear cress) PE=1 SV=1	--	DNA polymerase epsilon catalytic subunit A [Gossypium arboreum]	--	Cysteine and methionine metabolism (ko00270);; Selenocompound metabolism (ko00450);; Biosynthesis of amino acids (ko01230)	--
Gossypium_Graimondii_newGene_2075	0.955786	1.72555	0.785454	1.53675	0.303923	0.404649	1.04097	normal	0.00674991	2.08027	up	[M]	Cell wall/membrane/envelope biogenesis	Cellular Component: membrane (GO:0016020);; Biological Process: transmembrane transport (GO:0055085);;	--	--	--	Mechanosensitive ion channel protein 10 GN=MSL10 OS=Arabidopsis thaliana (Mouse-ear cress) PE=1 SV=1	--	Mechanosensitive channel of small conductance-like 10, putative isoform 1 [Theobroma cacao]	--	--	cellular component: membrane (GO:0016020);; biological process: cellular process (GO:0009987);; biological process: single-organism process (GO:0044699);; biological process: localization (GO:0051179)
Gossypium_Graimondii_newGene_2076	4.0142	2.63309	8.13597	5.95739	3.08896	0.0234986	-1.52582	normal	0.594967	0.910261	normal	--	--	--	--	--	--	--	--	--	--	--	--
Gossypium_Graimondii_newGene_2077	3.90879	1.89992	2.90454	2.10557	3.60204	--	--	--	0.939883	-0.708008	normal	[U]	Intracellular trafficking, secretion, and vesicular transport	Molecular Function: transporter activity (GO:0005215);; Biological Process: intracellular protein transport (GO:0006886);; Biological Process: ER to Golgi vesicle-mediated transport (GO:0006888);; Molecular Function: zinc ion binding (GO:0008270);; Cellular Component: COPII vesicle coat (GO:0030127);;	--	--	--	Protein transport protein Sec24-like At3g07100 GN=At3g07100 OS=Arabidopsis thaliana (Mouse-ear cress) PE=2 SV=2	--	transport protein sec24-1 [Gossypium arboreum]	--	--	molecular function: transporter activity (GO:0005215);; biological process: localization (GO:0051179);; biological process: single-organism process (GO:0044699);; molecular function: binding (GO:0005488);; cellular component: cell (GO:0005623);; cellular component: membrane (GO:0016020);; cellular component: macromolecular complex (GO:0032991);; cellular component: organelle (GO:0043226);; cellul…
Gossypium_Graimondii_newGene_2078	0.608923	1.92679	3.77182	3.70978	4.54355	0.937831	-0.770385	normal	0.929767	-0.287259	normal	--	--	--	--	--	--	--	--	hypothetical protein F383_26668 [Gossypium arboreum]	--	--	--
Gossypium_Graimondii_newGene_2080	9.4281	6.62054	7.14661	7.27785	4.25184	0.910119	0.041415	normal	0.554429	0.919875	normal	--	--	--	--	--	--	--	--	Sulfurtransferase TusD [Gossypium arboreum]	--	--	--
Gossypium_Graimondii_newGene_2081	1.93718	3.83567	1.57092	1.72997	4.60455	0.666587	1.16905	normal	0.639698	-1.11474	normal	[A]	RNA processing and modification	Molecular Function: RNA binding (GO:0003723);; Molecular Function: polynucleotide adenylyltransferase activity (GO:0004652);; Cellular Component: nucleus (GO:0005634);; Biological Process: RNA polyadenylation (GO:0043631);;	K14376|3.40453e-42|mtr:MTR_8g014560|Poly(A) polymerase; K14376 poly(A) polymerase [EC:2.7.7.19] (A)	--	--	Nuclear poly(A) polymerase 2 {ECO:0000303|PubMed:18479511} OS=Arabidopsis thaliana (Mouse-ear cress) PE=1 SV=2	--	PREDICTED: poly(A) polymerase beta-like isoform X4 [Nelumbo nucifera]	--	mRNA surveillance pathway (ko03015)	molecular function: binding (GO:0005488);; molecular function: catalytic activity (GO:0003824);; biological process: metabolic process (GO:0008152);; cellular component: cell (GO:0005623);; cellular component: organelle (GO:0043226);; cellular component: cell part (GO:0044464);; biological process: cellular process (GO:0009987)
Gossypium_Graimondii_newGene_2082	10.8632	7.0536	8.67544	3.35555	6.93682	0.882991	-0.309544	normal	0.494407	-0.993684	normal	[T]	Signal transduction mechanisms	Cellular Component: protein phosphatase type 2A complex (GO:0000159);; Biological Process: signal transduction (GO:0007165);; Molecular Function: protein phosphatase type 2A regulator activity (GO:0008601);;	--	--	--	Serine/threonine protein phosphatase 2A 55 kDa regulatory subunit B alpha isoform GN=PP2AB1 OS=Arabidopsis thaliana (Mouse-ear cress) PE=1 SV=2	--	Nuclear distribution protein nudE-like 1-A [Gossypium arboreum]	--	--	cellular component: cell (GO:0005623);; cellular component: macromolecular complex (GO:0032991);; cellular component: cell part (GO:0044464);; biological process: cellular process (GO:0009987);; biological process: response to stimulus (GO:0050896);; biological process: biological regulation (GO:0065007);; molecular function: enzyme regulator activity (GO:0030234)
Gossypium_Graimondii_newGene_2083	2.86326	0.589637	6.13058	0.760142	1.66271	--	--	--	--	--	--	--	--	--	--	--	--	--	--	hypothetical protein F383_34856 [Gossypium arboreum]	--	--	--
Gossypium_Graimondii_newGene_2085	1.45636	0.936066	1.81839	1.12067	2.05093	0.844476	-0.90217	normal	0.840775	-0.757166	normal	--	--	--	--	--	--	--	--	--	--	--	--
Gossypium_Graimondii_newGene_2086	13.1875	5.71281	23.5043	8.98216	20.0622	1.11935e-05	-1.89202	down	0.674431	-0.696809	normal	--	--	--	--	--	--	--	--	Uncharacterized protein isoform 1 [Theobroma cacao]	--	--	--
Gossypium_Graimondii_newGene_2087	1.22337	2.09875	6.04384	3.31987	4.65428	--	--	--	--	--	--	--	--	--	--	--	--	FAM10 family protein At4g22670 GN=At4g22670 OS=Arabidopsis thaliana (Mouse-ear cress) PE=1 SV=1	--	Zinc finger family protein / BRCT domain-containing protein, putative isoform 2 [Theobroma cacao]	--	--	--
Gossypium_Graimondii_newGene_2088	1.96841	1.07137	1.5218	0.965329	1.648	0.805329	-0.499237	normal	0.620259	-0.759494	normal	--	--	Molecular Function: transcription cofactor activity (GO:0003712);; Molecular Function: histone acetyltransferase activity (GO:0004402);; Cellular Component: nucleus (GO:0005634);; Biological Process: regulation of transcription, DNA-templated (GO:0006355);; Molecular Function: zinc ion binding (GO:0008270);; Biological Process: histone acetylation (GO:0016573);;	K04498|0|tcc:TCM_027598|Histone acetyltransferase of the CBP family 12 isoform 1; K04498 E1A/CREB-binding protein [EC:2.3.1.48] (A)	--	--	Histone acetyltransferase HAC1 OS=Arabidopsis thaliana (Mouse-ear cress) PE=1 SV=2	--	Histone acetyltransferase HAC1 -like protein [Gossypium arboreum]	--	--	molecular function: protein binding transcription factor activity (GO:0000988);; biological process: biological regulation (GO:0065007);; molecular function: catalytic activity (GO:0003824);; biological process: metabolic process (GO:0008152);; cellular component: cell (GO:0005623);; cellular component: organelle (GO:0043226);; cellular component: cell part (GO:0044464);; molecular function: bind…
Gossypium_Graimondii_newGene_2089	3.39797	2.37768	3.45083	1.52281	4.24711	0.791814	-0.576091	normal	0.0631711	-1.44975	normal	--	--	Molecular Function: transcription cofactor activity (GO:0003712);; Molecular Function: histone acetyltransferase activity (GO:0004402);; Cellular Component: nucleus (GO:0005634);; Biological Process: regulation of transcription, DNA-templated (GO:0006355);; Molecular Function: zinc ion binding (GO:0008270);; Biological Process: DNA mediated transformation (GO:0009294);; Biological Process: flower…	K04498|1.03038e-172|tcc:TCM_027598|Histone acetyltransferase of the CBP family 12 isoform 1; K04498 E1A/CREB-binding protein [EC:2.3.1.48] (A)	--	--	Histone acetyltransferase HAC1 OS=Arabidopsis thaliana (Mouse-ear cress) PE=1 SV=2	--	Histone acetyltransferase HAC1 -like protein [Gossypium arboreum]	--	--	molecular function: protein binding transcription factor activity (GO:0000988);; biological process: biological regulation (GO:0065007);; molecular function: catalytic activity (GO:0003824);; biological process: metabolic process (GO:0008152);; cellular component: cell (GO:0005623);; cellular component: organelle (GO:0043226);; cellular component: cell part (GO:0044464);; molecular function: bind…
Gossypium_Graimondii_newGene_2091	0.208572	1.30875	1.50663	0.570255	0.411616	--	--	--	--	--	--	--	--	--	--	--	--	--	--	Protein neuralized [Gossypium arboreum]	--	--	--
Gossypium_Graimondii_newGene_2092	0.396316	0.829882	5.11807	3.10653	4.91511	0.00189097	-2.34136	down	0.801892	-0.627746	normal	--	--	--	--	--	--	--	--	hypothetical protein OsJ_12548 [Oryza sativa Japonica Group]	--	--	--
Gossypium_Graimondii_newGene_2094	4.88353	4.47459	4.23226	4.21552	3.94604	0.910947	0.101668	normal	0.884337	0.141782	normal	--	--	Molecular Function: FMN binding (GO:0010181);; Molecular Function: oxidoreductase activity (GO:0016491);; Biological Process: oxidation-reduction process (GO:0055114);;	--	--	--	Glutamyl-tRNA reductase-binding protein, chloroplastic {ECO:0000303|PubMed:22180625} (Precursor) OS=Arabidopsis thaliana (Mouse-ear cress) PE=1 SV=1	--	hypothetical protein F383_19690 [Gossypium arboreum]	--	--	molecular function: binding (GO:0005488);; molecular function: catalytic activity (GO:0003824);; biological process: metabolic process (GO:0008152);; biological process: single-organism process (GO:0044699)
Gossypium_Graimondii_newGene_2095	26.1357	21.1518	6.59233	16.68	5.87213	0.000119458	1.64383	up	0.012946	1.46724	normal	[RTKL]	--	Molecular Function: protein kinase activity (GO:0004672);;	--	--	--	Cysteine-rich receptor-like protein kinase 26 (Precursor) GN=CRK26 OS=Arabidopsis thaliana (Mouse-ear cress) PE=2 SV=1	--	Cysteine-rich RLK 29 [Theobroma cacao]	--	--	molecular function: catalytic activity (GO:0003824);; biological process: metabolic process (GO:0008152);; biological process: cellular process (GO:0009987)
Gossypium_Graimondii_newGene_2097	0	0.105975	0.880772	0.276176	0.0994055	--	--	--	--	--	--	[H]	Coenzyme transport and metabolism	Molecular Function: 4-aminobutyrate transaminase activity (GO:0003867);; Biological Process: succinate metabolic process (GO:0006105);; Biological Process: glutamate metabolic process (GO:0006536);; Biological Process: response to stress (GO:0006950);; Biological Process: cellular amino acid catabolic process (GO:0009063);; Biological Process: gamma-aminobutyric acid metabolic process (GO:0009448…	K16871|4.23697e-20|zma:103631946|gamma aminobutyrate transaminase 3, chloroplastic; K16871 4-aminobutyrate---pyruvate transaminase [EC:2.6.1.96] (A)	--	--	Gamma aminobutyrate transaminase 1, mitochondrial (Precursor) GN=GABA-TP1 OS=Solanum lycopersicum (Tomato) PE=1 SV=1	--	hypothetical protein M569_08104, partial [Genlisea aurea]	--	Alanine, aspartate and glutamate metabolism (ko00250);; Butanoate metabolism (ko00650)	molecular function: catalytic activity (GO:0003824);; biological process: metabolic process (GO:0008152);; biological process: cellular process (GO:0009987);; biological process: single-organism process (GO:0044699);; biological process: response to stimulus (GO:0050896);; biological process: cellular component organization or biogenesis (GO:0071840);; cellular component: cell (GO:0005623);; cell…
Gossypium_Graimondii_newGene_2099	9.49401	5.8012	28.0622	1.87489	17.3893	1.05253e-07	-2.27834	down	1.9845e-08	-3.067	down	--	--	--	--	--	--	--	--	hypothetical protein F383_36910 [Gossypium arboreum]	--	--	--
Gossypium_Graimondii_newGene_21	1.84202	1.56623	10.3086	5.57976	29.4897	2.15697e-10	-2.68473	down	2.88187e-07	-2.42238	down	--	--	--	--	--	--	Protein CHUP1, chloroplastic GN=CHUP1 OS=Arabidopsis thaliana (Mouse-ear cress) PE=1 SV=1	--	Actin binding-like protein [Theobroma cacao]	--	--	--
Gossypium_Graimondii_newGene_2100	4.41736	6.0515	4.33921	4.78895	1.12565	0.941948	0.431792	normal	--	--	--	--	--	Biological Process: activation of MAPKK activity (GO:0000186);; Molecular Function: MAP kinase kinase kinase activity (GO:0004709);; Molecular Function: protein serine/threonine/tyrosine kinase activity (GO:0004712);; Molecular Function: protein tyrosine kinase activity (GO:0004713);; Molecular Function: ATP binding (GO:0005524);;	--	--	--	Serine/threonine-protein kinase CTR1 GN=CTR1 OS=Arabidopsis thaliana (Mouse-ear cress) PE=1 SV=1	--	Serine/threonine-protein kinase CTR1 [Gossypium arboreum]	--	--	biological process: biological regulation (GO:0065007);; molecular function: catalytic activity (GO:0003824);; molecular function: molecular transducer activity (GO:0060089);; biological process: metabolic process (GO:0008152);; biological process: cellular process (GO:0009987);; biological process: signaling (GO:0023052);; biological process: single-organism process (GO:0044699);; biological pro…
Gossypium_Graimondii_newGene_2104	4.89249	1.8176	7.24956	2.55621	10.7792	9.27041e-06	-1.96589	down	2.46053e-05	-2.12507	down	[RTKL]	--	Molecular Function: protein kinase activity (GO:0004672);; Molecular Function: ATP binding (GO:0005524);; Biological Process: protein phosphorylation (GO:0006468);; Cellular Component: integral component of membrane (GO:0016021);;	--	--	--	Protein STRUBBELIG-RECEPTOR FAMILY 6 (Precursor) GN=SRF6 OS=Arabidopsis thaliana (Mouse-ear cress) PE=1 SV=1	--	protein strubbelig-receptor family 6 [Gossypium arboreum]	--	--	molecular function: catalytic activity (GO:0003824);; biological process: metabolic process (GO:0008152);; biological process: cellular process (GO:0009987);; molecular function: binding (GO:0005488);; cellular component: membrane (GO:0016020);; cellular component: membrane part (GO:0044425)
Gossypium_Graimondii_newGene_2105	0.267207	0.269371	1.0011	0.696866	2.77552	--	--	--	--	--	--	[G]	Carbohydrate transport and metabolism	--	K05350|6.3412e-17|tcc:TCM_046852|Beta glucosidase 46 isoform 1; K05350 beta-glucosidase [EC:3.2.1.21] (A)	--	--	Beta-glucosidase 46 (Precursor) GN=BGLU46 OS=Arabidopsis thaliana (Mouse-ear cress) PE=1 SV=2	--	Beta glucosidase 46 isoform 3, partial [Theobroma cacao]	--	Cyanoamino acid metabolism (ko00460);; Starch and sucrose metabolism (ko00500);; Phenylpropanoid biosynthesis (ko00940)	--
Gossypium_Graimondii_newGene_2106	0.154304	0.158966	1.4912	0	0.301888	--	--	--	--	--	--	[G]	Carbohydrate transport and metabolism	Molecular Function: hydrolase activity, hydrolyzing O-glycosyl compounds (GO:0004553);; Biological Process: carbohydrate metabolic process (GO:0005975);;	K05350|1.87017e-104|tcc:TCM_046853|Beta glucosidase 46, putative; K05350 beta-glucosidase [EC:3.2.1.21] (A)	--	--	Beta-glucosidase 47 (Precursor) GN=BGLU47 OS=Arabidopsis thaliana (Mouse-ear cress) PE=3 SV=2	--	Beta glucosidase 46, putative [Theobroma cacao]	--	Cyanoamino acid metabolism (ko00460);; Starch and sucrose metabolism (ko00500);; Phenylpropanoid biosynthesis (ko00940)	molecular function: catalytic activity (GO:0003824);; biological process: metabolic process (GO:0008152)
Gossypium_Graimondii_newGene_2107	4.67262	4.53999	5.41115	9.02805	4.73102	0.884627	-0.332156	normal	0.52551	0.873669	normal	--	--	Molecular Function: copper ion binding (GO:0005507);; Molecular Function: electron carrier activity (GO:0009055);;	--	--	--	Mavicyanin OS=Cucurbita pepo (Vegetable marrow) PE=1 SV=1	--	hypothetical protein F383_18778 [Gossypium arboreum]	--	--	molecular function: binding (GO:0005488);; molecular function: electron carrier activity (GO:0009055)
Gossypium_Graimondii_newGene_2108	58.0059	83.1977	36.9753	59.3044	19.5323	0.0566696	1.12214	normal	0.00594448	1.55316	up	--	--	Molecular Function: iron ion binding (GO:0005506);; Biological Process: fatty acid biosynthetic process (GO:0006633);; Biological Process: wax biosynthetic process (GO:0010025);; Biological Process: cutin biosynthetic process (GO:0010143);; Cellular Component: integral component of membrane (GO:0016021);; Molecular Function: oxidoreductase activity (GO:0016491);; Biological Process: cuticle devel…	K15404|1.52157e-151|tcc:TCM_042351|Fatty acid hydroxylase superfamily isoform 1; K15404 aldehyde decarbonylase [EC:4.1.99.5] (A)	--	--	Protein ECERIFERUM 1 GN=CER1 OS=Arabidopsis thaliana (Mouse-ear cress) PE=1 SV=1	--	Protein WAX2 -like protein [Gossypium arboreum]	--	Cutin, suberine and wax biosynthesis (ko00073)	molecular function: binding (GO:0005488);; biological process: metabolic process (GO:0008152);; biological process: cellular process (GO:0009987);; biological process: single-organism process (GO:0044699);; cellular component: membrane (GO:0016020);; cellular component: membrane part (GO:0044425);; molecular function: catalytic activity (GO:0003824);; biological process: developmental process (GO…
Gossypium_Graimondii_newGene_2110	4.29116	2.5345	2.24587	2.8324	4.02256	0.934586	0.248167	normal	0.855912	-0.512072	normal	[QR]	--	Cellular Component: nucleus (GO:0005634);; Cellular Component: cytoplasm (GO:0005737);; Molecular Function: histone-arginine N-methyltransferase activity (GO:0008469);; Biological Process: histone arginine methylation (GO:0034969);;	K11434|3.07996e-25|tcc:TCM_037701|Arginine methyltransferase 11; K11434 protein arginine N-methyltransferase 1 [EC:2.1.1.-] (A)	--	--	Protein arginine N-methyltransferase 1.1 GN=At4g29510 OS=Arabidopsis thaliana (Mouse-ear cress) PE=1 SV=1	--	Arginine methyltransferase 11 [Theobroma cacao]	--	--	cellular component: cell (GO:0005623);; cellular component: organelle (GO:0043226);; cellular component: cell part (GO:0044464);; molecular function: catalytic activity (GO:0003824);; biological process: metabolic process (GO:0008152);; biological process: cellular process (GO:0009987);; biological process: single-organism process (GO:0044699);; biological process: cellular component organization…
Gossypium_Graimondii_newGene_2111	62.9227	92.9694	82.5772	107.313	94.7619	0.942008	0.138253	normal	0.935368	0.14842	normal	--	--	Cellular Component: mitochondrion (GO:0005739);; Biological Process: response to stress (GO:0006950);; Biological Process: cellular process (GO:0009987);;	--	--	--	Ubiquinol-cytochrome c reductase complex 6.7 kDa protein OS=Solanum tuberosum (Potato) PE=1 SV=2	--	Ubiquinol-cytochrome c reductase complex 6.7 kDa [Gossypium arboreum]	--	--	cellular component: cell (GO:0005623);; cellular component: organelle (GO:0043226);; cellular component: cell part (GO:0044464);; biological process: response to stimulus (GO:0050896);; biological process: cellular process (GO:0009987)
Gossypium_Graimondii_newGene_2112	3.09591	3.05972	1.71315	1.34693	1.51285	0.868861	0.775837	normal	--	--	--	--	--	Biological Process: defense response (GO:0006952);; Molecular Function: ADP binding (GO:0043531);;	--	--	--	Probable disease resistance protein At1g12290 GN=At1g12290 OS=Arabidopsis thaliana (Mouse-ear cress) PE=2 SV=1	--	hypothetical protein F383_04243 [Gossypium arboreum]	--	--	biological process: response to stimulus (GO:0050896);; molecular function: binding (GO:0005488)
Gossypium_Graimondii_newGene_2113	131.057	170.075	137.509	192.519	125.092	0.954535	0.213825	normal	0.863827	0.586251	normal	[K]	Transcription	Biological Process: RNA splicing, via endonucleolytic cleavage and ligation (GO:0000394);; Cellular Component: DNA-directed RNA polymerase IV complex (GO:0000418);; Cellular Component: DNA-directed RNA polymerase V complex (GO:0000419);; Molecular Function: DNA binding (GO:0003677);; Molecular Function: DNA-directed RNA polymerase activity (GO:0003899);; Cellular Component: DNA-directed RNA polym…	K03009|1.87425e-28|tcc:TCM_027783|DNA directed RNA polymerase, 7 kDa subunit; K03009 DNA-directed RNA polymerases I, II, and III subunit RPABC4 (A)	--	--	DNA-directed RNA polymerases II, IV and V subunit 12 GN=MEE6.8 OS=Arabidopsis thaliana (Mouse-ear cress) PE=1 SV=1	--	DNA directed RNA polymerase, 7 kDa subunit [Theobroma cacao]	--	Purine metabolism (ko00230);; Pyrimidine metabolism (ko00240);; RNA polymerase (ko03020)	biological process: metabolic process (GO:0008152);; biological process: cellular process (GO:0009987);; cellular component: cell (GO:0005623);; cellular component: membrane-enclosed lumen (GO:0031974);; cellular component: macromolecular complex (GO:0032991);; cellular component: organelle (GO:0043226);; cellular component: organelle part (GO:0044422);; cellular component: cell part (GO:0044464)…
Gossypium_Graimondii_newGene_2114	1.49711	0	0.715964	0.994809	3.85847	--	--	--	--	--	--	--	--	--	--	--	--	--	--	hypothetical protein F383_00738 [Gossypium arboreum]	--	--	--
Gossypium_Graimondii_newGene_2115	1.32639	0.514921	1.01752	0.448618	2.76211	--	--	--	0.551547	-1.95011	normal	--	--	--	--	--	--	Auxilin-related protein 1 GN=At4g12780 OS=Arabidopsis thaliana (Mouse-ear cress) PE=1 SV=2	--	hypothetical protein F383_00738 [Gossypium arboreum]	--	--	--
Gossypium_Graimondii_newGene_2116	1.50896	1.26577	1.56402	1.27686	4.67041	--	--	--	0.179468	-1.71623	normal	--	--	--	--	--	--	--	--	--	--	--	--
Gossypium_Graimondii_newGene_2117	9.49037	18.2465	15.1595	6.7994	16.455	0.941948	0.431792	normal	0.83095	-1.11021	normal	--	--	Molecular Function: hydrolase activity (GO:0016787);;	K18328|1.65001e-26|tcc:TCM_036886|Debranching enzyme 1 isoform 1; K18328 lariat debranching enzyme [EC:3.1.-.-] (A)	--	--	--	--	Debranching enzyme 1 isoform 1 [Theobroma cacao]	--	--	molecular function: catalytic activity (GO:0003824);; biological process: metabolic process (GO:0008152)
Gossypium_Graimondii_newGene_2118	5.32469	2.35097	3.93618	1.72544	4.62956	--	--	--	0.821901	-1.1976	normal	--	--	Molecular Function: DNA binding (GO:0003677);; Molecular Function: chromatin binding (GO:0003682);;	--	--	--	Transcription factor CPC GN=CPC OS=Arabidopsis thaliana (Mouse-ear cress) PE=1 SV=1	--	Transcription factor CPC -like protein [Gossypium arboreum]	--	--	molecular function: binding (GO:0005488)
Gossypium_Graimondii_newGene_2119	2.30316	2.82956	6.7585	2.73093	3.32607	0.0176778	-1.26757	normal	0.854358	-0.323807	normal	--	--	Molecular Function: oxidoreductase activity (GO:0016491);; Biological Process: single-organism metabolic process (GO:0044710);;	K00454|0|tcc:TCM_029861|Lipoxygenase 3, putative isoform 1; K00454 lipoxygenase [EC:1.13.11.12] (A)	--	--	Linoleate 13S-lipoxygenase 3-1, chloroplastic (Precursor) GN=LOX3.1 OS=Solanum tuberosum (Potato) PE=1 SV=1	--	Lipoxygenase 3, putative isoform 1 [Theobroma cacao]	--	Linoleic acid metabolism (ko00591);; alpha-Linolenic acid metabolism (ko00592)	molecular function: catalytic activity (GO:0003824);; biological process: metabolic process (GO:0008152);; biological process: single-organism process (GO:0044699)
Gossypium_Graimondii_newGene_2120	47.2774	70.8393	33.4015	55.1704	43.9925	0.420764	1.16882	normal	0.899211	0.252687	normal	--	--	Biological Process: carbohydrate metabolic process (GO:0005975);; Biological Process: defense response (GO:0006952);; Molecular Function: glucan endo-1,3-beta-D-glucosidase activity (GO:0042973);;	--	--	--	Glucan endo-1,3-beta-glucosidase (Precursor) OS=Pisum sativum (Garden pea) PE=2 SV=1	--	1,3-beta-glucanase [Gossypium hirsutum]	--	--	biological process: metabolic process (GO:0008152);; biological process: response to stimulus (GO:0050896);; molecular function: catalytic activity (GO:0003824)
Gossypium_Graimondii_newGene_2121	17.5368	6.07626	2.86745	0.771197	3.3233	0.762218	0.966701	normal	0.61766	-1.74415	normal	--	--	Molecular Function: DNA binding (GO:0003677);; Molecular Function: chromatin binding (GO:0003682);; Cellular Component: nucleus (GO:0005634);;	--	--	--	Transcription factor RADIALIS GN=RAD OS=Antirrhinum majus (Garden snapdragon) PE=1 SV=1	--	DnaJ subfamily C member 2 [Gossypium arboreum]	--	--	molecular function: binding (GO:0005488);; cellular component: cell (GO:0005623);; cellular component: organelle (GO:0043226);; cellular component: cell part (GO:0044464)
Gossypium_Graimondii_newGene_2123	1.01162	0.53397	0.84298	2.07729	0.896901	--	--	--	0.851283	0.902228	normal	[S]	Function unknown	Molecular Function: oxidoreductase activity, acting on the CH-NH2 group of donors (GO:0016638);; Biological Process: cellular biosynthetic process (GO:0044249);; Biological Process: single-organism metabolic process (GO:0044710);; Biological Process: organic substance biosynthetic process (GO:1901576);;	K00275|4.76793e-60|tcc:TCM_034462|Pyridoxin (pyrodoxamine) 5'-phosphate oxidase isoform 1; K00275 pyridoxamine 5'-phosphate oxidase [EC:1.4.3.5] K17759 NAD(P)H-hydrate epimerase [EC:5.1.99.6] (A)	--	--	Probable NAD(P)HX epimerase (Precursor) GN=K9P8.11 OS=Arabidopsis thaliana (Mouse-ear cress) PE=1 SV=1	--	hypothetical protein CICLE_v10000790mg [Citrus clementina]	--	Vitamin B6 metabolism (ko00750)	molecular function: catalytic activity (GO:0003824);; biological process: metabolic process (GO:0008152);; biological process: single-organism process (GO:0044699);; biological process: cellular process (GO:0009987)
Gossypium_Graimondii_newGene_2124	2.38727	4.56192	5.07825	1.70617	3.03872	0.933519	-0.0679501	normal	0.890135	-0.740027	normal	--	--	--	--	--	--	Membrane-anchored ubiquitin-fold protein 6 (Precursor) GN=MUB6 OS=Arabidopsis thaliana (Mouse-ear cress) PE=1 SV=1	--	Membrane-anchored ubiquitin-fold 6 -like protein [Gossypium arboreum]	--	--	--
Gossypium_Graimondii_newGene_2125	0.145701	1.32623	0.138859	2.10159	0.555039	--	--	--	--	--	--	[E]	Amino acid transport and metabolism	--	--	--	--	--	--	flug [Gossypium arboreum]	--	--	--
Gossypium_Graimondii_newGene_2126	142.371	223.317	104.741	273.347	63.5585	0.124851	1.2722	normal	0.0031239	1.93667	up	--	--	--	--	--	--	--	--	--	--	--	--
Gossypium_Graimondii_newGene_2127	6.19139	2.88351	4.13722	1.85439	5.29671	0.943117	-0.388448	normal	0.564135	-1.28855	normal	--	--	--	--	--	--	--	--	PREDICTED: uncharacterized protein LOC100257802 [Vitis vinifera]	--	--	--
Gossypium_Graimondii_newGene_2128	2.37425	2.27788	2.47134	3.75617	3.09283	--	--	--	0.920929	0.229741	normal	--	--	Cellular Component: spindle pole (GO:0000922);; Cellular Component: microtubule organizing center (GO:0005815);; Biological Process: microtubule nucleation (GO:0007020);;	K16570|8.02711e-37|cic:CICLE_v10011052mg|hypothetical protein; K16570 gamma-tubulin complex component 3 (A)	--	--	Gamma-tubulin complex component 3 GN=MPH15.2 OS=Arabidopsis thaliana (Mouse-ear cress) PE=1 SV=1	--	Gamma-tubulin complex component 3 [Gossypium arboreum]	--	--	cellular component: cell (GO:0005623);; cellular component: organelle (GO:0043226);; cellular component: organelle part (GO:0044422);; cellular component: cell part (GO:0044464);; biological process: cellular process (GO:0009987);; biological process: single-organism process (GO:0044699);; biological process: cellular component organization or biogenesis (GO:0071840)
Gossypium_Graimondii_newGene_2129	2.02142	2.52022	4.9965	2.03518	3.66756	0.467311	-0.973127	normal	0.715855	-0.801248	normal	--	--	--	--	--	--	--	--	--	--	--	--
Gossypium_Graimondii_newGene_2130	46.1742	28.9071	62.7117	21.4985	54.078	0.350236	-1.03814	normal	0.19412	-1.29973	normal	--	--	Molecular Function: hydrolase activity (GO:0016787);;	--	--	--	--	--	uncharacterized protein F383_17215 [Gossypium arboreum]	--	--	molecular function: catalytic activity (GO:0003824);; biological process: metabolic process (GO:0008152)
Gossypium_Graimondii_newGene_2131	18.2413	26.461	13.3636	16.6039	10.2898	0.145225	1.01184	normal	0.72626	0.700841	normal	--	--	Molecular Function: DNA binding (GO:0003677);; Cellular Component: nucleus (GO:0005634);; Biological Process: regulation of transcription, DNA-templated (GO:0006355);; Biological Process: auxin-activated signaling pathway (GO:0009734);; Molecular Function: protein dimerization activity (GO:0046983);;	--	--	--	Auxin response factor 19 GN=T29M8.9 OS=Arabidopsis thaliana (Mouse-ear cress) PE=1 SV=2	--	Transcriptional factor B3 family protein / auxin-responsive factor AUX/IAA-related isoform 1 [Theobroma cacao]	--	--	molecular function: binding (GO:0005488);; cellular component: cell (GO:0005623);; cellular component: organelle (GO:0043226);; cellular component: cell part (GO:0044464);; biological process: biological regulation (GO:0065007);; biological process: cellular process (GO:0009987);; biological process: signaling (GO:0023052);; biological process: single-organism process (GO:0044699);; biological pr…
Gossypium_Graimondii_newGene_2132	16.4046	22.76	11.1967	13.8645	9.67674	0.0950564	1.05374	normal	0.833851	0.506253	normal	--	--	Molecular Function: DNA binding (GO:0003677);; Cellular Component: nucleus (GO:0005634);; Biological Process: regulation of transcription, DNA-templated (GO:0006355);; Biological Process: auxin-activated signaling pathway (GO:0009734);; Molecular Function: protein dimerization activity (GO:0046983);;	--	--	--	Auxin response factor 19 GN=T29M8.9 OS=Arabidopsis thaliana (Mouse-ear cress) PE=1 SV=2	--	Transcriptional factor B3 family protein / auxin-responsive factor AUX/IAA-related isoform 2 [Theobroma cacao]	--	--	molecular function: binding (GO:0005488);; cellular component: cell (GO:0005623);; cellular component: organelle (GO:0043226);; cellular component: cell part (GO:0044464);; biological process: biological regulation (GO:0065007);; biological process: cellular process (GO:0009987);; biological process: signaling (GO:0023052);; biological process: single-organism process (GO:0044699);; biological pr…
Gossypium_Graimondii_newGene_2133	13.9504	8.2487	7.39335	8.15809	6.5299	0.957057	0.0964916	normal	0.928302	0.30008	normal	--	--	Biological Process: phosphate-containing compound metabolic process (GO:0006796);; Molecular Function: kinase activity (GO:0016301);; Biological Process: primary metabolic process (GO:0044238);; Biological Process: organic substance metabolic process (GO:0071704);;	K00921|0|tcc:TCM_037451|Phosphatidylinositol-4-phosphate 5-kinase family protein, putative isoform 1; K00921 1-phosphatidylinositol-3-phosphate 5-kinase [EC:2.7.1.150] (A)	--	--	1-phosphatidylinositol-3-phosphate 5-kinase FAB1B GN=FAB1B OS=Arabidopsis thaliana (Mouse-ear cress) PE=2 SV=1	--	Phosphatidylinositol-4-phosphate 5-kinase family protein, putative isoform 1 [Theobroma cacao]	--	Inositol phosphate metabolism (ko00562);; Phosphatidylinositol signaling system (ko04070);; Phagosome (ko04145)	biological process: metabolic process (GO:0008152);; biological process: cellular process (GO:0009987);; molecular function: catalytic activity (GO:0003824)
Gossypium_Graimondii_newGene_2134	4.77312	4.3655	2.36086	2.91952	3.28776	0.541445	0.925598	normal	0.896589	-0.0381095	normal	--	--	--	--	--	--	--	--	Sulfurtransferase TusD [Gossypium arboreum]	--	--	--
Gossypium_Graimondii_newGene_2135	2.61117	5.05058	5.71014	9.63024	4.82038	0.934789	-0.0224945	normal	0.565403	0.955464	normal	--	--	--	--	--	--	--	--	hypothetical protein F383_10378 [Gossypium arboreum]	--	--	--
Gossypium_Graimondii_newGene_2136	10.6593	6.49209	8.16979	6.62192	8.79988	0.891303	-0.325857	normal	0.857996	-0.430431	normal	--	--	--	K17604|0|tcc:TCM_036972|FAR1-related sequence 6 isoform 1; K17604 zinc finger SWIM domain-containing protein 3 (A)	--	--	Protein FAR1-RELATED SEQUENCE 6 GN=FRS6 OS=Arabidopsis thaliana (Mouse-ear cress) PE=2 SV=1	--	FAR1-related sequence 6 isoform 1 [Theobroma cacao]	--	--	--
Gossypium_Graimondii_newGene_2137	1.29128	2.98616	3.49828	2.13078	2.3259	0.954654	-0.0944985	normal	0.954602	-0.10121	normal	--	--	--	--	--	--	--	--	Chaperone DnaK [Gossypium arboreum]	--	--	--
Gossypium_Graimondii_newGene_2139	4.66171	5.13098	6.14193	7.20878	5.51992	0.895234	-0.20232	normal	0.846103	0.365763	normal	--	--	--	--	--	--	--	--	Uncharacterized protein F383_00577 [Gossypium arboreum]	--	--	--
Gossypium_Graimondii_newGene_2140	2.07589	1.29488	3.8879	1.9618	3.80935	0.273792	-1.47272	normal	0.732798	-0.908277	normal	--	--	Cellular Component: nucleus (GO:0005634);; Biological Process: regulation of transcription, DNA-templated (GO:0006355);; Molecular Function: transferase activity, transferring acyl groups other than amino-acyl groups (GO:0016747);;	K11308|2.15331e-21|mdm:103420704|putative MYST-like histone acetyltransferase 1; K11308 histone acetyltransferase MYST1 [EC:2.3.1.48] (A)	--	--	Probable MYST-like histone acetyltransferase 1 GN=HAG4 OS=Arabidopsis thaliana (Mouse-ear cress) PE=2 SV=1	--	unknown [Zea mays]	--	--	cellular component: cell (GO:0005623);; cellular component: organelle (GO:0043226);; cellular component: cell part (GO:0044464);; biological process: biological regulation (GO:0065007);; molecular function: catalytic activity (GO:0003824);; biological process: metabolic process (GO:0008152)
Gossypium_Graimondii_newGene_2141	8.92065	2.48216	2.43088	2.2691	2.38089	0.954188	-0.0215427	normal	0.938452	-0.153277	normal	--	--	Molecular Function: RNA binding (GO:0003723);; Molecular Function: RNA-directed DNA polymerase activity (GO:0003964);; Biological Process: RNA-dependent DNA replication (GO:0006278);;	--	--	--	--	--	PREDICTED: uncharacterized protein LOC104763089 [Camelina sativa]	--	--	molecular function: binding (GO:0005488);; molecular function: catalytic activity (GO:0003824);; biological process: metabolic process (GO:0008152);; biological process: cellular process (GO:0009987)
Gossypium_Graimondii_newGene_2142	2.66387	3.15195	4.13596	3.39382	5.62863	0.912918	-0.306013	normal	0.760712	-0.675652	normal	--	--	--	--	--	--	--	--	Ubiquitin carboxyl-terminal hydrolase 15 [Gossypium arboreum]	--	--	--
Gossypium_Graimondii_newGene_2144	1.71019	2.58402	1.13382	4.36924	1.82137	0.715118	1.1206	normal	0.471207	1.13561	normal	--	--	--	--	--	--	--	--	PRLI-interacting factor, putative [Theobroma cacao]	--	--	--
Gossypium_Graimondii_newGene_2146	1.63592	0.967413	1.95872	1.32629	1.92921	0.838874	-0.950864	normal	0.899028	-0.522833	normal	--	--	--	--	--	--	High mobility group B protein 14 GN=F13P17.25 OS=Arabidopsis thaliana (Mouse-ear cress) PE=2 SV=2	--	hypothetical protein F383_17270 [Gossypium arboreum]	--	--	--
Gossypium_Graimondii_newGene_2147	2.30106	0.714681	3.14454	1.15242	1.18231	0.12469	-1.82109	normal	--	--	--	--	--	--	--	--	--	--	--	--	--	--	--
Gossypium_Graimondii_newGene_2148	2.21408	1.15299	1.74806	0.641858	4.2195	0.953725	-0.513895	normal	0.00468457	-2.4644	down	--	--	--	--	--	--	--	--	hypothetical protein F383_23028 [Gossypium arboreum]	--	--	--
Gossypium_Graimondii_newGene_2149	18.9931	10.9459	19.6687	22.1184	12.1494	0.838207	-0.797497	normal	0.796401	0.784689	normal	[J]	Translation, ribosomal structure and biogenesis	Molecular Function: proline-tRNA ligase activity (GO:0004827);; Molecular Function: ATP binding (GO:0005524);; Cellular Component: cytoplasm (GO:0005737);; Biological Process: prolyl-tRNA aminoacylation (GO:0006433);; Cellular Component: membrane (GO:0016020);;	K01881|5.02093e-60|pda:103714806|putative proline--tRNA ligase C19C7.06; K01881 prolyl-tRNA synthetase [EC:6.1.1.15] (A)	--	--	--	--	PREDICTED: putative proline--tRNA ligase C19C7.06 [Phoenix dactylifera]	--	Aminoacyl-tRNA biosynthesis (ko00970)	molecular function: catalytic activity (GO:0003824);; biological process: metabolic process (GO:0008152);; molecular function: binding (GO:0005488);; cellular component: cell (GO:0005623);; cellular component: cell part (GO:0044464);; biological process: cellular process (GO:0009987);; biological process: single-organism process (GO:0044699);; cellular component: membrane (GO:0016020)
Gossypium_Graimondii_newGene_2150	8.62722	2.62349	4.0897	8.07718	3.29365	--	--	--	0.224742	1.53927	normal	--	--	--	--	--	--	--	--	hypothetical protein F383_02889 [Gossypium arboreum]	--	--	--
Gossypium_Graimondii_newGene_2151	3.09383	4.79742	4.38158	7.85942	3.72082	0.945008	0.238178	normal	0.680351	0.973496	normal	[I]	Lipid transport and metabolism	Biological Process: metabolic process (GO:0008152);; Molecular Function: cycloartenol synthase activity (GO:0016871);;	K15813|4.03615e-102|tcc:TCM_027369|Terpenoid cyclases family protein; K15813 beta-amyrin synthase [EC:5.4.99.39] (A)	--	--	Beta-amyrin synthase GN=TTS1 OS=Solanum lycopersicum (Tomato) PE=1 SV=1	--	Terpenoid cyclases family protein [Theobroma cacao]	--	Sesquiterpenoid and triterpenoid biosynthesis (ko00909)	biological process: metabolic process (GO:0008152);; molecular function: catalytic activity (GO:0003824)
Gossypium_Graimondii_newGene_2152	3.24017	2.82967	3.031	2.43565	7.1083	--	--	--	0.509999	-1.33502	normal	--	--	--	--	--	--	--	--	hypothetical protein F383_31283 [Gossypium arboreum]	--	--	--
Gossypium_Graimondii_newGene_2153	32.0173	21.3763	25.9136	13.2265	25.0952	0.916455	-0.280931	normal	0.355487	-0.968097	normal	[Q]	Secondary metabolites biosynthesis, transport and catabolism	Molecular Function: fumarylacetoacetase activity (GO:0004334);; Cellular Component: cytosol (GO:0005829);; Biological Process: aromatic amino acid family metabolic process (GO:0009072);; Biological Process: chlorophyll catabolic process (GO:0015996);;	K01555|0|tcc:TCM_030354|Fumarylacetoacetase; K01555 fumarylacetoacetase [EC:3.7.1.2] (A)	--	--	--	--	Fumarylacetoacetase [Theobroma cacao]	--	Tyrosine metabolism (ko00350)	molecular function: catalytic activity (GO:0003824);; biological process: metabolic process (GO:0008152);; cellular component: cell (GO:0005623);; cellular component: cell part (GO:0044464);; biological process: cellular process (GO:0009987);; biological process: single-organism process (GO:0044699)
Gossypium_Graimondii_newGene_2154	5.44089	4.15092	9.97503	6.68296	15.5488	0.0459893	-1.37193	normal	0.121318	-1.23889	normal	--	--	--	--	--	--	--	--	26S proteasome regulatory subunit rpn-1 [Gossypium arboreum]	--	--	--
Gossypium_Graimondii_newGene_2155	2.53221	2.20016	7.19951	3.68612	9.12409	0.0224277	-1.55896	normal	0.148565	-1.25204	normal	--	--	--	--	--	--	--	--	26S proteasome regulatory subunit rpn-1 [Gossypium arboreum]	--	--	--
Gossypium_Graimondii_newGene_2156	0.216728	0.229641	0	0.299022	1.80143	--	--	--	0.0447938	-2.15588	normal	--	--	--	--	--	--	--	--	F3H9.11 protein isoform 2 [Theobroma cacao]	--	--	--
Gossypium_Graimondii_newGene_22	8.74773	7.81562	9.94122	9.30334	11.7777	0.846678	-0.40247	normal	0.844231	-0.363856	normal	--	--	--	--	--	--	Putative DNA-binding protein ESCAROLA GN=ESC OS=Arabidopsis thaliana (Mouse-ear cress) PE=2 SV=1	--	Putative DNA-binding ESCAROLA -like protein [Gossypium arboreum]	--	--	--
Gossypium_Graimondii_newGene_2282	0.793004	1.08824	2.64687	1.2116	1.69717	0.902092	-0.999382	normal	--	--	--	--	--	--	--	--	--	--	--	--	--	--	--
Gossypium_Graimondii_newGene_2283	9.03137	23.6902	4.3786	17.8055	8.51455	2.25422e-09	2.36095	up	0.353957	0.973964	normal	[GEPR]	--	Cellular Component: nucleus (GO:0005634);; Cellular Component: vacuole (GO:0005773);; Cellular Component: plasma membrane (GO:0005886);; Biological Process: carbohydrate transport (GO:0008643);; Biological Process: response to nematode (GO:0009624);; Molecular Function: symporter activity (GO:0015293);; Cellular Component: integral component of membrane (GO:0016021);; Molecular Function: substrat…	--	--	--	Sugar carrier protein C GN=STC OS=Ricinus communis (Castor bean) PE=2 SV=1	--	Sugar carrier C [Gossypium arboreum]	--	--	cellular component: cell (GO:0005623);; cellular component: organelle (GO:0043226);; cellular component: cell part (GO:0044464);; cellular component: membrane (GO:0016020);; biological process: single-organism process (GO:0044699);; biological process: localization (GO:0051179);; biological process: response to stimulus (GO:0050896);; biological process: multi-organism process (GO:0051704);; mole…
Gossypium_Graimondii_newGene_2284	83.212	59.6197	58.513	49.8517	42.44	0.979888	-0.0199013	normal	0.96265	0.218731	normal	[RTKL]	--	Molecular Function: G-protein coupled receptor kinase activity (GO:0004703);; Molecular Function: ATP binding (GO:0005524);; Biological Process: protein phosphorylation (GO:0006468);; Cellular Component: integral component of membrane (GO:0016021);;	--	--	--	Protein STRUBBELIG-RECEPTOR FAMILY 6 (Precursor) GN=SRF6 OS=Arabidopsis thaliana (Mouse-ear cress) PE=1 SV=1	--	protein strubbelig-receptor family 6 [Gossypium arboreum]	--	--	molecular function: catalytic activity (GO:0003824);; biological process: metabolic process (GO:0008152);; biological process: cellular process (GO:0009987);; molecular function: binding (GO:0005488);; cellular component: membrane (GO:0016020);; cellular component: membrane part (GO:0044425)
Gossypium_Graimondii_newGene_2285	0.659181	0.461722	1.23624	0.899	1.62563	--	--	--	0.939883	-0.708008	normal	[E]	Amino acid transport and metabolism	Biological Process: response to hypoxia (GO:0001666);; Molecular Function: L-alanine:2-oxoglutarate aminotransferase activity (GO:0004021);; Molecular Function: copper ion binding (GO:0005507);; Molecular Function: ATP binding (GO:0005524);; Cellular Component: mitochondrion (GO:0005739);; Cellular Component: cytosol (GO:0005829);; Molecular Function: 1-aminocyclopropane-1-carboxylate synthase ac…	K00814|1.91948e-117|tcc:TCM_029248|Alanine aminotransferase 2; K00814 alanine transaminase [EC:2.6.1.2] (A)	--	--	Alanine aminotransferase 2, mitochondrial (Precursor) OS=Arabidopsis thaliana (Mouse-ear cress) PE=2 SV=1	--	Alanine aminotransferase 2, mitochondrial -like protein [Gossypium arboreum]	--	Alanine, aspartate and glutamate metabolism (ko00250);; Carbon fixation in photosynthetic organisms (ko00710);; Carbon metabolism (ko01200);; 2-Oxocarboxylic acid metabolism (ko01210);; Biosynthesis of amino acids (ko01230)	biological process: response to stimulus (GO:0050896);; molecular function: catalytic activity (GO:0003824);; biological process: metabolic process (GO:0008152);; molecular function: binding (GO:0005488);; cellular component: cell (GO:0005623);; cellular component: organelle (GO:0043226);; cellular component: cell part (GO:0044464);; biological process: cellular process (GO:0009987);; biological …
Gossypium_Graimondii_newGene_2287	4.15245	3.90497	5.28537	4.21632	6.49035	0.871916	-0.454749	normal	0.773475	-0.619089	normal	--	--	Molecular Function: zinc ion binding (GO:0008270);;	K11836|1.2714e-15|vvi:100264052|ubiquitin carboxyl-terminal hydrolase 14; K11836 ubiquitin carboxyl-terminal hydrolase 5/13 [EC:3.4.19.12] (A)	--	--	Ubiquitin carboxyl-terminal hydrolase 14 OS=Arabidopsis thaliana (Mouse-ear cress) PE=1 SV=1	--	Ubiquitin carboxyl-terminal hydrolase 14 -like protein [Gossypium arboreum]	--	--	molecular function: binding (GO:0005488)
Gossypium_Graimondii_newGene_2288	4.71132	2.73513	0.597172	2.07433	1.55122	0.0555024	1.87793	normal	0.91651	0.148544	normal	--	--	--	--	--	--	Putative disease resistance protein At3g14460 GN=At3g14460 OS=Arabidopsis thaliana (Mouse-ear cress) PE=3 SV=1	--	Putative disease resistance RGA1 [Gossypium arboreum]	--	--	--
Gossypium_Graimondii_newGene_2289	9.09432	11.6407	1.49548	7.66349	3.09645	--	--	--	--	--	--	--	--	--	--	--	--	--	--	--	--	--	--
Gossypium_Graimondii_newGene_2290	0.641494	0	0.833019	0	2.59088	--	--	--	0.0277733	-3.07858	normal	--	--	--	K14328|1.97627e-15|tcc:TCM_028841|Smg-4/UPF3 family protein, putative isoform 1; K14328 regulator of nonsense transcripts 3 (A)	--	--	--	--	Smg-4/UPF3 family protein, putative isoform 2 [Theobroma cacao]	--	RNA transport (ko03013);; mRNA surveillance pathway (ko03015)	--
Gossypium_Graimondii_newGene_2291	2.20714	0.578899	1.57174	0.188	3.25784	--	--	--	0.0274066	-2.79127	normal	--	--	--	K13457|5.56463e-51|tcc:TCM_045130|Cc-nbs-lrr resistance protein, putative; K13457 disease resistance protein RPM1 (A)	--	--	Probable disease resistance RPP8-like protein 4 GN=RPP8L4 OS=Arabidopsis thaliana (Mouse-ear cress) PE=2 SV=1	--	Cc-nbs-lrr resistance protein, putative [Theobroma cacao]	--	Plant-pathogen interaction (ko04626)	--
Gossypium_Graimondii_newGene_2295	5.74653	5.23671	2.85626	4.16842	3.39847	0.27765	0.899437	normal	0.891169	0.208982	normal	--	--	--	--	--	--	Zinc finger CCCH domain-containing protein 44 GN=At3g51120 OS=Arabidopsis thaliana (Mouse-ear cress) PE=2 SV=3	--	hypothetical protein F383_02273 [Gossypium arboreum]	--	--	--
Gossypium_Graimondii_newGene_2296	2.77836	3.82145	3.54037	5.48319	2.99618	0.915206	0.128077	normal	0.635417	0.813009	normal	--	--	--	--	--	--	--	--	Deneddylase UL48 [Gossypium arboreum]	--	--	--
Gossypium_Graimondii_newGene_2297	2.07076	1.74872	1.73057	1.37835	1.52625	0.915701	0.00413647	normal	0.891102	-0.16635	normal	[RTKL]	--	Molecular Function: nucleotide binding (GO:0000166);; Molecular Function: transferase activity, transferring phosphorus-containing groups (GO:0016772);;	--	--	--	Mitogen-activated protein kinase kinase kinase YODA GN=YDA OS=Arabidopsis thaliana (Mouse-ear cress) PE=1 SV=1	--	Mitogen-activated protein kinase kinase kinase ANP1 [Gossypium arboreum]	--	--	molecular function: binding (GO:0005488);; molecular function: catalytic activity (GO:0003824);; biological process: metabolic process (GO:0008152)
Gossypium_Graimondii_newGene_2298	26.3149	18.5433	18.6526	16.7825	25.9704	0.909791	-0.02381	normal	0.708228	-0.643963	normal	--	--	--	--	--	--	--	--	gtpase-activating protein [Gossypium arboreum]	--	--	--
Gossypium_Graimondii_newGene_2299	7.83674	7.31448	7.82832	8.06453	7.89207	0.907751	-0.0908024	normal	0.891351	0.0455436	normal	[J]	Translation, ribosomal structure and biogenesis	Cellular Component: exosome (RNase complex) (GO:0000178);; Molecular Function: RNA binding (GO:0003723);; Molecular Function: structural constituent of ribosome (GO:0003735);; Molecular Function: exonuclease activity (GO:0004527);; Cellular Component: ribosome (GO:0005840);; Biological Process: translation (GO:0006412);; Biological Process: megagametogenesis (GO:0009561);;	K03679|6.03962e-157|tcc:TCM_001299|Ribosomal RNA processing 4; K03679 exosome complex component RRP4 (A)	--	--	--	--	Exosome complex component RRP4 [Gossypium arboreum]	--	RNA degradation (ko03018)	cellular component: cell (GO:0005623);; cellular component: macromolecular complex (GO:0032991);; cellular component: cell part (GO:0044464);; molecular function: binding (GO:0005488);; molecular function: structural molecule activity (GO:0005198);; molecular function: catalytic activity (GO:0003824);; biological process: metabolic process (GO:0008152);; biological process: cellular process (GO:0…
Gossypium_Graimondii_newGene_23	0.263627	0	0.382689	0.177504	1.67247	--	--	--	--	--	--	[L]	Replication, recombination and repair	Molecular Function: RNA binding (GO:0003723);; Molecular Function: RNA-directed DNA polymerase activity (GO:0003964);; Molecular Function: aspartic-type endopeptidase activity (GO:0004190);; Cellular Component: nucleus (GO:0005634);; Biological Process: RNA-dependent DNA replication (GO:0006278);; Biological Process: proteolysis (GO:0006508);; Biological Process: DNA integration (GO:0015074);;	--	--	--	--	--	polyprotein [Ananas comosus]	--	--	molecular function: binding (GO:0005488);; molecular function: catalytic activity (GO:0003824);; biological process: metabolic process (GO:0008152);; biological process: cellular process (GO:0009987);; cellular component: cell (GO:0005623);; cellular component: organelle (GO:0043226);; cellular component: cell part (GO:0044464)
Gossypium_Graimondii_newGene_2300	50.1748	12.3104	21.9437	8.78885	28.5362	0.525147	-0.747069	normal	0.00177243	-1.68437	down	--	--	--	--	--	--	--	--	hypothetical protein VITISV_026408 [Vitis vinifera]	--	--	--
Gossypium_Graimondii_newGene_2301	3.71157	2.83967	2.61924	3.11262	3.45202	0.922001	0.0807526	normal	0.885886	-0.177546	normal	--	--	--	--	--	--	--	--	--	--	--	--
Gossypium_Graimondii_newGene_2304	2.79792	2.07482	7.71503	2.40674	8.14397	0.000688671	-1.86423	down	0.00344831	-1.81482	down	--	--	Molecular Function: ATP binding (GO:0005524);; Cellular Component: Arp2/3 protein complex (GO:0005885);; Biological Process: multidimensional cell growth (GO:0009825);; Biological Process: trichome morphogenesis (GO:0010090);; Biological Process: Arp2/3 complex-mediated actin nucleation (GO:0034314);;	K18584|4.709e-59|cit:102627862|actin-related protein 3-like; K18584 actin-related protein 3 (A)	--	--	Actin-related protein 3 GN=F3F19.20 OS=Arabidopsis thaliana (Mouse-ear cress) PE=1 SV=1	--	Actin-related 3 -like protein [Gossypium arboreum]	--	--	molecular function: binding (GO:0005488);; cellular component: cell (GO:0005623);; cellular component: macromolecular complex (GO:0032991);; cellular component: organelle (GO:0043226);; cellular component: organelle part (GO:0044422);; cellular component: cell part (GO:0044464);; biological process: cellular process (GO:0009987);; biological process: growth (GO:0040007);; biological process: sing…
Gossypium_Graimondii_newGene_2305	40.8231	41.4234	51.026	48.4924	53.4368	0.894858	-0.310075	normal	0.908587	-0.189888	normal	--	--	Cellular Component: mitochondrial respiratory chain complex I (GO:0005747);; Biological Process: ubiquitin-dependent protein catabolic process (GO:0006511);; Biological Process: photorespiration (GO:0009853);; Biological Process: response to misfolded protein (GO:0051788);; Biological Process: proteasome core complex assembly (GO:0080129);;	K03945|1.30471e-33|tcc:TCM_019652|NADH dehydrogenase [ubiquinone] 1 alpha subcomplex subunit 1; K03945 NADH dehydrogenase (ubiquinone) 1 alpha subcomplex subunit 1 (A)	--	--	NADH dehydrogenase [ubiquinone] 1 alpha subcomplex subunit 1 GN=At3g08610 OS=Arabidopsis thaliana (Mouse-ear cress) PE=3 SV=1	--	hypothetical protein F383_01425 [Gossypium arboreum]	--	Oxidative phosphorylation (ko00190)	cellular component: cell (GO:0005623);; cellular component: membrane (GO:0016020);; cellular component: macromolecular complex (GO:0032991);; cellular component: organelle (GO:0043226);; cellular component: organelle part (GO:0044422);; cellular component: membrane part (GO:0044425);; cellular component: cell part (GO:0044464);; biological process: metabolic process (GO:0008152);; biological proc…
Gossypium_Graimondii_newGene_2306	7.31715	2.23158	2.85223	1.74977	1.24285	0.950912	-0.240912	normal	--	--	--	--	--	--	--	--	--	--	--	--	--	--	--
Gossypium_Graimondii_newGene_2307	8.35615	5.72873	3.27591	2.92347	1.05712	0.83506	0.799158	normal	--	--	--	--	--	--	--	--	--	Zinc finger CCCH domain-containing protein 62 GN=ZFWD4 OS=Arabidopsis thaliana (Mouse-ear cress) PE=2 SV=1	--	hypothetical protein F383_16436 [Gossypium arboreum]	--	--	--
Gossypium_Graimondii_newGene_2308	34.2859	48.1341	50.6309	73.6848	42.7296	0.907105	-0.0533518	normal	0.629151	0.736864	normal	--	--	Cellular Component: mitochondrion (GO:0005739);;	--	--	--	--	--	Cytochrome oxidase assembly 3, mitochondrial [Gossypium arboreum]	--	--	cellular component: cell (GO:0005623);; cellular component: organelle (GO:0043226);; cellular component: cell part (GO:0044464)
Gossypium_Graimondii_newGene_2310	0.137669	1.01453	0	3.62011	0.275283	--	--	--	0.0133752	2.89661	normal	--	--	Molecular Function: chitinase activity (GO:0004568);; Biological Process: carbohydrate metabolic process (GO:0005975);; Biological Process: chitin catabolic process (GO:0006032);; Biological Process: cell wall macromolecule catabolic process (GO:0016998);;	K01183|1.01933e-68|tcc:TCM_019909|Carrot EP3-3 chitinase, putative isoform 1; K01183 chitinase [EC:3.2.1.14] (A)	--	--	Acidic endochitinase SP2 (Precursor) GN=SP2 OS=Beta vulgaris (Sugar beet) PE=1 SV=1	--	Endochitinase PR4 [Gossypium arboreum]	--	Amino sugar and nucleotide sugar metabolism (ko00520)	molecular function: catalytic activity (GO:0003824);; biological process: metabolic process (GO:0008152);; biological process: cellular process (GO:0009987)
Gossypium_Graimondii_newGene_2311	4.46421	53.1868	0	27.0578	3.8596	--	--	--	--	--	--	--	--	--	--	--	--	--	--	Receptor like protein 15, putative [Theobroma cacao]	--	--	--
Gossypium_Graimondii_newGene_2312	5.83644	6.16372	2.93285	8.1328	3.77059	0.458717	0.828612	normal	0.225657	1.07633	normal	--	--	--	K12471|2.0498e-38|tcc:TCM_020085|ENTH/VHS family protein, putative isoform 1; K12471 epsin (A)	--	--	Clathrin interactor EPSIN 3 GN=F25L23.150 OS=Arabidopsis thaliana (Mouse-ear cress) PE=2 SV=1	--	Clathrin interactor EPSIN 3 -like protein [Gossypium arboreum]	--	Endocytosis (ko04144)	--
Gossypium_Graimondii_newGene_2314	5.06859	9.00592	4.26781	17.755	12.7201	--	--	--	0.905324	0.399908	normal	--	--	--	--	--	--	--	--	--	--	--	--
Gossypium_Graimondii_newGene_2315	0.88791	1.05948	1.01469	0	1.96844	--	--	--	0.233694	-2.69775	normal	[H]	Coenzyme transport and metabolism	Molecular Function: adenosylhomocysteinase activity (GO:0004013);; Biological Process: one-carbon metabolic process (GO:0006730);; Cellular Component: membrane (GO:0016020);; Biological Process: gene silencing (GO:0016458);; Biological Process: regulation of gene expression, epigenetic (GO:0040029);; Cellular Component: cell part (GO:0044464);;	K01251|2.68356e-41|pda:103710610|adenosylhomocysteinase-like; K01251 adenosylhomocysteinase [EC:3.3.1.1] (A)	--	--	Adenosylhomocysteinase GN=SAHH OS=Triticum aestivum (Wheat) PE=2 SV=1	--	Adenosylhomocysteinase [Triticum urartu]	--	Cysteine and methionine metabolism (ko00270)	molecular function: catalytic activity (GO:0003824);; biological process: metabolic process (GO:0008152);; biological process: cellular process (GO:0009987);; biological process: single-organism process (GO:0044699);; cellular component: membrane (GO:0016020);; biological process: biological regulation (GO:0065007);; cellular component: cell part (GO:0044464)
Gossypium_Graimondii_newGene_2316	9.65581	9.95804	15.0385	9.718	15.797	0.764813	-0.549659	normal	0.652715	-0.723637	normal	--	--	--	--	--	--	--	--	hypothetical protein F383_26668 [Gossypium arboreum]	--	--	--
Gossypium_Graimondii_newGene_2318	15.2714	2.62032	18.3389	2.37653	23.6032	5.35433e-07	-2.61664	down	6.6688e-08	-3.04746	down	--	--	Molecular Function: nucleotide binding (GO:0000166);; Molecular Function: nucleic acid binding (GO:0003676);; Cellular Component: intracellular (GO:0005622);; Biological Process: transport (GO:0006810);;	--	--	--	--	--	Putative G3BP-like protein [Gossypium arboreum]	--	--	molecular function: binding (GO:0005488);; cellular component: cell (GO:0005623);; cellular component: cell part (GO:0044464);; biological process: localization (GO:0051179)
Gossypium_Graimondii_newGene_2319	6.2308	4.67125	10.4077	1.73652	16.1988	0.714941	-1.05613	normal	0.000410381	-2.74726	down	--	--	--	--	--	--	--	--	Putative G3BP-like protein [Gossypium arboreum]	--	--	--
Gossypium_Graimondii_newGene_2320	17.2079	2.59994	15.4567	1.72029	17.8559	1.41402e-07	-2.80831	down	2.75855e-08	-3.2511	down	--	--	--	--	--	--	--	--	Nuclear transport factor 2 family protein with RNA binding domain isoform 1 [Theobroma cacao]	--	--	--
Gossypium_Graimondii_newGene_2323	2.45178	2.20559	1.93641	2.21692	2.61703	0.941488	0.216439	normal	0.912413	-0.208286	normal	--	--	--	--	--	--	--	--	PREDICTED: uncharacterized protein LOC102624085 [Citrus sinensis]	--	--	--
Gossypium_Graimondii_newGene_2324	3.28919	1.22097	6.16233	3.6103	5.92062	0.0132087	-1.91495	normal	0.632456	-0.890294	normal	--	--	Molecular Function: structural constituent of ribosome (GO:0003735);; Biological Process: DNA-templated transcription, elongation (GO:0006354);; Biological Process: translation (GO:0006412);; Cellular Component: large ribosomal subunit (GO:0015934);;	K02935|5.20535e-30|tcc:TCM_012078|Ribosomal protein L12/ ATP-dependent Clp protease adaptor protein ClpS family protein; K02935 large subunit ribosomal protein L7/L12 (A)	--	--	--	--	50S ribosomal L7/L12 [Gossypium arboreum]	--	Ribosome (ko03010)	molecular function: structural molecule activity (GO:0005198);; biological process: metabolic process (GO:0008152);; biological process: cellular process (GO:0009987);; cellular component: cell (GO:0005623);; cellular component: macromolecular complex (GO:0032991);; cellular component: organelle (GO:0043226);; cellular component: organelle part (GO:0044422);; cellular component: cell part (GO:004…
Gossypium_Graimondii_newGene_2326	0.156367	9.75066	4.90776	0	0	0.586377	0.899829	normal	--	--	--	--	--	--	--	--	--	--	--	Uncharacterized protein TCM_021393 [Theobroma cacao]	--	--	--
Gossypium_Graimondii_newGene_2327	8.91078	5.71408	11.7015	4.15199	17.3327	0.514459	-0.948147	normal	0.00183986	-1.98129	down	--	--	--	--	--	--	--	--	hypothetical protein F383_02490 [Gossypium arboreum]	--	--	--
Gossypium_Graimondii_newGene_2328	2.80201	2.31866	4.91284	1.86961	4.97443	0.416035	-1.01714	normal	0.156851	-1.35304	normal	[J]	Translation, ribosomal structure and biogenesis	Molecular Function: structural constituent of ribosome (GO:0003735);; Cellular Component: ribosome (GO:0005840);; Biological Process: translation (GO:0006412);;	K02866|1.92778e-151|tcc:TCM_045581|Ribosomal protein L16p/L10e family protein isoform 1; K02866 large subunit ribosomal protein L10e (A)	--	--	60S ribosomal protein L10 GN=RPL10 OS=Vitis riparia (Frost grape) PE=2 SV=1	--	Ribosomal protein L16p/L10e family protein isoform 1 [Theobroma cacao]	--	Ribosome (ko03010)	molecular function: structural molecule activity (GO:0005198);; cellular component: cell (GO:0005623);; cellular component: macromolecular complex (GO:0032991);; cellular component: organelle (GO:0043226);; cellular component: cell part (GO:0044464);; biological process: metabolic process (GO:0008152);; biological process: cellular process (GO:0009987)
Gossypium_Graimondii_newGene_2329	5.80631	4.43505	15.2289	5.64774	5.24611	2.07422e-06	-1.96068	down	0.892193	-0.090654	normal	[E]	Amino acid transport and metabolism	Biological Process: histidine biosynthetic process (GO:0000105);; Molecular Function: imidazoleglycerol-phosphate synthase activity (GO:0000107);; Cellular Component: cytoplasm (GO:0005737);; Molecular Function: oxo-acid-lyase activity (GO:0016833);; Molecular Function: isomerase activity (GO:0016853);;	K01663|0|rcu:RCOM_1303610|imidazole glycerol phosphate synthase subunit hisf, putative (EC:5.3.1.16); K01663 glutamine amidotransferase / cyclase [EC:2.4.2.- 4.1.3.-] (A)	--	--	Cyclase (Precursor) GN=HISN4 OS=Arabidopsis thaliana (Mouse-ear cress) PE=2 SV=1	--	hypothetical protein F383_14719 [Gossypium arboreum]	--	Histidine metabolism (ko00340);; Biosynthesis of amino acids (ko01230)	biological process: metabolic process (GO:0008152);; biological process: cellular process (GO:0009987);; biological process: single-organism process (GO:0044699);; molecular function: catalytic activity (GO:0003824);; cellular component: cell (GO:0005623);; cellular component: cell part (GO:0044464)
Gossypium_Graimondii_newGene_2330	46.8071	88.0885	29.7963	97.1403	13.2026	0.00127464	1.55158	up	5.8137e-08	2.77648	up	--	--	--	--	--	--	--	--	hypothetical protein F383_34965 [Gossypium arboreum]	--	--	--
Gossypium_Graimondii_newGene_2332	2.03791	5.53403	7.28462e-18	8.17088	5.90278	--	--	--	0.920226	0.418479	normal	--	--	--	--	--	--	Putative disease resistance protein At3g14460 GN=At3g14460 OS=Arabidopsis thaliana (Mouse-ear cress) PE=3 SV=1	--	NB-ARC domain-containing disease resistance-like protein [Theobroma cacao]	--	--	--
Gossypium_Graimondii_newGene_2336	5.42725	7.70564	3.90991	6.68075	4.0584	0.599942	0.942294	normal	0.796464	0.667847	normal	--	--	--	--	--	--	--	--	hypothetical protein CISIN_1g040582mg [Citrus sinensis]	--	--	--
Gossypium_Graimondii_newGene_2337	5.30557	3.95503	2.74328	5.56117	3.67092	0.902969	0.414512	normal	0.822196	0.532601	normal	--	--	Biological Process: regulation of transcription, DNA-templated (GO:0006355);; Molecular Function: zinc ion binding (GO:0008270);; Molecular Function: histone binding (GO:0042393);;	--	--	--	PHD finger protein ALFIN-LIKE 1 GN=AL1 OS=Arabidopsis thaliana (Mouse-ear cress) PE=1 SV=1	--	PHD finger ALFIN-LIKE 1 -like protein [Gossypium arboreum]	--	--	biological process: biological regulation (GO:0065007);; molecular function: binding (GO:0005488)
Gossypium_Graimondii_newGene_2340	2.1352	4.75653	2.7229	4.36205	5.50824	0.941464	0.677161	normal	0.932458	-0.301715	normal	--	--	--	--	--	--	--	--	Regulatory-associated of TOR 2 [Gossypium arboreum]	--	--	--
Gossypium_Graimondii_newGene_2341	8.03252	6.20554	8.313	6.54963	8.96028	0.849756	-0.388754	normal	0.815504	-0.453568	normal	--	--	Molecular Function: DNA binding (GO:0003677);; Molecular Function: sequence-specific DNA binding transcription factor activity (GO:0003700);; Biological Process: regulation of transcription, DNA-templated (GO:0006355);; Cellular Component: CCAAT-binding factor complex (GO:0016602);;	K08064|8.41548e-78|tcc:TCM_026909|Nuclear transcription factor Y subunit A-7; K08064 nuclear transcription factor Y, alpha (A)	--	--	Nuclear transcription factor Y subunit A-7 GN=NFYA7 OS=Arabidopsis thaliana (Mouse-ear cress) PE=2 SV=1	--	Nuclear transcription factor Y subunit A-7 [Gossypium arboreum]	--	--	molecular function: binding (GO:0005488);; molecular function: nucleic acid binding transcription factor activity (GO:0001071);; biological process: biological regulation (GO:0065007);; cellular component: cell (GO:0005623);; cellular component: macromolecular complex (GO:0032991);; cellular component: organelle (GO:0043226);; cellular component: organelle part (GO:0044422);; cellular component: …
Gossypium_Graimondii_newGene_2342	1.616	0.48682	0.502128	0.215907	1.33506	--	--	--	0.0337809	-2.19825	normal	[P]	Inorganic ion transport and metabolism	Molecular Function: transporter activity (GO:0005215);; Biological Process: sodium ion transport (GO:0006814);; Cellular Component: membrane (GO:0016020);; Biological Process: transmembrane transport (GO:0055085);;	K14445|0|tcc:TCM_030373|Tonoplast dicarboxylate transporter isoform 1; K14445 solute carrier family 13 (sodium-dependent dicarboxylate transporter), member 2/3/5 (A)	--	--	Tonoplast dicarboxylate transporter GN=MNJ7.15 OS=Arabidopsis thaliana (Mouse-ear cress) PE=2 SV=2	--	Tonoplast dicarboxylate transporter -like protein [Gossypium arboreum]	--	--	molecular function: transporter activity (GO:0005215);; biological process: single-organism process (GO:0044699);; biological process: localization (GO:0051179);; cellular component: membrane (GO:0016020);; biological process: cellular process (GO:0009987)
Gossypium_Graimondii_newGene_2344	25.0381	36.3216	16.454	23.7142	10.5637	0.111158	1.09202	normal	0.280825	1.08122	normal	--	--	--	--	--	--	--	--	Uncharacterized protein TCM_029816 [Theobroma cacao]	--	--	--
Gossypium_Graimondii_newGene_2345	2.4856	2.10839	2.92311	2.52865	4.18702	0.849063	-0.495887	normal	0.675706	-0.731045	normal	--	--	--	--	--	--	Putative ribonuclease H protein At1g65750 GN=At1g65750 OS=Arabidopsis thaliana (Mouse-ear cress) PE=3 SV=1	--	PREDICTED: putative ribonuclease H protein At1g65750 [Brassica rapa]	--	--	--
Gossypium_Graimondii_newGene_2346	5.29176	3.35853	11.7137	1.30869	6.28441	0.299923	-1.53949	normal	0.439828	-1.89186	normal	--	--	--	--	--	--	--	--	50S ribosomal L18 [Gossypium arboreum]	--	--	--
Gossypium_Graimondii_newGene_2349	3.01319	0.378497	4.17356	2.50418	4.89111	--	--	--	--	--	--	--	--	--	--	--	--	--	--	--	--	--	--
Gossypium_Graimondii_newGene_2351	4.07214	3.23001	2.23779	1.85363	3.67067	0.817696	0.477372	normal	0.371384	-0.987266	normal	[RTKL]	--	Biological Process: metabolic process (GO:0008152);; Molecular Function: kinase activity (GO:0016301);;	--	--	--	Wall-associated receptor kinase-like 14 (Precursor) GN=WAKL14 OS=Arabidopsis thaliana (Mouse-ear cress) PE=2 SV=2	--	Wall-associated receptor kinase-like 14 [Gossypium arboreum]	--	--	biological process: metabolic process (GO:0008152);; molecular function: catalytic activity (GO:0003824)
Gossypium_Graimondii_newGene_2352	5.69897	2.97004	4.11025	3.70243	7.2823	0.855897	-0.373011	normal	0.325557	-0.982731	normal	--	--	Molecular Function: ATP binding (GO:0005524);; Cellular Component: nucleus (GO:0005634);; Biological Process: regulation of transcription, DNA-templated (GO:0006355);; Molecular Function: hydrolase activity, acting on acid anhydrides, in phosphorus-containing anhydrides (GO:0016818);;	--	--	--	Growth-regulating factor 1 GN=GRF1 OS=Arabidopsis thaliana (Mouse-ear cress) PE=1 SV=1	--	hypothetical protein F383_08530 [Gossypium arboreum]	--	--	molecular function: binding (GO:0005488);; cellular component: cell (GO:0005623);; cellular component: organelle (GO:0043226);; cellular component: cell part (GO:0044464);; biological process: biological regulation (GO:0065007);; molecular function: catalytic activity (GO:0003824);; biological process: metabolic process (GO:0008152)
Gossypium_Graimondii_newGene_2353	0.567103	1.93316	1.57725	1.95253	1.90299	--	--	--	0.951112	-0.0953048	normal	--	--	--	--	--	--	--	--	hypothetical protein F383_28044 [Gossypium arboreum]	--	--	--
Gossypium_Graimondii_newGene_2354	0.501912	0	2.56384	0.671537	3.41693	--	--	--	--	--	--	--	--	--	--	--	--	--	--	--	--	--	--
Gossypium_Graimondii_newGene_2355	6.23341	4.36189	7.83897	6.80352	7.22244	0.575686	-0.767352	normal	0.879216	-0.154298	normal	--	--	--	K16585|2.11773e-13|tcc:TCM_002165|Uncharacterized protein isoform 1; K16585 HAUS augmin-like complex subunit 2 (A)	--	--	--	--	Uncharacterized protein isoform 2 [Theobroma cacao]	--	--	--
Gossypium_Graimondii_newGene_2356	0.782733	5.50573	12.2564	8.23564	24.3157	--	--	--	0.455274	-1.38004	normal	--	--	--	--	--	--	--	--	hypothetical protein PRUPE_ppa015219mg, partial [Prunus persica]	--	--	--
Gossypium_Graimondii_newGene_2357	10.0749	31.0512	0.871376	45.1597	1.44828	2.20346e-12	4.51011	up	2.29761e-12	4.42711	up	--	--	--	--	--	--	--	--	--	--	--	--
Gossypium_Graimondii_newGene_2358	3.56787	2.2715	0.411065	3.02664	0.837533	--	--	--	--	--	--	--	--	--	--	--	--	--	--	--	--	--	--
Gossypium_Graimondii_newGene_2359	3.12323	4.9758	5.09514	3.82008	3.84387	0.921722	-0.0567066	normal	0.908766	-0.0483348	normal	[RTKL]	--	Molecular Function: protein serine/threonine kinase activity (GO:0004674);; Molecular Function: ATP binding (GO:0005524);; Biological Process: protein phosphorylation (GO:0006468);;	--	--	--	Probable receptor-like protein kinase At1g67000 (Precursor) GN=At1g67000 OS=Arabidopsis thaliana (Mouse-ear cress) PE=2 SV=2	--	Receptor serine/threonine kinase, putative [Theobroma cacao]	--	--	molecular function: catalytic activity (GO:0003824);; biological process: metabolic process (GO:0008152);; biological process: cellular process (GO:0009987);; molecular function: binding (GO:0005488)
Gossypium_Graimondii_newGene_2361	2.0184	5.79331	2.30073	3.02454	5.29898	0.0250317	1.3317	normal	0.555947	-0.817453	normal	[E]	Amino acid transport and metabolism	Molecular Function: transporter activity (GO:0005215);; Biological Process: transport (GO:0006810);; Cellular Component: membrane (GO:0016020);;	K14638|0|tcc:TCM_020131|Major facilitator superfamily protein isoform 1; K14638 solute carrier family 15 (peptide/histidine transporter), member 3/4 (A)	--	--	Protein NRT1/ PTR FAMILY 3.1 GN=F24J5.19 OS=Arabidopsis thaliana (Mouse-ear cress) PE=2 SV=1	--	Major facilitator superfamily protein isoform 1 [Theobroma cacao]	--	--	molecular function: transporter activity (GO:0005215);; biological process: localization (GO:0051179);; cellular component: membrane (GO:0016020)
Gossypium_Graimondii_newGene_2363	5.58504	2.17403	4.36767	1.57	5.80283	0.824377	-0.779983	normal	0.254528	-1.31885	normal	--	--	Molecular Function: calcium ion binding (GO:0005509);;	K06268|5.56486e-23|tcc:TCM_030580|Calcineurin B-like 3 isoform 1; K06268 serine/threonine-protein phosphatase 2B regulatory subunit (A)	--	--	Calcineurin B-like protein 2 GN=MDA7.3 OS=Arabidopsis thaliana (Mouse-ear cress) PE=1 SV=2	--	Calcineurin B-like 3 isoform 1 [Theobroma cacao]	--	--	molecular function: binding (GO:0005488)
Gossypium_Graimondii_newGene_2365	0.520647	0.903422	3.56626	0.931764	4.15204	0.563307	-1.7129	normal	0.411353	-1.7053	normal	--	--	--	--	--	--	--	--	hypothetical protein F383_26668 [Gossypium arboreum]	--	--	--
Gossypium_Graimondii_newGene_2366	1.92639	0.373858	1.17134	2.89925	2.62818	--	--	--	0.911253	0.133547	normal	--	--	--	--	--	--	--	--	PREDICTED: uncharacterized protein LOC104900439 [Beta vulgaris subsp. vulgaris]	--	--	--
Gossypium_Graimondii_newGene_2368	7.39008	10.3108	6.21927	8.53906	12.414	0.882045	0.577886	normal	0.835207	-0.565394	normal	--	--	Biological Process: response to chitin (GO:0010200);; Molecular Function: acylglycerol lipase activity (GO:0047372);;	--	--	--	--	--	Monoglyceride lipase [Gossypium arboreum]	--	--	biological process: response to stimulus (GO:0050896);; molecular function: catalytic activity (GO:0003824);; biological process: metabolic process (GO:0008152)
Gossypium_Graimondii_newGene_2369	25.2697	20.9925	13.0143	18.5015	13.0028	0.674754	0.636035	normal	0.813738	0.478909	normal	--	--	Molecular Function: hydrolase activity (GO:0016787);;	--	--	--	--	--	Pyrimidine-specific ribonucleoside hydrolase rihA [Gossypium arboreum]	--	--	molecular function: catalytic activity (GO:0003824);; biological process: metabolic process (GO:0008152)
Gossypium_Graimondii_newGene_2371	13.8607	8.6135	15.269	6.91296	8.11324	0.67616	-0.771187	normal	0.901134	-0.218157	normal	--	--	--	--	--	--	--	--	Uncharacterized protein TCM_021257 [Theobroma cacao]	--	--	--
Gossypium_Graimondii_newGene_2372	61.8592	90.4875	53.9348	53.5261	46.391	0.736476	0.867934	normal	0.916143	0.283056	normal	--	--	--	K08592|5.70172e-19|tcc:TCM_021214|Cysteine proteinases superfamily protein, putative isoform 1; K08592 sentrin-specific protease 1 [EC:3.4.22.68] (A)	--	--	Ubiquitin-like-specific protease ESD4 GN=ESD4 OS=Arabidopsis thaliana (Mouse-ear cress) PE=1 SV=1	--	Ubiquitin-like-specific protease ESD4 [Gossypium arboreum]	--	--	--
Gossypium_Graimondii_newGene_2373	4.20648	2.83979	10.767	4.19541	11.1732	0.00014386	-1.9277	down	0.0456511	-1.4009	normal	--	--	--	--	--	--	Putative ribonuclease H protein At1g65750 GN=At1g65750 OS=Arabidopsis thaliana (Mouse-ear cress) PE=3 SV=1	--	hypothetical protein F383_26668 [Gossypium arboreum]	--	--	--
Gossypium_Graimondii_newGene_2374	0.803002	2.1936	1.08202e-05	0.0967123	1.15608	0.0116555	3.28914	normal	--	--	--	--	--	--	--	--	--	--	--	3-oxo-5-alpha-steroid 4-dehydrogenase 2 [Gossypium arboreum]	--	--	--
Gossypium_Graimondii_newGene_2375	9.62334	17.5299	13.8898	17.2849	9.28667	0.859917	0.365679	normal	0.488946	0.860019	normal	--	--	--	K14569|1.07773e-128|tcc:TCM_044307|P-loop containing nucleoside triphosphate hydrolases superfamily protein isoform 1; K14569 ribosome biogenesis protein BMS1 (A)	--	--	--	--	P-loop containing nucleoside triphosphate hydrolases superfamily protein isoform 2 [Theobroma cacao]	--	Ribosome biogenesis in eukaryotes (ko03008)	--
Gossypium_Graimondii_newGene_2376	4.70918	4.63694	3.76957	5.62697	4.016	0.881255	0.297303	normal	0.867425	0.248826	normal	[J]	Translation, ribosomal structure and biogenesis	--	K14569|1.38087e-115|tcc:TCM_044307|P-loop containing nucleoside triphosphate hydrolases superfamily protein isoform 1; K14569 ribosome biogenesis protein BMS1 (A)	--	--	--	--	P-loop containing nucleoside triphosphate hydrolases superfamily protein isoform 2 [Theobroma cacao]	--	Ribosome biogenesis in eukaryotes (ko03008)	--
Gossypium_Graimondii_newGene_2377	5.31778	5.07037	6.2544	5.3881	5.01808	0.953103	-0.252508	normal	0.944657	0.0743778	normal	[J]	Translation, ribosomal structure and biogenesis	Molecular Function: GTPase activity (GO:0003924);; Molecular Function: GTP binding (GO:0005525);; Cellular Component: nucleus (GO:0005634);; Biological Process: GTP catabolic process (GO:0006184);; Biological Process: ribosome biogenesis (GO:0042254);;	K14569|8.92299e-85|tcc:TCM_044307|P-loop containing nucleoside triphosphate hydrolases superfamily protein isoform 1; K14569 ribosome biogenesis protein BMS1 (A)	--	--	--	--	Ribosome biogenesis BMS1 [Gossypium arboreum]	--	Ribosome biogenesis in eukaryotes (ko03008)	molecular function: catalytic activity (GO:0003824);; biological process: metabolic process (GO:0008152);; molecular function: binding (GO:0005488);; cellular component: cell (GO:0005623);; cellular component: organelle (GO:0043226);; cellular component: cell part (GO:0044464);; biological process: cellular process (GO:0009987);; biological process: single-organism process (GO:0044699);; biologic…
Gossypium_Graimondii_newGene_2378	5.97356	6.96558	4.36853	5.63602	4.47815	0.766603	0.670514	normal	0.879446	0.283054	normal	[J]	Translation, ribosomal structure and biogenesis	Molecular Function: GTPase activity (GO:0003924);; Molecular Function: GTP binding (GO:0005525);; Cellular Component: nucleus (GO:0005634);; Biological Process: GTP catabolic process (GO:0006184);; Biological Process: ribosome biogenesis (GO:0042254);;	K14569|5.07823e-87|tcc:TCM_044307|P-loop containing nucleoside triphosphate hydrolases superfamily protein isoform 1; K14569 ribosome biogenesis protein BMS1 (A)	--	--	--	--	Ribosome biogenesis BMS1 [Gossypium arboreum]	--	Ribosome biogenesis in eukaryotes (ko03008)	molecular function: catalytic activity (GO:0003824);; biological process: metabolic process (GO:0008152);; molecular function: binding (GO:0005488);; cellular component: cell (GO:0005623);; cellular component: organelle (GO:0043226);; cellular component: cell part (GO:0044464);; biological process: cellular process (GO:0009987);; biological process: single-organism process (GO:0044699);; biologic…
Gossypium_Graimondii_newGene_2379	25.9454	20.9658	23.4148	19.4536	23.8914	0.918508	-0.168282	normal	0.870063	-0.365338	normal	[R]	General function prediction only	Molecular Function: GTP binding (GO:0005525);; Biological Process: small GTPase mediated signal transduction (GO:0007264);; Biological Process: protein transport (GO:0015031);;	K07901|4.44754e-111|tcc:TCM_042824|Ras-related small GTP-binding family protein; K07901 Ras-related protein Rab-8A (A)	--	--	Ras-related protein RABE1c GN=F12M12.30 OS=Arabidopsis thaliana (Mouse-ear cress) PE=1 SV=1	--	Ras-related small GTP-binding family protein [Theobroma cacao]	--	--	molecular function: binding (GO:0005488);; biological process: cellular process (GO:0009987);; biological process: signaling (GO:0023052);; biological process: single-organism process (GO:0044699);; biological process: response to stimulus (GO:0050896);; biological process: biological regulation (GO:0065007);; biological process: localization (GO:0051179)
Gossypium_Graimondii_newGene_2381	1.78636	2.45598	3.74695	3.03562	10.9333	0.83889	-0.520874	normal	0.00141374	-1.81447	down	--	--	--	--	--	--	--	--	hypothetical protein F383_33440 [Gossypium arboreum]	--	--	--
Gossypium_Graimondii_newGene_2382	0.162889	1.85638	0.31641	0	0.638516	--	--	--	--	--	--	--	--	--	--	--	--	--	--	hypothetical protein F383_25693 [Gossypium arboreum]	--	--	--
Gossypium_Graimondii_newGene_24	6.68401	3.48267	3.56511	8.20961	5.14696	--	--	--	0.850744	0.657543	normal	--	--	--	--	--	--	--	--	proS [Gossypium arboreum]	--	--	--
Gossypium_Graimondii_newGene_2524	3.57559	0.201426	0	0.520455	0	--	--	--	--	--	--	[P]	Inorganic ion transport and metabolism	Cellular Component: plasma membrane (GO:0005886);; Biological Process: potassium ion transport (GO:0006813);; Molecular Function: potassium:sodium symporter activity (GO:0009674);;	K03549|5.91947e-57|aly:ARALYDRAFT_682976|hypothetical protein; K03549 KUP system potassium uptake protein (A)	--	--	Potassium transporter 5 GN=T9E8.160 OS=Arabidopsis thaliana (Mouse-ear cress) PE=1 SV=1	--	PREDICTED: potassium transporter 5-like [Eucalyptus grandis]	--	--	cellular component: cell (GO:0005623);; cellular component: membrane (GO:0016020);; cellular component: cell part (GO:0044464);; biological process: single-organism process (GO:0044699);; biological process: localization (GO:0051179);; molecular function: transporter activity (GO:0005215);; biological process: cellular process (GO:0009987)
Gossypium_Graimondii_newGene_2525	14.3574	0	26.4991	0	4.19393	--	--	--	--	--	--	--	--	--	--	--	--	--	--	--	--	--	--
Gossypium_Graimondii_newGene_2526	12.3728	14.6053	18.6829	11.0747	12.3585	0.917656	-0.268772	normal	0.919968	-0.172105	normal	--	--	--	--	--	--	--	--	autophagy-related 2 [Gossypium arboreum]	--	--	--
Gossypium_Graimondii_newGene_2527	0.334002	2.25647	1.25976	2.26541	0.337868	0.852175	0.788221	normal	0.056005	2.21551	normal	--	--	--	--	--	--	--	--	--	--	--	--
Gossypium_Graimondii_newGene_2529	0.766481	3.97505	0.541743	2.32508	0.752091	0.183738	2.30267	normal	--	--	--	--	--	--	--	--	--	--	--	--	--	--	--
Gossypium_Graimondii_newGene_2532	0.71543	0.483705	2.27947	1.5565	0.228397	--	--	--	--	--	--	--	--	--	--	--	--	--	--	hypothetical protein F383_08792 [Gossypium arboreum]	--	--	--
Gossypium_Graimondii_newGene_2533	48.6536	36.6112	64.9027	42.5777	51.3177	0.77638	-0.616043	normal	0.865447	-0.302862	normal	--	--	--	--	--	--	--	--	Uncharacterized protein F383_14990 [Gossypium arboreum]	--	--	--
Gossypium_Graimondii_newGene_2534	7.41556	8.11128	14.557	25.5272	12.3671	0.685128	-0.756267	normal	0.399253	0.962968	normal	--	--	Cellular Component: chloroplast (GO:0009507);;	--	--	--	--	--	Uncharacterized protein TCM_042776 [Theobroma cacao]	--	--	cellular component: cell (GO:0005623);; cellular component: organelle (GO:0043226);; cellular component: cell part (GO:0044464)
Gossypium_Graimondii_newGene_2535	3.32475	1.69154	2.96631	1.7778	3.07841	0.459839	-0.883972	normal	0.556049	-0.867109	normal	[MJ]	--	Molecular Function: mannose-1-phosphate guanylyltransferase activity (GO:0004475);; Molecular Function: mannose-1-phosphate guanylyltransferase (GDP) activity (GO:0008928);; Biological Process: biosynthetic process (GO:0009058);;	K00966|2.16304e-171|tcc:TCM_042692|Glucose-1-phosphate adenylyltransferase family protein isoform 1; K00966 mannose-1-phosphate guanylyltransferase [EC:2.7.7.13] (A)	--	--	Probable mannose-1-phosphate guanylyltransferase 3 OS=Oryza sativa subsp. japonica (Rice) PE=2 SV=1	--	Glucose-1-phosphate adenylyltransferase family protein isoform 1 [Theobroma cacao]	--	Fructose and mannose metabolism (ko00051);; Amino sugar and nucleotide sugar metabolism (ko00520)	molecular function: catalytic activity (GO:0003824);; biological process: metabolic process (GO:0008152)
Gossypium_Graimondii_newGene_2536	0.909906	0.794877	1.97028	0.824014	2.7142	0.784388	-1.12805	normal	0.300775	-1.50722	normal	--	--	--	--	--	--	Transcription factor bHLH51 GN=T7M7.8 OS=Arabidopsis thaliana (Mouse-ear cress) PE=2 SV=1	--	Transcription factor bHLH51 -like protein [Gossypium arboreum]	--	--	--
Gossypium_Graimondii_newGene_2538	7.33768	7.441	7.7435	9.8703	6.62627	0.914262	0.00260927	normal	0.808714	0.506513	normal	--	--	--	--	--	--	--	--	--	--	--	--
Gossypium_Graimondii_newGene_2539	10.3686	14.5154	14.0557	14.0306	12.6097	0.908347	0.0815046	normal	0.884374	0.103048	normal	--	--	--	--	--	--	--	--	Uncharacterized protein TCM_005116 [Theobroma cacao]	--	--	--
Gossypium_Graimondii_newGene_2540	3.98103	1.60292	12.5227	2.62684	14.7675	0.00791476	-2.58932	down	0.0173733	-2.21407	normal	--	--	Molecular Function: hydrolase activity (GO:0016787);;	--	--	--	Calpain-type cysteine protease DEK1 (Precursor) GN=F7A10.23 OS=Arabidopsis thaliana (Mouse-ear cress) PE=1 SV=1	--	Calpain-3 [Gossypium arboreum]	--	--	molecular function: catalytic activity (GO:0003824);; biological process: metabolic process (GO:0008152)
Gossypium_Graimondii_newGene_2541	5.8254	5.08452	4.295	6.01224	3.61697	0.896075	0.193915	normal	0.666668	0.698463	normal	[RTKL]	--	Molecular Function: protein serine/threonine kinase activity (GO:0004674);; Molecular Function: protein tyrosine kinase activity (GO:0004713);; Molecular Function: ATP binding (GO:0005524);; Cellular Component: plasma membrane (GO:0005886);; Biological Process: protein phosphorylation (GO:0006468);; Biological Process: response to bacterium (GO:0009617);; Biological Process: innate immune respons…	K04733|0|tcc:TCM_021930|Kinase superfamily protein; K04733 interleukin-1 receptor-associated kinase 4 [EC:2.7.11.1] (A)	--	--	Protein kinase APK1B, chloroplastic (Precursor) GN=APK1B OS=Arabidopsis thaliana (Mouse-ear cress) PE=2 SV=2	--	Kinase superfamily protein [Theobroma cacao]	--	--	molecular function: catalytic activity (GO:0003824);; biological process: metabolic process (GO:0008152);; biological process: cellular process (GO:0009987);; molecular function: binding (GO:0005488);; cellular component: cell (GO:0005623);; cellular component: membrane (GO:0016020);; cellular component: cell part (GO:0044464);; biological process: response to stimulus (GO:0050896);; biological p…
Gossypium_Graimondii_newGene_2543	3.5487	3.07815	3.38569	1.88263	2.34572	0.961654	-0.107079	normal	--	--	--	--	--	Cellular Component: Golgi apparatus (GO:0005794);;	--	--	--	Protein trichome birefringence-like 13 GN=TBL13 OS=Arabidopsis thaliana (Mouse-ear cress) PE=2 SV=1	--	Protein ROS1 -like protein [Gossypium arboreum]	--	--	cellular component: cell (GO:0005623);; cellular component: organelle (GO:0043226);; cellular component: cell part (GO:0044464)
Gossypium_Graimondii_newGene_2544	4.592	2.8133	2.92027	2.52211	2.47646	0.92037	-0.0896906	normal	0.903251	-0.00602698	normal	--	--	Cellular Component: Golgi apparatus (GO:0005794);; Cellular Component: chloroplast (GO:0009507);;	--	--	--	Protein trichome birefringence-like 13 GN=TBL13 OS=Arabidopsis thaliana (Mouse-ear cress) PE=2 SV=1	--	Protein ROS1 -like protein [Gossypium arboreum]	--	--	cellular component: cell (GO:0005623);; cellular component: organelle (GO:0043226);; cellular component: cell part (GO:0044464)
Gossypium_Graimondii_newGene_2545	6.84168	7.23384	4.98349	4.90166	4.93977	0.831416	0.437545	normal	0.890606	-0.0589717	normal	--	--	Molecular Function: hydrolase activity, hydrolyzing O-glycosyl compounds (GO:0004553);; Biological Process: carbohydrate metabolic process (GO:0005975);;	--	--	--	--	--	Endoglucanase E1 [Gossypium arboreum]	--	--	molecular function: catalytic activity (GO:0003824);; biological process: metabolic process (GO:0008152)
Gossypium_Graimondii_newGene_2547	2.01152	5.36374	5.55568	5.88714	6.71503	0.91565	-0.0510623	normal	0.876142	-0.219228	normal	--	--	--	--	--	--	--	--	hypothetical protein F383_30517 [Gossypium arboreum]	--	--	--
Gossypium_Graimondii_newGene_2549	0.26328	0.0915907	0.471102	0.118699	1.18869	--	--	--	--	--	--	--	--	--	K06228|3.30822e-161|tcc:TCM_043371|ATP binding protein, putative isoform 1; K06228 fused [EC:2.7.11.1] (A)	--	--	Serine/threonine-protein kinase TIO GN=F14I3.15 OS=Arabidopsis thaliana (Mouse-ear cress) PE=1 SV=1	--	tsuA [Gossypium arboreum]	--	--	--
Gossypium_Graimondii_newGene_2550	1.81662	0.474949	2.4264	9.04638e-06	0.868977	0.68743	-1.73173	normal	--	--	--	--	--	--	K07942|3.41761e-06|mus:104000148|ADP-ribosylation factor 1 isoform X1; K07942 ADP-ribosylation factor-like protein 1 (A)	--	--	ADP-ribosylation factor 1 GN=ARF1 OS=Brassica rapa subsp. pekinensis (Chinese cabbage) PE=2 SV=3	--	ADP-ribosylation factor 1 [Gossypium arboreum]	--	--	--
Gossypium_Graimondii_newGene_2551	17.9639	23.3211	21.136	24.5371	15.9628	0.932022	0.0418926	normal	0.794603	0.557676	normal	--	--	--	--	--	--	--	--	--	--	--	--
Gossypium_Graimondii_newGene_2552	2.59843	0	0.374036	0.269906	0.972153	--	--	--	--	--	--	--	--	--	--	--	--	Pentatricopeptide repeat-containing protein At4g18975, chloroplastic (Precursor) GN=At4g18975 OS=Arabidopsis thaliana (Mouse-ear cress) PE=2 SV=2	--	hypothetical protein F383_14224 [Gossypium arboreum]	--	--	--
Gossypium_Graimondii_newGene_2553	40.9183	65.1066	24.8599	55.8483	15.1973	0.756613	1.34427	normal	0.741551	1.49613	normal	[LKJ]	--	Molecular Function: nucleic acid binding (GO:0003676);; Molecular Function: ATP binding (GO:0005524);; Molecular Function: ATP-dependent helicase activity (GO:0008026);;	K12823|6.1416e-40|tcc:TCM_012168|P-loop containing nucleoside triphosphate hydrolases superfamily protein isoform 1; K12823 ATP-dependent RNA helicase DDX5/DBP2 [EC:3.6.4.13] (A)	--	--	DEAD-box ATP-dependent RNA helicase 30 GN=RH30 OS=Arabidopsis thaliana (Mouse-ear cress) PE=2 SV=2	--	DEAD-box ATP-dependent RNA helicase 30 [Gossypium arboreum]	--	Spliceosome (ko03040)	molecular function: binding (GO:0005488);; molecular function: catalytic activity (GO:0003824);; biological process: metabolic process (GO:0008152);; biological process: cellular process (GO:0009987);; biological process: single-organism process (GO:0044699)
Gossypium_Graimondii_newGene_2554	7.57016	12.2776	3.94464	15.7149	5.32848	0.121716	1.5173	normal	0.146018	1.41877	normal	[LKJ]	--	--	K12823|1.39469e-65|tcc:TCM_012168|P-loop containing nucleoside triphosphate hydrolases superfamily protein isoform 1; K12823 ATP-dependent RNA helicase DDX5/DBP2 [EC:3.6.4.13] (A)	--	--	DEAD-box ATP-dependent RNA helicase 30 GN=RH30 OS=Arabidopsis thaliana (Mouse-ear cress) PE=2 SV=2	--	DEAD-box ATP-dependent RNA helicase 30 [Gossypium arboreum]	--	Spliceosome (ko03040)	--
Gossypium_Graimondii_newGene_2555	4.04713	4.42811	4.54272	3.55438	3.89617	0.918702	-0.0539297	normal	0.894903	-0.186357	normal	--	--	Molecular Function: ubiquitin-protein transferase activity (GO:0004842);; Molecular Function: zinc ion binding (GO:0008270);; Biological Process: protein ubiquitination (GO:0016567);;	--	--	--	--	--	PREDICTED: uncharacterized protein LOC101302961 [Fragaria vesca subsp. vesca]	--	--	molecular function: catalytic activity (GO:0003824);; biological process: metabolic process (GO:0008152);; molecular function: binding (GO:0005488);; biological process: cellular process (GO:0009987)
Gossypium_Graimondii_newGene_2556	2.36062	2.03546	6.04689	6.38024	3.17604	--	--	--	--	--	--	--	--	--	--	--	--	--	--	--	--	--	--
Gossypium_Graimondii_newGene_2557	2.50134	2.2239	2.90022	1.9735	3.25356	0.932854	-0.303009	normal	0.833024	-0.68666	normal	[J]	Translation, ribosomal structure and biogenesis	Molecular Function: structural constituent of ribosome (GO:0003735);; Cellular Component: ribosome (GO:0005840);; Biological Process: translation (GO:0006412);;	K02935|5.20883e-75|tcc:TCM_016899|Ribosomal protein L12-A; K02935 large subunit ribosomal protein L7/L12 (A)	--	--	50S ribosomal protein L12-1, chloroplastic (Precursor) GN=RPL12A OS=Arabidopsis thaliana (Mouse-ear cress) PE=2 SV=1	--	50S ribosomal L12-1, chloroplastic -like protein [Gossypium arboreum]	--	Ribosome (ko03010)	molecular function: structural molecule activity (GO:0005198);; cellular component: cell (GO:0005623);; cellular component: macromolecular complex (GO:0032991);; cellular component: organelle (GO:0043226);; cellular component: cell part (GO:0044464);; biological process: metabolic process (GO:0008152);; biological process: cellular process (GO:0009987)
Gossypium_Graimondii_newGene_2559	24.6425	18.4966	44.2112	22.8639	57.5465	0.0137677	-1.24863	normal	0.0341577	-1.36309	normal	--	--	Molecular Function: oxidoreductase activity (GO:0016491);; Biological Process: single-organism process (GO:0044699);; Molecular Function: transition metal ion binding (GO:0046914);; Biological Process: response to stimulus (GO:0050896);;	K00522|4.62906e-73|tcc:TCM_042448|Ferritin 4 isoform 1; K00522 ferritin heavy chain [EC:1.16.3.2] (A)	--	--	Ferritin-3, chloroplastic (Precursor) OS=Glycine max (Soybean) PE=2 SV=1	--	Ferritin 4 isoform 1 [Theobroma cacao]	--	--	molecular function: catalytic activity (GO:0003824);; biological process: metabolic process (GO:0008152);; biological process: single-organism process (GO:0044699);; molecular function: binding (GO:0005488);; biological process: response to stimulus (GO:0050896)
Gossypium_Graimondii_newGene_2560	3.1801	2.58362	2.759	1.91427	4.2947	0.909028	-0.155065	normal	0.636765	-0.784334	normal	--	--	Biological Process: root development (GO:0048364);;	K11650|9.67948e-58|pmum:103330343|SWI/SNF complex component SNF12 homolog; K11650 SWI/SNF-related matrix-associated actin-dependent regulator of chromatin subfamily D (A)	--	--	SWI/SNF complex component SNF12 homolog GN=At5g14170 OS=Arabidopsis thaliana (Mouse-ear cress) PE=1 SV=1	--	hypothetical protein JCGZ_04861 [Jatropha curcas]	--	--	biological process: multicellular organismal process (GO:0032501);; biological process: developmental process (GO:0032502);; biological process: single-organism process (GO:0044699)
Gossypium_Graimondii_newGene_2561	5.62943	7.29862	12.7711	20.0175	18.0606	--	--	--	0.92341	0.107151	normal	--	--	--	--	--	--	--	--	--	--	--	--
Gossypium_Graimondii_newGene_2562	0.113915	0	0.597281	0	1.31901	--	--	--	0.00747726	-3.26661	down	--	--	--	--	--	--	Putative ribonuclease H protein At1g65750 GN=At1g65750 OS=Arabidopsis thaliana (Mouse-ear cress) PE=3 SV=1	--	PREDICTED: uncharacterized protein LOC103414509 [Malus domestica]	--	--	--
Gossypium_Graimondii_newGene_2564	1.54274	2.18643	6.012	2.24387	1.31636	0.101793	-1.39596	normal	0.892224	0.688913	normal	--	--	Cellular Component: chloroplast (GO:0009507);; Biological Process: photosynthesis, light harvesting (GO:0009765);; Cellular Component: membrane (GO:0016020);; Molecular Function: metal ion binding (GO:0046872);;	K08915|4.45647e-96|tcc:TCM_021708|Light-harvesting complex II protein Lhcb4; K08915 light-harvesting complex II chlorophyll a/b binding protein 4 (A)	--	--	Chlorophyll a-b binding protein CP29.1, chloroplastic (Precursor) GN=LHCB4.1 OS=Arabidopsis thaliana (Mouse-ear cress) PE=1 SV=1	--	chloroplast chlorophyll A-B binding protein [Gossypium hirsutum]	--	Photosynthesis - antenna proteins (ko00196)	cellular component: cell (GO:0005623);; cellular component: organelle (GO:0043226);; cellular component: cell part (GO:0044464);; biological process: metabolic process (GO:0008152);; biological process: cellular process (GO:0009987);; cellular component: membrane (GO:0016020);; molecular function: binding (GO:0005488)
Gossypium_Graimondii_newGene_2566	1.49545	3.81283	4.43472	6.05053	5.32417	0.894278	-0.216068	normal	0.891853	0.155402	normal	[P]	Inorganic ion transport and metabolism	Cellular Component: plasma membrane (GO:0005886);; Molecular Function: potassium ion transmembrane transporter activity (GO:0015079);; Biological Process: potassium ion transmembrane transport (GO:0071805);;	K03549|0|rcu:RCOM_0245560|Potassium transporter, putative; K03549 KUP system potassium uptake protein (A)	--	--	Potassium transporter 10 GN=OSJNBa0072A21.17 OS=Oryza sativa subsp. japonica (Rice) PE=2 SV=1	--	Potassium transporter 6 -like protein [Gossypium arboreum]	--	--	cellular component: cell (GO:0005623);; cellular component: membrane (GO:0016020);; cellular component: cell part (GO:0044464);; molecular function: transporter activity (GO:0005215);; biological process: cellular process (GO:0009987);; biological process: single-organism process (GO:0044699);; biological process: localization (GO:0051179)
Gossypium_Graimondii_newGene_2656	4.63537	4.93943	6.83116	5.4209	7.89687	0.734944	-0.576542	normal	0.767916	-0.570781	normal	--	--	--	--	--	--	U-box domain-containing protein 62 GN=PUB62 OS=Arabidopsis thaliana (Mouse-ear cress) PE=2 SV=1	--	U-box domain-containing 62 -like protein [Gossypium arboreum]	--	--	--
Gossypium_Graimondii_newGene_2657	5.10123	9.09005	5.73788	5.01559	5.72571	0.883093	0.557434	normal	0.926746	-0.193716	normal	--	--	Cellular Component: mitochondrial respiratory chain complex III (GO:0005750);; Biological Process: systemic acquired resistance (GO:0009627);; Biological Process: photorespiration (GO:0009853);; Biological Process: electron transport chain (GO:0022900);; Biological Process: response to endoplasmic reticulum stress (GO:0034976);;	--	--	--	Ubiquinol-cytochrome c reductase complex 6.7 kDa protein OS=Solanum tuberosum (Potato) PE=1 SV=2	--	Ubiquinol-cytochrome c reductase complex 6.7 kDa protein [Theobroma cacao]	--	--	cellular component: cell (GO:0005623);; cellular component: membrane (GO:0016020);; cellular component: macromolecular complex (GO:0032991);; cellular component: organelle (GO:0043226);; cellular component: organelle part (GO:0044422);; cellular component: membrane part (GO:0044425);; cellular component: cell part (GO:0044464);; biological process: immune system process (GO:0002376);; biological …
Gossypium_Graimondii_newGene_2658	22.0782	24.6521	19.5968	22.5917	19.5765	0.962335	0.279302	normal	0.959006	0.210823	normal	--	--	--	K04650|0|tcc:TCM_043101|Duplicated homeodomain-like superfamily protein isoform 1; K04650 nuclear receptor co-repressor 1 (A)	--	--	--	--	Nuclear receptor corepressor 1 [Gossypium arboreum]	--	--	--
Gossypium_Graimondii_newGene_2659	11.8916	10.7931	8.57865	5.99595	16.1263	--	--	--	--	--	--	--	--	--	--	--	--	--	--	--	--	--	--
Gossypium_Graimondii_newGene_2663	4.8099	0.496631	3.13929	2.57192	6.44047	--	--	--	0.710995	-1.13944	normal	--	--	--	--	--	--	--	--	PREDICTED: putative ribonuclease H protein At1g65750-like [Citrus sinensis]	--	--	--
Gossypium_Graimondii_newGene_2664	3.95471	3.90941	4.21643	4.56809	2.83101	0.888095	-0.245482	normal	0.713381	0.651194	normal	--	--	--	--	--	--	--	--	PREDICTED: uncharacterized protein LOC103936764 [Pyrus x bretschneideri]	--	--	--
Gossypium_Graimondii_newGene_2667	4.7352	9.23094	8.36041	18.7581	7.1134	0.91267	0.196293	normal	0.107857	1.19331	normal	[O]	Posttranslational modification, protein turnover, chaperones	Molecular Function: ATP binding (GO:0005524);; Cellular Component: mitochondrion (GO:0005739);; Cellular Component: vacuolar membrane (GO:0005774);; Cellular Component: cytosol (GO:0005829);; Cellular Component: plasma membrane (GO:0005886);; Biological Process: protein folding (GO:0006457);; Biological Process: response to heat (GO:0009408);; Biological Process: response to water deprivation (GO…	K09487|0|tcc:TCM_011421|Chaperone protein htpG family protein isoform 1; K09487 heat shock protein 90kDa beta (A)	--	--	Heat shock protein 83 GN=HSP83A OS=Ipomoea nil (Japanese morning glory) PE=2 SV=1	--	Heat shock 83 [Gossypium arboreum]	--	Protein processing in endoplasmic reticulum (ko04141);; Plant-pathogen interaction (ko04626)	molecular function: binding (GO:0005488);; cellular component: cell (GO:0005623);; cellular component: organelle (GO:0043226);; cellular component: cell part (GO:0044464);; cellular component: membrane (GO:0016020);; cellular component: organelle part (GO:0044422);; biological process: metabolic process (GO:0008152);; biological process: cellular process (GO:0009987);; biological process: respons…
Gossypium_Graimondii_newGene_2668	1.85067	1.22407	2.43575	1.63677	1.39511	0.80624	-0.792437	normal	0.914233	0.271875	normal	--	--	Molecular Function: phosphoprotein phosphatase activity (GO:0004721);; Cellular Component: plasma membrane (GO:0005886);; Biological Process: metabolic process (GO:0008152);;	--	--	--	Probable protein phosphatase 2C 10 GN=At1g34750 OS=Arabidopsis thaliana (Mouse-ear cress) PE=2 SV=1	--	hypothetical protein F383_13178 [Gossypium arboreum]	--	--	molecular function: catalytic activity (GO:0003824);; biological process: metabolic process (GO:0008152);; biological process: cellular process (GO:0009987);; cellular component: cell (GO:0005623);; cellular component: membrane (GO:0016020);; cellular component: cell part (GO:0044464)
Gossypium_Graimondii_newGene_2670	0	0.935657	2.25572	3.89749	4.31844	--	--	--	0.927718	-0.128313	normal	--	--	--	--	--	--	--	--	--	--	--	--
Gossypium_Graimondii_newGene_2671	2.51431	3.66607	1.76797	3.89975	4.70414	--	--	--	--	--	--	--	--	Molecular Function: nucleic acid binding (GO:0003676);;	--	--	--	--	--	Alba-like protein C9orf23 [Gossypium arboreum]	--	--	molecular function: binding (GO:0005488)
Gossypium_Graimondii_newGene_2673	12.1916	8.8124	11.3828	6.78794	9.55991	0.868519	-0.368245	normal	0.817836	-0.499906	normal	[R]	General function prediction only	Molecular Function: N-acetyltransferase activity (GO:0008080);; Biological Process: metabolic process (GO:0008152);;	--	--	--	Histone acetyltransferase MCC1 GN=MCC1 OS=Arabidopsis thaliana (Mouse-ear cress) PE=2 SV=1	--	Acyl-CoA N-acyltransferases (NAT) superfamily protein [Theobroma cacao]	--	--	molecular function: catalytic activity (GO:0003824);; biological process: metabolic process (GO:0008152)
Gossypium_Graimondii_newGene_2674	24.9846	16.8934	21.9768	29.7799	15.8095	--	--	--	0.892543	0.729066	normal	[J]	Translation, ribosomal structure and biogenesis	Molecular Function: GTP binding (GO:0005525);; Cellular Component: cytosol (GO:0005829);; Biological Process: gluconeogenesis (GO:0006094);; Biological Process: glycolytic process (GO:0006096);; Biological Process: protein targeting to vacuole (GO:0006623);; Cellular Component: plasmodesma (GO:0009506);; Biological Process: response to salt stress (GO:0009651);; Biological Process: response to ca…	K06942|3.30597e-14|eus:EUTSA_v10007733mg|hypothetical protein; K06942 (A)	--	--	--	--	hypothetical protein CICLE_v10015175mg [Citrus clementina]	--	--	molecular function: binding (GO:0005488);; cellular component: cell (GO:0005623);; cellular component: cell part (GO:0044464);; biological process: metabolic process (GO:0008152);; biological process: single-organism process (GO:0044699);; biological process: cellular process (GO:0009987);; biological process: localization (GO:0051179);; cellular component: cell junction (GO:0030054);; biological…
Gossypium_Graimondii_newGene_2675	2.04104	0.425523	0.987527	0.366925	1.07018	--	--	--	--	--	--	--	--	--	--	--	--	Putative disease resistance protein RGA1 GN=RGA1 OS=Solanum bulbocastanum (Wild potato) PE=2 SV=2	--	Putative disease resistance RGA1 [Gossypium arboreum]	--	--	--
Gossypium_Graimondii_newGene_2676	9.51675	2.86491	9.32514	3.3932	10.0093	0.00800808	-1.58523	down	0.0358251	-1.49703	normal	--	--	--	--	--	--	--	--	hypothetical protein F383_26668 [Gossypium arboreum]	--	--	--
Gossypium_Graimondii_newGene_2677	3.32503	0.787967	2.13359	2.73196	6.01505	--	--	--	0.820064	-0.973116	normal	--	--	--	--	--	--	--	--	--	--	--	--
Gossypium_Graimondii_newGene_2679	0.756282	1.9904	1.17289	1.70806	0.314306	0.855997	0.753757	normal	0.133422	2.06645	normal	--	--	--	K13457|3.03154e-62|tcc:TCM_045130|Cc-nbs-lrr resistance protein, putative; K13457 disease resistance protein RPM1 (A)	--	--	--	--	Cc-nbs-lrr resistance protein, putative [Theobroma cacao]	--	Plant-pathogen interaction (ko04626)	--
Gossypium_Graimondii_newGene_2682	2.40354	1.27034	4.16455	5.17072	16.2095	--	--	--	0.287661	-1.44791	normal	--	--	--	--	--	--	--	--	--	--	--	--
Gossypium_Graimondii_newGene_2683	0.602295	4.49488	2.48189	3.80503	1.92446	0.284556	0.911251	normal	0.379216	0.948218	normal	--	--	--	--	--	--	--	--	COP1-interacting protein 7, putative isoform 1 [Theobroma cacao]	--	--	--
Gossypium_Graimondii_newGene_2684	3.85828	1.5807	6.0652	1.02734	5.55171	--	--	--	0.733312	-1.77557	normal	--	--	--	--	--	--	--	--	--	--	--	--
Gossypium_Graimondii_newGene_2686	143.647	113.983	128.414	112.719	85.4356	0.908885	0.164893	normal	0.86383	0.376151	normal	--	--	--	--	--	--	--	--	--	--	--	--
Gossypium_Graimondii_newGene_2687	7.30395	2.80108	7.98339	4.08062	6.33093	0.0179325	-1.3947	normal	0.773726	-0.552279	normal	[R]	General function prediction only	Molecular Function: nucleic acid binding (GO:0003676);;	--	--	--	Polyadenylate-binding protein RBP47 GN=RBP47 OS=Nicotiana plumbaginifolia (Leadwort-leaved tobacco) PE=1 SV=1	--	RNA-binding 42 [Gossypium arboreum]	--	--	molecular function: binding (GO:0005488)
Gossypium_Graimondii_newGene_2689	49.2476	42.023	28.4409	40.2942	13.1645	0.899779	0.502407	normal	0.00468039	1.58982	up	[M]	Cell wall/membrane/envelope biogenesis	Cellular Component: membrane (GO:0016020);; Molecular Function: transferase activity (GO:0016740);; Cellular Component: intracellular membrane-bounded organelle (GO:0043231);; Cellular Component: cytoplasmic part (GO:0044444);;	--	--	--	Cellulose synthase-like protein E6 GN=P0556A05.32 OS=Oryza sativa subsp. japonica (Rice) PE=2 SV=1	--	Cellulose synthase like E1, putative [Theobroma cacao]	--	--	cellular component: membrane (GO:0016020);; molecular function: catalytic activity (GO:0003824);; biological process: metabolic process (GO:0008152);; cellular component: cell (GO:0005623);; cellular component: organelle (GO:0043226);; cellular component: cell part (GO:0044464)
Gossypium_Graimondii_newGene_2690	24.4807	21.9775	22.947	28.2968	25.2833	0.910948	-0.0445738	normal	0.892648	0.129081	normal	--	--	--	--	--	--	--	--	DnaJ/Hsp40 cysteine-rich domain superfamily protein isoform 1 [Theobroma cacao]	--	--	--
Gossypium_Graimondii_newGene_2691	0	0	1.8985	0.235536	2.96816	--	--	--	0.000433379	-3.32538	down	--	--	Biological Process: cation transport (GO:0006812);; Molecular Function: cation transmembrane transporter activity (GO:0008324);; Molecular Function: efflux transmembrane transporter activity (GO:0015562);; Cellular Component: integral component of membrane (GO:0016021);; Biological Process: transmembrane transport (GO:0055085);;	--	--	--	Metal tolerance protein 4 OS=Oryza sativa subsp. japonica (Rice) PE=2 SV=1	--	Metal tolerance protein 4 isoform 1 [Theobroma cacao]	--	--	biological process: single-organism process (GO:0044699);; biological process: localization (GO:0051179);; molecular function: transporter activity (GO:0005215);; biological process: cellular process (GO:0009987);; cellular component: membrane (GO:0016020);; cellular component: membrane part (GO:0044425)
Gossypium_Graimondii_newGene_2693	1.31035	0.961517	0.768171	1.90316	0.77841	--	--	--	0.873755	0.839662	normal	--	--	Molecular Function: galactosylgalactosylxylosylprotein 3-beta-glucuronosyltransferase activity (GO:0015018);; Cellular Component: membrane (GO:0016020);;	--	--	--	Probable beta-1,4-xylosyltransferase IRX9H GN=IRX9H OS=Arabidopsis thaliana (Mouse-ear cress) PE=2 SV=2	--	Glycosyl transferase isoform 1 [Theobroma cacao]	--	--	molecular function: catalytic activity (GO:0003824);; biological process: metabolic process (GO:0008152);; cellular component: membrane (GO:0016020)
Gossypium_Graimondii_newGene_2694	4.95184e-07	0.518981	1.32768	0.239296	0.0831495	0.899338	-1.08255	normal	--	--	--	--	--	Molecular Function: oxidoreductase activity (GO:0016491);; Molecular Function: metal ion binding (GO:0046872);;	--	--	--	Cytochrome P450 71A1 GN=CYP71A1 OS=Persea americana (Avocado) PE=1 SV=2	--	Cytochrome P450 [Gossypium arboreum]	--	--	molecular function: catalytic activity (GO:0003824);; biological process: metabolic process (GO:0008152);; molecular function: binding (GO:0005488)
Gossypium_Graimondii_newGene_2696	0.0515945	0	0.321399	0	1.76139	--	--	--	5.36379e-09	-4.70529	down	--	--	Biological Process: regulation of ethylene biosynthetic process (GO:0010364);;	--	--	--	Ethylene-overproduction protein 1 GN=ETO1 OS=Arabidopsis thaliana (Mouse-ear cress) PE=1 SV=2	--	Ethylene-overproduction 1 -like protein [Gossypium arboreum]	--	--	biological process: biological regulation (GO:0065007)
Gossypium_Graimondii_newGene_2698	10.4966	23.5501	33.1066	20.5014	31.1531	0.835555	-0.432933	normal	0.732568	-0.621618	normal	--	--	--	--	--	--	--	--	hypothetical protein F383_17136 [Gossypium arboreum]	--	--	--
Gossypium_Graimondii_newGene_2699	24.1494	27.8833	25.178	27.0349	28.7608	0.9562	0.0891206	normal	0.946635	-0.110359	normal	--	--	Cellular Component: endosome (GO:0005768);; Cellular Component: Golgi apparatus (GO:0005794);; Cellular Component: trans-Golgi network (GO:0005802);; Cellular Component: plasma membrane (GO:0005886);; Biological Process: acetyl-CoA metabolic process (GO:0006084);; Cellular Component: chloroplast thylakoid lumen (GO:0009543);; Biological Process: plasmodesma organization (GO:0009663);; Biological …	--	--	--	Glycosyltransferase-like KOBITO 1 {ECO:0000303|PubMed:12215501, ECO:0000303|PubMed:22457425} (Precursor) OS=Arabidopsis thaliana (Mouse-ear cress) PE=1 SV=1	--	Dephospho-CoA kinase [Gossypium arboreum]	--	--	cellular component: cell (GO:0005623);; cellular component: organelle (GO:0043226);; cellular component: cell part (GO:0044464);; cellular component: organelle part (GO:0044422);; cellular component: membrane (GO:0016020);; biological process: metabolic process (GO:0008152);; biological process: cellular process (GO:0009987);; biological process: single-organism process (GO:0044699);; biological …
Gossypium_Graimondii_newGene_27	0	0	0.817975	2.20559	1.62535	--	--	--	--	--	--	--	--	--	--	--	--	--	--	--	--	--	--
Gossypium_Graimondii_newGene_2700	21.4017	13.2722	7.43487	12.4401	3.46387	--	--	--	--	--	--	--	--	--	--	--	--	--	--	--	--	--	--
Gossypium_Graimondii_newGene_2701	3.49052	13.9464	20.0925	26.6059	41.9429	0.832	-0.43377	normal	0.707109	-0.66281	normal	--	--	--	--	--	--	--	--	hypothetical protein F383_07501 [Gossypium arboreum]	--	--	--
Gossypium_Graimondii_newGene_2702	0	39.915	15.45	3.96713	20.0305	--	--	--	--	--	--	--	--	--	--	--	--	--	--	hypothetical protein F383_07503 [Gossypium arboreum]	--	--	--
Gossypium_Graimondii_newGene_2703	5.07397	6.95969	8.9723	3.03408	6.65276	--	--	--	0.821901	-1.1976	normal	--	--	--	K13960|1.79385e-09|tcc:TCM_037891|Ubiquitin-conjugating enzyme 37, putative; K13960 ubiquitin-conjugating enzyme E2 T [EC:6.3.2.19] (A)	--	--	--	--	Ubiquitin-conjugating enzyme 37, putative [Theobroma cacao]	--	--	--
Gossypium_Graimondii_newGene_2704	10.3304	8.42369	11.9943	10.1284	13.9885	0.817234	-0.51442	normal	0.844048	-0.364277	normal	--	--	--	--	--	--	--	--	PREDICTED: uncharacterized protein LOC104890171 [Beta vulgaris subsp. vulgaris]	--	--	--
Gossypium_Graimondii_newGene_2705	1.23248	3.16588	6.79925	8.19409	6.72408	0.941661	-0.52763	normal	0.912418	0.261528	normal	--	--	--	--	--	--	--	--	hypothetical protein M569_05560, partial [Genlisea aurea]	--	--	--
Gossypium_Graimondii_newGene_2706	1.14182	0.452095	1.74007	0.116244	0.763202	0.651706	-1.63981	normal	--	--	--	--	--	--	--	--	--	--	--	--	--	--	--
Gossypium_Graimondii_newGene_2708	70.7471	109.936	42.4749	26.1828	11.9502	0.0474354	1.14412	normal	0.228236	1.0608	normal	--	--	Molecular Function: transferase activity, transferring glycosyl groups (GO:0016757);;	--	--	--	UDP-glycosyltransferase 90A1 GN=UGT90A1 OS=Arabidopsis thaliana (Mouse-ear cress) PE=2 SV=1	--	UDP-glucosyl transferase 88A1, putative isoform 1 [Theobroma cacao]	--	--	molecular function: catalytic activity (GO:0003824);; biological process: metabolic process (GO:0008152)
Gossypium_Graimondii_newGene_271	7.46002	5.62084	9.37636	6.78719	11.6344	0.586266	-0.724067	normal	0.637154	-0.794414	normal	[Z]	Cytoskeleton	Molecular Function: microtubule motor activity (GO:0003777);; Molecular Function: ATP binding (GO:0005524);; Cellular Component: kinesin complex (GO:0005871);; Cellular Component: microtubule (GO:0005874);; Biological Process: microtubule-based movement (GO:0007018);; Molecular Function: microtubule binding (GO:0008017);; Molecular Function: zinc ion binding (GO:0008270);;	K11498|0|tcc:TCM_006808|Kinesin motor family protein isoform 1; K11498 centromeric protein E (A)	--	--	Kinesin-like protein NACK1 GN=NACK1 OS=Nicotiana tabacum (Common tobacco) PE=1 SV=1	--	Kinesin motor family protein isoform 2 [Theobroma cacao]	--	--	molecular function: catalytic activity (GO:0003824);; biological process: metabolic process (GO:0008152);; molecular function: binding (GO:0005488);; cellular component: cell (GO:0005623);; cellular component: macromolecular complex (GO:0032991);; cellular component: organelle (GO:0043226);; cellular component: organelle part (GO:0044422);; cellular component: cell part (GO:0044464);; biological …
Gossypium_Graimondii_newGene_2711	4.51892	4.06605	7.30775	3.71608	4.57452	0.506295	-0.824669	normal	0.8489	-0.371317	normal	[T]	Signal transduction mechanisms	Molecular Function: phosphoprotein phosphatase activity (GO:0004721);; Cellular Component: plasma membrane (GO:0005886);; Biological Process: metabolic process (GO:0008152);;	--	--	--	Probable protein phosphatase 2C 10 GN=At1g34750 OS=Arabidopsis thaliana (Mouse-ear cress) PE=2 SV=1	--	hypothetical protein F383_13178 [Gossypium arboreum]	--	--	molecular function: catalytic activity (GO:0003824);; biological process: metabolic process (GO:0008152);; biological process: cellular process (GO:0009987);; cellular component: cell (GO:0005623);; cellular component: membrane (GO:0016020);; cellular component: cell part (GO:0044464)
Gossypium_Graimondii_newGene_2713	45.2881	128.917	32.1369	79.5729	47.3979	4.83747e-06	1.9289	up	0.686561	0.678251	normal	--	--	--	--	--	--	--	--	--	--	--	--
Gossypium_Graimondii_newGene_2714	8.87285	5.81249	7.14483	3.9416	6.75984	--	--	--	--	--	--	--	--	--	--	--	--	--	--	--	--	--	--
Gossypium_Graimondii_newGene_2715	1.39592	2.85314	1.18032	1.24182e-06	3.00332	--	--	--	--	--	--	--	--	--	--	--	--	--	--	--	--	--	--
Gossypium_Graimondii_newGene_2716	6.27943	11.7603	4.73191	7.66672	4.08622	0.0137715	1.28589	normal	0.491687	0.855449	normal	--	--	--	--	--	--	O-acyltransferase WSD1 GN=WSD1 OS=Arabidopsis thaliana (Mouse-ear cress) PE=2 SV=1	--	O-acyltransferase family protein [Theobroma cacao]	--	--	--
Gossypium_Graimondii_newGene_2717	18.7859	52.4888	12.8579	116.9	27.1178	3.83393e-06	1.95359	up	2.39698e-05	2.07001	up	--	--	--	--	--	--	--	--	Beclin-1-like protein B [Gossypium arboreum]	--	--	--
Gossypium_Graimondii_newGene_2718	0	0.238998	2.21287	0.615406	0.906913	--	--	--	--	--	--	--	--	--	--	--	--	--	--	--	--	--	--
Gossypium_Graimondii_newGene_2720	10.5105	13.141	9.27078	12.4005	8.36831	0.838762	0.496769	normal	0.808223	0.574612	normal	--	--	--	--	--	--	--	--	GBF-interacting protein 1, putative isoform 1 [Theobroma cacao]	--	--	--
Gossypium_Graimondii_newGene_2721	0	2.78639	7.70792	0	13.6853	--	--	--	0.233694	-2.69775	normal	--	--	--	--	--	--	Piezo-type mechanosensitive ion channel homolog GN=T9J23.19/T9J23.20/T9J23.21 OS=Arabidopsis thaliana (Mouse-ear cress) PE=2 SV=1	--	Piezo-type mechanosensitive ion channel component 2 [Gossypium arboreum]	--	--	--
Gossypium_Graimondii_newGene_2724	5.03844	1.03048	10.6024	0.265789	18.9971	0.000103415	-2.90479	down	1.01858e-10	-4.69007	down	--	--	--	--	--	--	--	--	hypothetical protein F383_26668 [Gossypium arboreum]	--	--	--
Gossypium_Graimondii_newGene_2725	1.69546	2.12407	1.79347	1.20483	0.853209	0.917833	0.260612	normal	0.920226	0.418479	normal	--	--	--	--	--	--	--	--	Calcium-dependent lipid-binding family protein isoform 3, partial [Theobroma cacao]	--	--	--
Gossypium_Graimondii_newGene_2727	3.11482	1.40342	3.32803	1.84579	3.51453	0.707328	-1.17383	normal	0.810467	-0.881925	normal	[DZ]	--	Biological Process: cellular response to phosphate starvation (GO:0016036);; Biological Process: galactolipid biosynthetic process (GO:0019375);; Biological Process: negative regulation of transcription, DNA-templated (GO:0045892);;	--	--	--	Ultraviolet-B receptor UVR8 GN=UVR8 OS=Arabidopsis thaliana (Mouse-ear cress) PE=1 SV=1	--	Ankyrin repeat family protein / regulator of chromosome condensation (RCC1) family protein isoform 2 [Theobroma cacao]	--	--	biological process: cellular process (GO:0009987);; biological process: single-organism process (GO:0044699);; biological process: response to stimulus (GO:0050896);; biological process: metabolic process (GO:0008152);; biological process: biological regulation (GO:0065007)
Gossypium_Graimondii_newGene_2728	7.09008	6.53662	5.35722	5.8211	4.82312	0.933093	0.160985	normal	0.919695	0.152306	normal	--	--	--	--	--	--	--	--	Protein shisa-5 [Gossypium arboreum]	--	--	--
Gossypium_Graimondii_newGene_2729	15.0175	2.93113	11.4311	6.23607	13.4143	0.0748219	-1.73671	normal	0.491026	-1.076	normal	--	--	Biological Process: rRNA processing (GO:0006364);; Biological Process: unsaturated fatty acid biosynthetic process (GO:0006636);; Cellular Component: chloroplast thylakoid membrane (GO:0009535);; Cellular Component: chloroplast thylakoid lumen (GO:0009543);; Cellular Component: chloroplast stroma (GO:0009570);; Biological Process: thylakoid membrane organization (GO:0010027);; Biological Process:…	--	--	--	Thylakoid lumenal 17.4 kDa protein, chloroplastic (Precursor) GN=At5g53490 OS=Arabidopsis thaliana (Mouse-ear cress) PE=1 SV=2	--	Tetratricopeptide repeat-like superfamily protein isoform 2 [Theobroma cacao]	--	--	biological process: metabolic process (GO:0008152);; biological process: cellular process (GO:0009987);; biological process: single-organism process (GO:0044699);; cellular component: cell (GO:0005623);; cellular component: membrane (GO:0016020);; cellular component: organelle (GO:0043226);; cellular component: organelle part (GO:0044422);; cellular component: cell part (GO:0044464);; biological …
Gossypium_Graimondii_newGene_273	6.23634	3.82477	6.79047	3.90875	4.13488	0.328866	-0.911511	normal	0.879198	-0.151443	normal	[GEPR]	--	Molecular Function: galactose transmembrane transporter activity (GO:0005354);; Molecular Function: glucose transmembrane transporter activity (GO:0005355);; Molecular Function: myo-inositol transmembrane transporter activity (GO:0005365);; Cellular Component: plasma membrane (GO:0005886);; Molecular Function: D-xylose transmembrane transporter activity (GO:0015148);; Molecular Function: glycerol…	--	--	--	Polyol transporter 5 GN=PLT5 OS=Arabidopsis thaliana (Mouse-ear cress) PE=1 SV=2	--	Polyol/monosaccharide transporter 5 [Theobroma cacao]	--	--	molecular function: transporter activity (GO:0005215);; biological process: cellular process (GO:0009987);; biological process: single-organism process (GO:0044699);; biological process: localization (GO:0051179);; cellular component: cell (GO:0005623);; cellular component: membrane (GO:0016020);; cellular component: cell part (GO:0044464);; cellular component: membrane part (GO:0044425);; molecu…
Gossypium_Graimondii_newGene_2731	4.27472	1.65464	2.94435	3.14004	2.22595	0.864025	-0.693155	normal	0.876709	0.44073	normal	--	--	Cellular Component: cytoplasm (GO:0005737);; Biological Process: gravitropism (GO:0009630);; Biological Process: phototropism (GO:0009638);; Biological Process: photomorphogenesis (GO:0009640);; Biological Process: red light signaling pathway (GO:0010161);; Biological Process: response to continuous far red light stimulus by the high-irradiance response system (GO:0010201);; Biological Process: r…	K12120|2.49405e-13|tcc:TCM_047056|Phytochrome A; K12120 phytochrome A (A)	--	--	Phytochrome A GN=F14J9.23 OS=Arabidopsis thaliana (Mouse-ear cress) PE=1 SV=2	--	Phytochrome A [Theobroma cacao]	--	Circadian rhythm - plant (ko04712)	cellular component: cell (GO:0005623);; cellular component: cell part (GO:0044464);; biological process: response to stimulus (GO:0050896);; biological process: multicellular organismal process (GO:0032501);; biological process: developmental process (GO:0032502);; biological process: single-organism process (GO:0044699);; biological process: cellular process (GO:0009987);; biological process: si…
Gossypium_Graimondii_newGene_2732	18.8774	23.2394	14.9883	17.8097	12.765	0.654955	0.653085	normal	0.821481	0.443392	normal	--	--	Molecular Function: acetylglucosaminyltransferase activity (GO:0008375);; Cellular Component: membrane (GO:0016020);;	--	--	--	--	--	Advillin [Gossypium arboreum]	--	--	molecular function: catalytic activity (GO:0003824);; biological process: metabolic process (GO:0008152);; cellular component: membrane (GO:0016020)
Gossypium_Graimondii_newGene_2733	20.0202	25.6713	17.6398	24.328	20.2495	0.785853	0.513125	normal	0.888965	0.170979	normal	--	--	Molecular Function: acetylglucosaminyltransferase activity (GO:0008375);; Cellular Component: membrane (GO:0016020);;	--	--	--	--	--	Advillin [Gossypium arboreum]	--	--	molecular function: catalytic activity (GO:0003824);; biological process: metabolic process (GO:0008152);; cellular component: membrane (GO:0016020)
Gossypium_Graimondii_newGene_2734	1.11829	0.268784	0.324491	0	0.0850622	--	--	--	--	--	--	--	--	--	--	--	--	--	--	--	--	--	--
Gossypium_Graimondii_newGene_2735	77.9001	31.1278	107.135	29.3866	27.9734	3.61133e-06	-1.8611	down	0.911698	0.0483536	normal	--	--	Cellular Component: nucleus (GO:0005634);; Biological Process: terpenoid biosynthetic process (GO:0016114);;	--	--	--	Salicylate/benzoate carboxyl methyltransferase GN=BSMT1 OS=Arabidopsis thaliana (Mouse-ear cress) PE=1 SV=1	--	S-adenosyl-L-methionine-dependent methyltransferases superfamily protein, putative [Theobroma cacao]	--	--	cellular component: cell (GO:0005623);; cellular component: organelle (GO:0043226);; cellular component: cell part (GO:0044464);; biological process: metabolic process (GO:0008152);; biological process: cellular process (GO:0009987);; biological process: single-organism process (GO:0044699)
Gossypium_Graimondii_newGene_2736	46.0186	17.9375	65.7409	14.4515	20.4235	0.00169893	-1.68954	down	0.857789	-0.470951	normal	--	--	--	--	--	--	Probable caffeine synthase 4 GN=CS4 OS=Coffea arabica (Arabian coffee) PE=2 SV=1	--	S-adenosyl-L-methionine-dependent methyltransferases superfamily protein, putative [Theobroma cacao]	--	--	--
Gossypium_Graimondii_newGene_2737	1.2889	1.50057	1.34894	1.70148	5.37973	--	--	--	0.448014	-1.5331	normal	--	--	--	--	--	--	--	--	Uncharacterized protein TCM_041077 [Theobroma cacao]	--	--	--
Gossypium_Graimondii_newGene_2739	2.22874	1.45084	2.6508	2.09462	0.696019	0.813817	-0.688855	normal	0.389438	1.36171	normal	--	--	Molecular Function: ATP binding (GO:0005524);; Cellular Component: plasma membrane (GO:0005886);; Biological Process: ATP catabolic process (GO:0006200);; Molecular Function: heme-transporting ATPase activity (GO:0015439);;	K06185|3.68454e-18|tcc:TCM_042138|ABC transporter F family member 1; K06185 ATP-binding cassette, subfamily F, member 2 (A)	--	--	ABC transporter F family member 1 GN=MAE1.10 OS=Arabidopsis thaliana (Mouse-ear cress) PE=1 SV=1	--	ABC transporter F family member 1 [Gossypium arboreum]	--	--	molecular function: binding (GO:0005488);; cellular component: cell (GO:0005623);; cellular component: membrane (GO:0016020);; cellular component: cell part (GO:0044464);; biological process: metabolic process (GO:0008152);; biological process: cellular process (GO:0009987);; biological process: single-organism process (GO:0044699);; molecular function: catalytic activity (GO:0003824);; molecular…
Gossypium_Graimondii_newGene_274	4.6894	4.75102	2.90049	4.75334	3.8129	0.671612	0.683366	normal	0.867685	0.246489	normal	[RTKL]	--	Molecular Function: protein kinase activity (GO:0004672);; Biological Process: protein phosphorylation (GO:0006468);;	--	--	--	Receptor-like cytosolic serine/threonine-protein kinase RBK2 GN=RBK2 OS=Arabidopsis thaliana (Mouse-ear cress) PE=1 SV=1	--	Kinase superfamily protein, putative isoform 1 [Theobroma cacao]	--	--	molecular function: catalytic activity (GO:0003824);; biological process: metabolic process (GO:0008152);; biological process: cellular process (GO:0009987)
Gossypium_Graimondii_newGene_275	32.426	15.6698	45.58	30.4891	80.1068	--	--	--	0.748449	-1.24419	normal	--	--	--	--	--	--	--	--	--	--	--	--
Gossypium_Graimondii_newGene_276	11.9045	10.4866	14.0721	15.8645	6.72947	0.889442	-0.308789	normal	0.279666	1.16486	normal	--	--	Biological Process: defense response (GO:0006952);; Cellular Component: chloroplast (GO:0009507);; Biological Process: chloroplast organization (GO:0009658);; Biological Process: embryo development ending in seed dormancy (GO:0009793);; Biological Process: thylakoid membrane organization (GO:0010027);; Biological Process: regulation of chlorophyll metabolic process (GO:0090056);;	--	--	--	--	--	Embryo defective 1303 [Theobroma cacao]	--	--	biological process: response to stimulus (GO:0050896);; cellular component: cell (GO:0005623);; cellular component: organelle (GO:0043226);; cellular component: cell part (GO:0044464);; biological process: cellular process (GO:0009987);; biological process: cellular component organization or biogenesis (GO:0071840);; biological process: reproductive process (GO:0022414);; biological process: mult…
Gossypium_Graimondii_newGene_277	1.58543	1.28422	1.96353	2.40328	0.526863	--	--	--	--	--	--	--	--	Molecular Function: beta-ureidopropionase activity (GO:0003837);; Cellular Component: cytosol (GO:0005829);; Biological Process: uracil catabolic process (GO:0006212);; Biological Process: cellular response to nitrogen levels (GO:0043562);;	K01431|1.06615e-56|tcc:TCM_007373|Beta-ureidopropionase; K01431 beta-ureidopropionase [EC:3.5.1.6] (A)	--	--	--	--	Beta-ureidopropionase [Theobroma cacao]	--	Pyrimidine metabolism (ko00240);; beta-Alanine metabolism (ko00410);; Pantothenate and CoA biosynthesis (ko00770)	molecular function: catalytic activity (GO:0003824);; biological process: metabolic process (GO:0008152);; cellular component: cell (GO:0005623);; cellular component: cell part (GO:0044464);; biological process: cellular process (GO:0009987);; biological process: single-organism process (GO:0044699);; biological process: response to stimulus (GO:0050896)
Gossypium_Graimondii_newGene_278	2.77922	4.15405	7.97916	1.34429	3.33064	0.720918	-0.907175	normal	0.886844	-1.04191	normal	--	--	--	--	--	--	--	--	Root meristem growth factor 9 -like protein [Gossypium arboreum]	--	--	--
Gossypium_Graimondii_newGene_28	1.0802	1.68532	1.87784	2.59407	3.63827	--	--	--	--	--	--	--	--	--	K06130|2.38174e-09|tcc:TCM_028354|Alpha/beta-Hydrolases superfamily protein isoform 1; K06130 lysophospholipase II [EC:3.1.1.5] (A)	--	--	--	--	hypothetical protein F383_39042 [Gossypium arboreum]	--	Glycerophospholipid metabolism (ko00564)	--
Gossypium_Graimondii_newGene_281	6.95309	20.019	5.118	12.8079	4.65299	3.78756e-07	2.03153	up	0.0144806	1.45466	normal	[RTKL]	--	Biological Process: metabolic process (GO:0008152);; Molecular Function: kinase activity (GO:0016301);;	--	--	--	LRR receptor-like serine/threonine-protein kinase GSO2 (Precursor) GN=K23L20.3 OS=Arabidopsis thaliana (Mouse-ear cress) PE=2 SV=2	--	Leucine-rich repeat protein kinase family protein, putative [Theobroma cacao]	--	--	biological process: metabolic process (GO:0008152);; molecular function: catalytic activity (GO:0003824)
Gossypium_Graimondii_newGene_282	3.81085	4.34347	4.28116	5.87548	6.42298	0.940136	0.0836595	normal	0.90015	-0.116902	normal	--	--	--	--	--	--	--	--	Uncharacterized protein TCM_031872 [Theobroma cacao]	--	--	--
Gossypium_Graimondii_newGene_283	0.27386	0.700661	0.936659	0.712281	0.499297	0.880058	-0.425744	normal	0.867975	0.478636	normal	[V]	Defense mechanisms	Molecular Function: ATP binding (GO:0005524);; Biological Process: ATP catabolic process (GO:0006200);; Molecular Function: organic phosphonate transmembrane-transporting ATPase activity (GO:0015416);; Molecular Function: polyamine-transporting ATPase activity (GO:0015417);; Cellular Component: membrane (GO:0016020);;	--	--	--	Pleiotropic drug resistance protein 1 GN=PDR1 OS=Nicotiana tabacum (Common tobacco) PE=2 SV=1	--	Pleiotropic drug resistance 12 [Theobroma cacao]	--	--	molecular function: binding (GO:0005488);; biological process: metabolic process (GO:0008152);; biological process: cellular process (GO:0009987);; biological process: single-organism process (GO:0044699);; molecular function: catalytic activity (GO:0003824);; molecular function: transporter activity (GO:0005215);; biological process: localization (GO:0051179);; cellular component: membrane (GO:0…
Gossypium_Graimondii_newGene_285	20.5388	11.6232	16.8042	13.1124	11.3863	0.902643	-0.421407	normal	0.859749	-0.425576	normal	--	--	--	--	--	--	--	--	--	--	--	--
Gossypium_Graimondii_newGene_287	0.424199	0.735858	0.484364	0.289106	1.03901	--	--	--	0.82688	-1.48966	normal	--	--	--	--	--	--	Ankyrin repeat-containing protein At3g12360 GN=At3g12360 OS=Arabidopsis thaliana (Mouse-ear cress) PE=2 SV=1	--	Ankyrin repeat family protein, putative [Theobroma cacao]	--	--	--
Gossypium_Graimondii_newGene_289	6.21319	19.7207	10.2715	18.3014	6.76312	0.164947	0.991399	normal	0.0256433	1.4111	normal	--	--	--	--	--	--	--	--	Disease resistance RGA2 [Gossypium arboreum]	--	--	--
Gossypium_Graimondii_newGene_2898	161.589	29.9883	57.2546	22.1019	34.2456	0.211232	-0.942442	normal	0.68681	-0.673952	normal	--	--	--	--	--	--	--	--	RNA-directed RNA polymerase VP2 [Gossypium arboreum]	--	--	--
Gossypium_Graimondii_newGene_2899	1.58813	1.50773	4.1049	1.95327	2.74304	0.684767	-1.24242	normal	0.934463	-0.431444	normal	--	--	--	--	--	--	--	--	hypothetical protein F383_26668 [Gossypium arboreum]	--	--	--
Gossypium_Graimondii_newGene_29	3.16204	3.61946	3.54939	3.04334	3.54251	0.909385	-0.0466667	normal	0.869366	-0.250271	normal	--	--	--	--	--	--	Protein CHROMATIN REMODELING 4 {ECO:0000303|PubMed:16547115} OS=Arabidopsis thaliana (Mouse-ear cress) PE=2 SV=1	--	DNA binding,zinc ion binding,DNA binding, putative isoform 3 [Theobroma cacao]	--	--	--
Gossypium_Graimondii_newGene_290	0.639046	0.836338	2.22987	1.0392	1.87444	0.241993	-1.30412	normal	0.750141	-0.799192	normal	[U]	Intracellular trafficking, secretion, and vesicular transport	Molecular Function: transporter activity (GO:0005215);; Biological Process: protein N-linked glycosylation (GO:0006487);; Biological Process: intracellular protein transport (GO:0006886);; Biological Process: ER to Golgi vesicle-mediated transport (GO:0006888);; Molecular Function: zinc ion binding (GO:0008270);; Biological Process: positive regulation of cell proliferation (GO:0008284);; Cellula…	K14007|0|tcc:TCM_030729|Sec23/Sec24 protein transport family protein isoform 1; K14007 protein transport protein SEC24 (A)	--	--	Protein transport protein Sec24-like At3g07100 GN=At3g07100 OS=Arabidopsis thaliana (Mouse-ear cress) PE=2 SV=2	--	Sec23/Sec24 protein transport family protein isoform 3, partial [Theobroma cacao]	--	Protein processing in endoplasmic reticulum (ko04141)	molecular function: transporter activity (GO:0005215);; biological process: metabolic process (GO:0008152);; biological process: cellular process (GO:0009987);; biological process: single-organism process (GO:0044699);; biological process: localization (GO:0051179);; molecular function: binding (GO:0005488);; biological process: biological regulation (GO:0065007);; cellular component: cell (GO:00…
Gossypium_Graimondii_newGene_2901	10.6734	8.51105	11.3817	5.24141	11.2041	0.88206	-0.383689	normal	0.564766	-0.966147	normal	--	--	Biological Process: primary metabolic process (GO:0044238);; Biological Process: cellular biosynthetic process (GO:0044249);; Biological Process: organic substance biosynthetic process (GO:1901576);;	--	--	--	--	--	Nuclear hormone receptor family member nhr-2 [Gossypium arboreum]	--	--	biological process: metabolic process (GO:0008152);; biological process: cellular process (GO:0009987)
Gossypium_Graimondii_newGene_291	0.622443	0.722132	2.1862	1.65826	2.1316	0.624213	-1.40964	normal	0.91487	-0.391747	normal	[U]	Intracellular trafficking, secretion, and vesicular transport	Molecular Function: transporter activity (GO:0005215);; Cellular Component: cytosol (GO:0005829);; Biological Process: protein N-linked glycosylation (GO:0006487);; Biological Process: intracellular protein transport (GO:0006886);; Biological Process: ER to Golgi vesicle-mediated transport (GO:0006888);; Molecular Function: zinc ion binding (GO:0008270);; Biological Process: positive regulation o…	K14007|4.29455e-171|tcc:TCM_030729|Sec23/Sec24 protein transport family protein isoform 1; K14007 protein transport protein SEC24 (A)	--	--	Protein transport protein Sec24-like At3g07100 GN=At3g07100 OS=Arabidopsis thaliana (Mouse-ear cress) PE=2 SV=2	--	Sec23/Sec24 protein transport family protein isoform 1 [Theobroma cacao]	--	Protein processing in endoplasmic reticulum (ko04141)	molecular function: transporter activity (GO:0005215);; cellular component: cell (GO:0005623);; cellular component: cell part (GO:0044464);; biological process: metabolic process (GO:0008152);; biological process: cellular process (GO:0009987);; biological process: single-organism process (GO:0044699);; biological process: localization (GO:0051179);; molecular function: binding (GO:0005488);; bio…
Gossypium_Graimondii_newGene_2911	1.43112	0.978988	1.2316	0.788535	2.06571	--	--	--	0.857733	-1.12185	normal	--	--	--	--	--	--	G-type lectin S-receptor-like serine/threonine-protein kinase At2g19130 (Precursor) GN=At2g19130 OS=Arabidopsis thaliana (Mouse-ear cress) PE=2 SV=1	--	hypothetical protein F383_10327 [Gossypium arboreum]	--	--	--
Gossypium_Graimondii_newGene_2913	5.59321	4.31943	6.0104	8.19997	8.23524	0.85599	-0.451754	normal	0.882952	0.0949542	normal	--	--	Biological Process: metabolic process (GO:0008152);; Molecular Function: hydrolase activity (GO:0016787);;	K14493|9.12145e-131|tcc:TCM_026504|Alpha/beta-Hydrolases superfamily protein; K14493 gibberellin receptor GID1 [EC:3.-.-.-] (A)	--	--	Gibberellin receptor GID1A GN=T12H1.8 OS=Arabidopsis thaliana (Mouse-ear cress) PE=1 SV=1	--	GID1-5 [Gossypium hirsutum]	--	Plant hormone signal transduction (ko04075)	biological process: metabolic process (GO:0008152);; molecular function: catalytic activity (GO:0003824)
Gossypium_Graimondii_newGene_2914	3.27773	2.18822	5.101	1.54922	1.70534	0.83209	-1.0055	normal	--	--	--	--	--	--	K08876|2.62873e-07|sly:101252783|probable inactive serine/threonine-protein kinase scy1; K08876 SCY1-like protein 1 (A)	--	--	--	--	hypothetical protein CISIN_1g0040253mg, partial [Citrus sinensis]	--	--	--
Gossypium_Graimondii_newGene_2915	1.77193	1.01626	3.19047	1.49428	1.78729	0.173812	-1.49133	normal	0.920219	-0.241297	normal	[J]	Translation, ribosomal structure and biogenesis	Molecular Function: mRNA binding (GO:0003729);; Cellular Component: chloroplast (GO:0009507);;	--	--	--	Putative pumilio homolog 7, chloroplastic (Precursor) GN=APUM7 OS=Arabidopsis thaliana (Mouse-ear cress) PE=3 SV=2	--	Pumilio 7, putative [Theobroma cacao]	--	--	molecular function: binding (GO:0005488);; cellular component: cell (GO:0005623);; cellular component: organelle (GO:0043226);; cellular component: cell part (GO:0044464)
Gossypium_Graimondii_newGene_2918	2.56956	1.62229	5.46794	1.41769	5.1597	0.149581	-1.58745	normal	0.149799	-1.66105	normal	--	--	Molecular Function: nucleotide binding (GO:0000166);; Molecular Function: nucleic acid binding (GO:0003676);;	--	--	--	Polyadenylate-binding protein-interacting protein 11 GN=CID11 OS=Arabidopsis thaliana (Mouse-ear cress) PE=2 SV=1	--	Splicing regulatory glutamine/lysine-rich 1 [Gossypium arboreum]	--	--	molecular function: binding (GO:0005488)
Gossypium_Graimondii_newGene_292	1.08537	1.11956	2.59867	1.26701	2.12176	0.875447	-1.07638	normal	0.936965	-0.654427	normal	--	--	Molecular Function: transporter activity (GO:0005215);; Biological Process: protein N-linked glycosylation (GO:0006487);; Biological Process: intracellular protein transport (GO:0006886);; Biological Process: ER to Golgi vesicle-mediated transport (GO:0006888);; Molecular Function: zinc ion binding (GO:0008270);; Biological Process: positive regulation of cell proliferation (GO:0008284);; Cellula…	K14007|1.09714e-42|pxb:103928241|protein transport protein Sec24-like At3g07100; K14007 protein transport protein SEC24 (A)	--	--	Protein transport protein Sec24-like At3g07100 GN=At3g07100 OS=Arabidopsis thaliana (Mouse-ear cress) PE=2 SV=2	--	hypothetical protein F383_32015 [Gossypium arboreum]	--	Protein processing in endoplasmic reticulum (ko04141)	molecular function: transporter activity (GO:0005215);; biological process: metabolic process (GO:0008152);; biological process: cellular process (GO:0009987);; biological process: single-organism process (GO:0044699);; biological process: localization (GO:0051179);; molecular function: binding (GO:0005488);; biological process: biological regulation (GO:0065007);; cellular component: cell (GO:00…
Gossypium_Graimondii_newGene_293	2.05665	1.26221	9.06485	0.551765	5.94241	0.153023	-2.33572	normal	0.571103	-2.1325	normal	--	--	Molecular Function: monooxygenase activity (GO:0004497);; Molecular Function: oxidoreductase activity, acting on paired donors, with incorporation or reduction of molecular oxygen (GO:0016705);; Molecular Function: metal ion binding (GO:0046872);;	--	--	--	Cytochrome P450 71D11 (Fragment) GN=CYP71D11 OS=Lotus japonicus (Lotus corniculatus var. japonicus) PE=2 SV=1	--	Premnaspirodiene oxygenase [Gossypium arboreum]	--	--	molecular function: catalytic activity (GO:0003824);; biological process: metabolic process (GO:0008152);; biological process: single-organism process (GO:0044699);; molecular function: binding (GO:0005488)
Gossypium_Graimondii_newGene_294	14.9192	3.48976	48.7589	4.73633	38.1251	0	-3.71716	down	1.24575e-09	-2.97663	down	[Q]	Secondary metabolites biosynthesis, transport and catabolism	Molecular Function: oxidoreductase activity (GO:0016491);; Molecular Function: metal ion binding (GO:0046872);;	--	--	--	Premnaspirodiene oxygenase GN=CYP71D55 OS=Hyoscyamus muticus (Egyptian henbane) PE=1 SV=1	--	Premnaspirodiene oxygenase [Gossypium arboreum]	--	--	molecular function: catalytic activity (GO:0003824);; biological process: metabolic process (GO:0008152);; molecular function: binding (GO:0005488)
Gossypium_Graimondii_newGene_296	6.34536	7.34525	9.49126	8.67147	7.09312	0.89377	-0.317008	normal	0.878604	0.259308	normal	--	--	--	--	--	--	--	--	hypothetical protein F383_26660 [Gossypium arboreum]	--	--	--
Gossypium_Graimondii_newGene_297	23.0539	23.7552	39.0537	23.8485	27.8804	0.738102	-0.589221	normal	0.867575	-0.247126	normal	--	--	Biological Process: mitotic cell cycle (GO:0000278);; Biological Process: cytokinesis by cell plate formation (GO:0000911);; Molecular Function: microtubule motor activity (GO:0003777);; Molecular Function: ATP binding (GO:0005524);; Cellular Component: kinesin complex (GO:0005871);; Cellular Component: microtubule (GO:0005874);; Biological Process: methylation-dependent chromatin silencing (GO:0…	K10400|5.34092e-12|tcc:TCM_041201|Kinesin, putative isoform 1; K10400 kinesin family member 15 (A)	--	--	N-carbamoylputrescine amidase GN=CPA OS=Solanum tuberosum (Potato) PE=2 SV=1	--	Kinesin-like protein KIF15 [Gossypium arboreum]	--	--	biological process: cellular process (GO:0009987);; biological process: single-organism process (GO:0044699);; molecular function: catalytic activity (GO:0003824);; biological process: metabolic process (GO:0008152);; molecular function: binding (GO:0005488);; cellular component: cell (GO:0005623);; cellular component: macromolecular complex (GO:0032991);; cellular component: organelle (GO:004322…
Gossypium_Graimondii_newGene_298	14.1518	6.55297	8.08218	6.89487	7.30175	0.837003	-0.469034	normal	0.847399	-0.368473	normal	--	--	--	--	--	--	Perakine reductase GN=PR OS=Rauvolfia serpentina (Serpentine wood) PE=1 SV=1	--	putative aldo-keto reductase 1 [Gossypium arboreum]	--	--	--
Gossypium_Graimondii_newGene_299	4.60899	4.88917	4.72263	5.47199	6.01117	0.907983	-0.00908444	normal	0.878435	-0.186804	normal	--	--	Molecular Function: nucleic acid binding (GO:0003676);; Molecular Function: zinc ion binding (GO:0008270);;	K12819|1.47395e-127|tcc:TCM_020891|Pre-mRNA splicing Prp18-interacting factor isoform 1; K12819 pre-mRNA-processing factor SLU7 (A)	--	--	Pre-mRNA-splicing factor SLU7-A GN=At1g65660 OS=Arabidopsis thaliana (Mouse-ear cress) PE=1 SV=2	--	hypothetical protein F383_12954 [Gossypium arboreum]	--	Spliceosome (ko03040)	molecular function: binding (GO:0005488)
Gossypium_Graimondii_newGene_3	6.25639	9.03033	8.30203	9.33477	6.53798	0.950517	0.206526	normal	0.881967	0.506749	normal	[K]	Transcription	Molecular Function: DNA binding (GO:0003677);; Molecular Function: DNA-directed RNA polymerase activity (GO:0003899);; Biological Process: transcription, DNA-templated (GO:0006351);; Cellular Component: chloroplast (GO:0009507);; Molecular Function: ribonucleoside binding (GO:0032549);;	K03043|0|tcc:ThcaC_p013|rpoB; RNA polymerase beta subunit; K03043 DNA-directed RNA polymerase subunit beta [EC:2.7.7.6] (A)	--	--	DNA-directed RNA polymerase subunit beta {ECO:0000255|HAMAP-Rule:MF_01321} OS=Gossypium hirsutum (Upland cotton) PE=3 SV=1	--	RNA polymerase beta subunit (chloroplast) [Gossypium raimondii]	--	Purine metabolism (ko00230);; Pyrimidine metabolism (ko00240);; RNA polymerase (ko03020)	molecular function: binding (GO:0005488);; molecular function: catalytic activity (GO:0003824);; biological process: metabolic process (GO:0008152);; biological process: cellular process (GO:0009987);; cellular component: cell (GO:0005623);; cellular component: organelle (GO:0043226);; cellular component: cell part (GO:0044464)
Gossypium_Graimondii_newGene_30	4.38236	4.7658	2.63405	2.55112	5.69453	0.712298	0.850337	normal	0.437176	-1.09662	normal	--	--	--	--	--	--	--	--	Nucleosome-remodeling factor subunit [Gossypium arboreum]	--	--	--
Gossypium_Graimondii_newGene_300	3.5595	1.07623	3.2073	1.31695	5.05365	0.589361	-1.04834	normal	0.424701	-1.13091	normal	--	--	--	--	--	--	--	--	--	--	--	--
Gossypium_Graimondii_newGene_301	25.8096	16.1052	22.5251	15.0277	20.3098	0.806508	-0.482124	normal	0.809562	-0.466207	normal	--	--	Cellular Component: chromatin (GO:0000785);; Cellular Component: nucleus (GO:0005634);; Cellular Component: cytoplasm (GO:0005737);; Cellular Component: plasma membrane (GO:0005886);; Biological Process: DNA-dependent DNA replication (GO:0006261);; Biological Process: DNA methylation (GO:0006306);; Biological Process: chromatin silencing (GO:0006342);; Biological Process: regulation of flower dev…	K07213|2.50673e-37|pop:POPTR_0010s24290g|POPTRDRAFT_228799; hypothetical protein; K07213 copper chaperone (A)	--	--	Copper transport protein ATX1 GN=ATX1 OS=Arabidopsis thaliana (Mouse-ear cress) PE=1 SV=1	--	hypothetical protein POPTR_0010s24290g [Populus trichocarpa]	--	--	cellular component: cell (GO:0005623);; cellular component: macromolecular complex (GO:0032991);; cellular component: organelle (GO:0043226);; cellular component: organelle part (GO:0044422);; cellular component: cell part (GO:0044464);; cellular component: membrane (GO:0016020);; biological process: metabolic process (GO:0008152);; biological process: cellular process (GO:0009987);; biological p…
Gossypium_Graimondii_newGene_302	3.9667	5.81953	9.05261	11.1614	20.2984	0.803797	-0.683552	normal	0.5468	-0.862964	normal	--	--	Molecular Function: binding (GO:0005488);; Biological Process: gene expression (GO:0010467);; Biological Process: cellular macromolecule biosynthetic process (GO:0034645);; Biological Process: primary metabolic process (GO:0044238);; Cellular Component: intracellular part (GO:0044424);;	K03138|3.2937e-50|tcc:TCM_030350|Transcription activators,DNA binding,RNA polymerase II transcription factors,catalytics,transcription initiation factors isoform 1; K03138 transcription initiation factor TFIIF subunit alpha (A)	--	--	Transcription initiation factor IIF subunit alpha GN=T1P17.200 OS=Arabidopsis thaliana (Mouse-ear cress) PE=1 SV=1	--	Transcription initiation factor IIF subunit alpha -like protein [Gossypium arboreum]	--	Basal transcription factors (ko03022)	molecular function: binding (GO:0005488);; biological process: metabolic process (GO:0008152);; biological process: cellular process (GO:0009987);; cellular component: cell (GO:0005623);; cellular component: cell part (GO:0044464)
Gossypium_Graimondii_newGene_303	24.308	18.951	23.2746	18.8443	16.9715	0.885031	-0.265288	normal	0.881501	0.12158	normal	--	--	--	--	--	--	--	--	--	--	--	--
Gossypium_Graimondii_newGene_304	8.56801	6.19324	7.21628	7.77588	5.90064	0.925843	-0.100233	normal	0.869205	0.382821	normal	--	--	--	--	--	--	Pentatricopeptide repeat-containing protein At4g18975, chloroplastic (Precursor) GN=At4g18975 OS=Arabidopsis thaliana (Mouse-ear cress) PE=2 SV=2	--	hypothetical protein F383_14224 [Gossypium arboreum]	--	--	--
Gossypium_Graimondii_newGene_305	6.76644	5.40673	9.15869	7.14363	9.01929	0.473357	-0.780202	normal	0.885628	-0.349471	normal	[I]	Lipid transport and metabolism	Molecular Function: acetyl-CoA carboxylase activity (GO:0003989);; Biological Process: fatty acid biosynthetic process (GO:0006633);; Cellular Component: acetyl-CoA carboxylase complex (GO:0009317);; Cellular Component: chloroplast stroma (GO:0009570);; Cellular Component: chloroplast envelope (GO:0009941);; Cellular Component: membrane (GO:0016020);; Molecular Function: transferase activity (GO:…	K01962|0|tcc:TCM_021770|Acetyl Co-enzyme a carboxylase carboxyltransferase alpha subunit; K01962 acetyl-CoA carboxylase carboxyl transferase subunit alpha [EC:6.4.1.2] (A)	--	--	Acetyl-coenzyme A carboxylase carboxyl transferase subunit alpha, chloroplastic (Precursor) GN=CAC3 OS=Arabidopsis thaliana (Mouse-ear cress) PE=1 SV=1	--	Acetyl-coenzyme A carboxylase carboxyl transferase subunit alpha, chloroplastic -like protein [Gossypium arboreum]	--	Fatty acid biosynthesis (ko00061);; Pyruvate metabolism (ko00620);; Propanoate metabolism (ko00640);; Carbon metabolism (ko01200);; Fatty acid metabolism (ko01212)	molecular function: catalytic activity (GO:0003824);; biological process: metabolic process (GO:0008152);; biological process: cellular process (GO:0009987);; biological process: single-organism process (GO:0044699);; cellular component: cell (GO:0005623);; cellular component: macromolecular complex (GO:0032991);; cellular component: cell part (GO:0044464);; cellular component: organelle (GO:0043…
Gossypium_Graimondii_newGene_306	2.0341	1.09803	2.00387	2.26921	1.79892	0.888078	-0.831768	normal	0.918152	0.295177	normal	[Z]	Cytoskeleton	Molecular Function: microtubule motor activity (GO:0003777);; Molecular Function: ATP binding (GO:0005524);; Cellular Component: kinesin complex (GO:0005871);; Cellular Component: microtubule (GO:0005874);; Cellular Component: plasma membrane (GO:0005886);; Biological Process: microtubule-based movement (GO:0007018);; Molecular Function: microtubule binding (GO:0008017);;	K11498|7.55173e-75|tcc:TCM_006781|ATP binding microtubule motor family protein, putative; K11498 centromeric protein E (A)	--	--	Kinesin-like protein NACK1 GN=NACK1 OS=Nicotiana tabacum (Common tobacco) PE=1 SV=1	--	Kinesin-related 11 [Gossypium arboreum]	--	--	molecular function: catalytic activity (GO:0003824);; biological process: metabolic process (GO:0008152);; molecular function: binding (GO:0005488);; cellular component: cell (GO:0005623);; cellular component: macromolecular complex (GO:0032991);; cellular component: organelle (GO:0043226);; cellular component: organelle part (GO:0044422);; cellular component: cell part (GO:0044464);; cellular co…
Gossypium_Graimondii_newGene_307	4.46542	2.74584	2.40315	1.93033	2.07102	--	--	--	--	--	--	[Z]	Cytoskeleton	Molecular Function: microtubule motor activity (GO:0003777);; Molecular Function: ATP binding (GO:0005524);; Cellular Component: kinesin complex (GO:0005871);; Cellular Component: microtubule (GO:0005874);; Cellular Component: plasma membrane (GO:0005886);; Biological Process: microtubule-based movement (GO:0007018);; Molecular Function: microtubule binding (GO:0008017);;	K11498|7.296e-100|gmx:102660902|kinesin-like protein NACK1-like; K11498 centromeric protein E (A)	--	--	Kinesin-like protein NACK1 GN=NACK1 OS=Nicotiana tabacum (Common tobacco) PE=1 SV=1	--	Kinesin-related 11 [Gossypium arboreum]	--	--	molecular function: catalytic activity (GO:0003824);; biological process: metabolic process (GO:0008152);; molecular function: binding (GO:0005488);; cellular component: cell (GO:0005623);; cellular component: macromolecular complex (GO:0032991);; cellular component: organelle (GO:0043226);; cellular component: organelle part (GO:0044422);; cellular component: cell part (GO:0044464);; cellular co…
Gossypium_Graimondii_newGene_308	1.78815	2.13014	2.01408	3.60644	2.62441	0.933427	-0.0225488	normal	0.844158	0.447917	normal	--	--	Molecular Function: nucleotide binding (GO:0000166);; Cellular Component: microtubule cytoskeleton (GO:0015630);; Cellular Component: protein complex (GO:0043234);; Cellular Component: cytoskeletal part (GO:0044430);;	K11498|1.82861e-89|tcc:TCM_006781|ATP binding microtubule motor family protein, putative; K11498 centromeric protein E (A)	--	--	Kinesin-like protein NACK2 GN=F7K15.60 OS=Arabidopsis thaliana (Mouse-ear cress) PE=1 SV=1	--	Kinesin-related 11 [Gossypium arboreum]	--	--	molecular function: binding (GO:0005488);; cellular component: cell (GO:0005623);; cellular component: organelle (GO:0043226);; cellular component: cell part (GO:0044464);; cellular component: macromolecular complex (GO:0032991);; cellular component: organelle part (GO:0044422)
Gossypium_Graimondii_newGene_31	5.90013	6.7083	4.4743	4.39899	5.81534	0.775617	0.5526	normal	0.834284	-0.402722	normal	--	--	--	--	--	--	--	--	Nucleosome-remodeling factor subunit [Gossypium arboreum]	--	--	--
Gossypium_Graimondii_newGene_311	2.14533	3.23167	1.05841	1.76576	1.86565	0.313027	1.63948	normal	0.946659	-0.00551498	normal	--	--	--	--	--	--	--	--	--	--	--	--
Gossypium_Graimondii_newGene_312	5.50223	11.2065	10.6439	5.49321	10.4539	0.952938	0.296095	normal	0.908794	-0.819005	normal	--	--	--	--	--	--	--	--	--	--	--	--
Gossypium_Graimondii_newGene_313	1.08993	0.524168	1.38671	1.80545	1.21826	--	--	--	--	--	--	--	--	--	--	--	--	--	--	--	--	--	--
Gossypium_Graimondii_newGene_314	13.169	8.76331	17.3887	14.4527	16.6111	0.265293	-0.922441	normal	0.946636	-0.101517	normal	[E]	Amino acid transport and metabolism	Biological Process: respiratory burst involved in defense response (GO:0002679);; Molecular Function: glutamate-ammonia ligase activity (GO:0004356);; Cellular Component: cytosol (GO:0005829);; Biological Process: glutamine biosynthetic process (GO:0006542);; Biological Process: tryptophan catabolic process (GO:0006569);; Molecular Function: microtubule binding (GO:0008017);; Biological Process: …	--	--	--	--	--	Glutamate-ammonia ligases,catalytics,glutamate-ammonia ligases isoform 3 [Theobroma cacao]	--	--	biological process: immune system process (GO:0002376);; biological process: metabolic process (GO:0008152);; biological process: single-organism process (GO:0044699);; molecular function: catalytic activity (GO:0003824);; cellular component: cell (GO:0005623);; cellular component: cell part (GO:0044464);; biological process: cellular process (GO:0009987);; molecular function: binding (GO:0005488…
Gossypium_Graimondii_newGene_315	3.00954	4.63848	0.777215	2.88874	0	7.35444e-05	2.37794	up	1.58275e-06	4.21419	up	--	--	--	--	--	--	--	--	--	--	--	--
Gossypium_Graimondii_newGene_316	7.93821	3.43342	9.32614	3.58399	12.3903	0.0147141	-1.34231	normal	0.00462798	-1.63682	down	--	--	Molecular Function: binding (GO:0005488);;	--	--	--	Uncharacterized mitochondrial protein AtMg00310 GN=AtMg00310 OS=Arabidopsis thaliana (Mouse-ear cress) PE=4 SV=1	--	PREDICTED: putative ribonuclease H protein At1g65750 [Malus domestica]	--	--	molecular function: binding (GO:0005488)
Gossypium_Graimondii_newGene_317	5.9958	10.063	10.1142	11.3973	9.4705	--	--	--	0.944043	0.248923	normal	--	--	Cellular Component: Golgi apparatus (GO:0005794);; Biological Process: intracellular protein transport (GO:0006886);; Molecular Function: protein transporter activity (GO:0008565);; Biological Process: vesicle-mediated transport (GO:0016192);; Cellular Component: clathrin adaptor complex (GO:0030131);;	K12391|5.54893e-33|tcc:TCM_010277|Adaptor protein complex AP-1, gamma subunit isoform 1; K12391 AP-1 complex subunit gamma-1 (A)	--	--	AP-1 complex subunit gamma-1 GN=GAMMA-ADR OS=Arabidopsis thaliana (Mouse-ear cress) PE=1 SV=1	--	hypothetical protein F383_26904 [Gossypium arboreum]	--	--	cellular component: cell (GO:0005623);; cellular component: organelle (GO:0043226);; cellular component: cell part (GO:0044464);; biological process: localization (GO:0051179);; molecular function: transporter activity (GO:0005215);; cellular component: membrane (GO:0016020);; cellular component: macromolecular complex (GO:0032991);; cellular component: membrane part (GO:0044425)
Gossypium_Graimondii_newGene_318	1.58218	3.02397	2.0781	3.29845	2.42318	0.811362	0.629018	normal	0.846242	0.429479	normal	--	--	Cellular Component: intracellular part (GO:0044424);;	--	--	--	--	--	FAS-associated factor 2-A [Gossypium arboreum]	--	--	cellular component: cell (GO:0005623);; cellular component: cell part (GO:0044464)
Gossypium_Graimondii_newGene_319	53.6263	52.3632	61.1139	52.2408	54.9537	0.922654	-0.208002	normal	0.916434	-0.125573	normal	--	--	Cellular Component: mitochondrial respiratory chain complex I (GO:0005747);;	--	--	--	--	--	Uncharacterized protein TCM_010653 [Theobroma cacao]	--	--	cellular component: cell (GO:0005623);; cellular component: membrane (GO:0016020);; cellular component: macromolecular complex (GO:0032991);; cellular component: organelle (GO:0043226);; cellular component: organelle part (GO:0044422);; cellular component: membrane part (GO:0044425);; cellular component: cell part (GO:0044464)
Gossypium_Graimondii_newGene_32	0.592854	0.611536	0.866695	1.71306	0.653047	--	--	--	0.798721	1.16834	normal	[V]	Defense mechanisms	Molecular Function: organic cyclic compound binding (GO:0097159);; Molecular Function: heterocyclic compound binding (GO:1901363);;	--	--	--	Pleiotropic drug resistance protein 3 GN=PDR3 OS=Nicotiana tabacum (Common tobacco) PE=2 SV=1	--	Pleiotropic drug resistance 9, putative [Theobroma cacao]	--	--	molecular function: binding (GO:0005488)
Gossypium_Graimondii_newGene_320	1.43738	2.12493	1.53559	1.03296	0.591672	0.903102	0.428333	normal	0.921648	0.633826	normal	--	--	Molecular Function: catalytic activity (GO:0003824);;	K16292|8.25434e-89|tcc:TCM_010654|Cysteine proteinases superfamily protein; K16292 KDEL-tailed cysteine endopeptidase [EC:3.4.22.-] (A)	--	--	Vignain (Precursor) GN=CYSEP OS=Ricinus communis (Castor bean) PE=1 SV=1	--	Vignain [Gossypium arboreum]	--	--	molecular function: catalytic activity (GO:0003824)
Gossypium_Graimondii_newGene_321	0.457396	0.313942	1.18725	0.414987	1.35621	0.446236	-1.69909	normal	0.448014	-1.5331	normal	--	--	Cellular Component: endoplasmic reticulum (GO:0005783);;	K13249|4.55361e-83|cic:CICLE_v10028497mg|hypothetical protein; K13249 translocon-associated protein subunit alpha (A)	--	--	Translocon-associated protein subunit alpha (Precursor) GN=At2g21160 OS=Arabidopsis thaliana (Mouse-ear cress) PE=2 SV=3	--	Translocon-associated protein subunit alpha isoform 2 [Theobroma cacao]	--	Protein processing in endoplasmic reticulum (ko04141)	cellular component: cell (GO:0005623);; cellular component: organelle (GO:0043226);; cellular component: cell part (GO:0044464)
Gossypium_Graimondii_newGene_322	4.23507	2.13419	3.65153	1.28455	3.84259	0.516569	-0.848279	normal	0.204894	-1.21591	normal	[J]	Translation, ribosomal structure and biogenesis	Molecular Function: carbon-nitrogen ligase activity, with glutamine as amido-N-donor (GO:0016884);;	--	--	--	Glutamyl-tRNA(Gln) amidotransferase subunit A, chloroplastic/mitochondrial {ECO:0000255|HAMAP-Rule:MF_03150} (Precursor) GN=At3g25660 OS=Arabidopsis thaliana (Mouse-ear cress) PE=2 SV=1	--	PREDICTED: uncharacterized protein LOC101257218 [Solanum lycopersicum]	--	--	molecular function: catalytic activity (GO:0003824);; biological process: metabolic process (GO:0008152)
Gossypium_Graimondii_newGene_323	2.61458	1.45894	0.963124	0.546817	2.55211	--	--	--	--	--	--	--	--	--	--	--	--	--	--	hypothetical protein CISIN_1g031907mg [Citrus sinensis]	--	--	--
Gossypium_Graimondii_newGene_326	3.29541	4.89843	3.11313	4.92797	3.43745	0.871799	0.340218	normal	0.823042	0.445489	normal	[J]	Translation, ribosomal structure and biogenesis	Molecular Function: structural constituent of ribosome (GO:0003735);; Cellular Component: ribosome (GO:0005840);; Biological Process: translation (GO:0006412);;	K02925|0|tcc:TCM_006163|R-protein L3 B isoform 1; K02925 large subunit ribosomal protein L3e (A)	--	--	60S ribosomal protein L3 GN=RPL3 OS=Oryza sativa subsp. japonica (Rice) PE=2 SV=2	--	PREDICTED: 60S ribosomal protein L3 [Eucalyptus grandis]	--	Ribosome (ko03010)	molecular function: structural molecule activity (GO:0005198);; cellular component: cell (GO:0005623);; cellular component: macromolecular complex (GO:0032991);; cellular component: organelle (GO:0043226);; cellular component: cell part (GO:0044464);; biological process: metabolic process (GO:0008152);; biological process: cellular process (GO:0009987)
Gossypium_Graimondii_newGene_329	22.3261	30.2591	32.2769	14.2527	26.5127	0.938439	0.0278266	normal	0.834584	-0.830489	normal	--	--	--	--	--	--	Histone deacetylase HDT1 GN=HDT1 OS=Glycine max (Soybean) PE=2 SV=1	--	Histone deacetylase HDT1 [Gossypium arboreum]	--	--	--
Gossypium_Graimondii_newGene_33	0.683724	0.916967	1.36507	1.26347	0.547491	0.932854	-0.303009	normal	0.905973	0.626347	normal	[V]	Defense mechanisms	Molecular Function: nucleotide binding (GO:0000166);; Molecular Function: nucleoside-triphosphatase activity (GO:0017111);;	--	--	--	ABC transporter G family member 33 GN=F3G5.7 OS=Arabidopsis thaliana (Mouse-ear cress) PE=2 SV=1	--	Pleiotropic drug resistance 9 [Theobroma cacao]	--	--	molecular function: binding (GO:0005488);; molecular function: catalytic activity (GO:0003824);; biological process: metabolic process (GO:0008152)
Gossypium_Graimondii_newGene_331	1.58953	11.3651	0.305199	3.07483	0	9.54792e-15	4.61133	up	4.77606e-05	3.87366	up	--	--	--	--	--	--	--	--	hypothetical protein MTR_3g031300 [Medicago truncatula]	--	--	--
Gossypium_Graimondii_newGene_334	4.1785	6.67162	5.29131	11.7056	4.36001	0.876659	0.300224	normal	0.0301592	1.38952	normal	[R]	General function prediction only	--	K00670|7.52362e-141|mdm:103405520|uncharacterized LOC103405520; K00670 peptide alpha-N-acetyltransferase [EC:2.3.1.88] (A)	--	--	--	--	N-alpha-acetyltransferase 16, NatA auxiliary subunit [Gossypium arboreum]	--	--	--
Gossypium_Graimondii_newGene_335	3.57251	3.42625	2.21249	4.4983	2.74836	--	--	--	0.932465	0.558126	normal	[R]	General function prediction only	--	K00670|3.24525e-87|tcc:TCM_028610|Tetratricopeptide repeat (TPR)-containing protein isoform 1; K00670 peptide alpha-N-acetyltransferase [EC:2.3.1.88] (A)	--	--	--	--	N-alpha-acetyltransferase 16, NatA auxiliary subunit [Gossypium arboreum]	--	--	--
Gossypium_Graimondii_newGene_336	8.10612	12.5892	12.5825	18.3367	13.0959	0.959886	0.146297	normal	0.908461	0.435689	normal	[R]	General function prediction only	--	K00670|1.55071e-42|tcc:TCM_028610|Tetratricopeptide repeat (TPR)-containing protein isoform 1; K00670 peptide alpha-N-acetyltransferase [EC:2.3.1.88] (A)	--	--	--	--	N-alpha-acetyltransferase 16, NatA auxiliary subunit [Gossypium arboreum]	--	--	--
Gossypium_Graimondii_newGene_338	6.69147	1.34495	8.91966	7.97896	4.36332	--	--	--	--	--	--	[R]	General function prediction only	--	K00670|3.57732e-62|zma:100274696|pco068905; LOC100274696; K00670 peptide alpha-N-acetyltransferase [EC:2.3.1.88] (A)	--	--	--	--	N-alpha-acetyltransferase 16, NatA auxiliary subunit [Gossypium arboreum]	--	--	--
Gossypium_Graimondii_newGene_339	173.342	200.551	44.5931	216.005	119.244	3.95258e-08	2.14594	up	0.665186	0.827281	normal	--	--	--	--	--	--	--	--	Protein translocase subunit SecA [Gossypium arboreum]	--	--	--
Gossypium_Graimondii_newGene_340	3.34909	1.80715	0.144818	0.000338843	1.26887	--	--	--	--	--	--	--	--	--	--	--	--	--	--	Protein translocase subunit SecA [Gossypium arboreum]	--	--	--
Gossypium_Graimondii_newGene_341	8.88537	10.3154	5.99806	8.46828	4.07563	0.772147	0.70042	normal	0.673582	0.913583	normal	--	--	--	--	--	--	--	--	proline--trna ligase [Gossypium arboreum]	--	--	--
Gossypium_Graimondii_newGene_342	4.93622	1.06237	0.707424	1.17665	1.00302	--	--	--	--	--	--	[I]	Lipid transport and metabolism	Biological Process: metabolic process (GO:0008152);; Molecular Function: transferase activity, transferring acyl groups (GO:0016746);;	--	--	--	1-acyl-sn-glycerol-3-phosphate acyltransferase OS=Cocos nucifera (Coconut palm) PE=1 SV=1	--	1-acyl-sn-glycerol-3-phosphate acyltransferase [Gossypium arboreum]	--	--	biological process: metabolic process (GO:0008152);; molecular function: catalytic activity (GO:0003824)
Gossypium_Graimondii_newGene_344	118.634	161.525	139.972	130.697	137.606	0.940615	0.188337	normal	0.931987	-0.0836608	normal	--	--	--	--	--	--	--	--	hypothetical protein F383_26660 [Gossypium arboreum]	--	--	--
Gossypium_Graimondii_newGene_35	7.73882	20.7943	19.9935	21.6444	16.6783	0.961517	0.0221752	normal	0.92557	0.349918	normal	[LKJ]	--	Molecular Function: nucleic acid binding (GO:0003676);; Molecular Function: ATP binding (GO:0005524);; Molecular Function: ATP-dependent helicase activity (GO:0008026);;	--	--	--	DEAD-box ATP-dependent RNA helicase 31 GN=RH31 OS=Arabidopsis thaliana (Mouse-ear cress) PE=2 SV=2	--	DEAD-box ATP-dependent RNA helicase 31, partial [Glycine soja]	--	--	molecular function: binding (GO:0005488);; molecular function: catalytic activity (GO:0003824);; biological process: metabolic process (GO:0008152);; biological process: cellular process (GO:0009987);; biological process: single-organism process (GO:0044699)
Gossypium_Graimondii_newGene_350	3.62141	4.52866	2.50481	2.09354	1.87327	0.861512	0.859605	normal	--	--	--	--	--	--	--	--	--	--	--	--	--	--	--
Gossypium_Graimondii_newGene_351	7.37893	3.56305	8.35531	3.54219	12.7296	0.0252118	-1.27703	normal	0.00054287	-1.85963	down	--	--	Molecular Function: binding (GO:0005488);;	--	--	--	GATA transcription factor 24 GN=MXL8.2 OS=Arabidopsis thaliana (Mouse-ear cress) PE=2 SV=2	--	ZIM-like 1 isoform 8 [Theobroma cacao]	--	--	molecular function: binding (GO:0005488)
Gossypium_Graimondii_newGene_352	1.29989	2.24409	2.06391	3.1259	4.68318	--	--	--	0.875026	-0.535232	normal	--	--	--	--	--	--	--	--	Uncharacterized protein TCM_034853 [Theobroma cacao]	--	--	--
Gossypium_Graimondii_newGene_353	1.44185	0.737359	2.3578	0.957252	3.52278	--	--	--	0.82688	-1.48966	normal	--	--	--	--	--	--	--	--	--	--	--	--
Gossypium_Graimondii_newGene_354	9.59294	8.15734	11.5109	6.10402	8.0187	0.881854	-0.323277	normal	0.863357	-0.343451	normal	--	--	--	K11855|1.04884e-42|tcc:TCM_015710|Ubiquitin-specific protease 20, putative; K11855 ubiquitin carboxyl-terminal hydrolase 36/42 [EC:3.4.19.12] (A)	--	--	Ubiquitin carboxyl-terminal hydrolase 20 GN=UBP20 OS=Arabidopsis thaliana (Mouse-ear cress) PE=2 SV=1	--	Ubiquitin carboxyl-terminal hydrolase 20 -like protein [Gossypium arboreum]	--	--	--
Gossypium_Graimondii_newGene_356	3.21715	3.686	4.13472	2.84082	3.345	0.932193	-0.0666159	normal	0.911487	-0.273207	normal	--	--	--	--	--	--	--	--	Gb:AAF02129.1 isoform 1 [Theobroma cacao]	--	--	--
Gossypium_Graimondii_newGene_357	3.12623	2.0627	1.75152	4.63401	1.37455	--	--	--	0.372676	1.48873	normal	--	--	--	--	--	--	Protein BOBBER 2 GN=BOB2 OS=Arabidopsis thaliana (Mouse-ear cress) PE=2 SV=1	--	hypothetical protein F383_04963 [Gossypium arboreum]	--	--	--
Gossypium_Graimondii_newGene_358	2.57299	1.86946	4.84989	1.53352	10.0131	0.841855	-1.14948	normal	0.0060211	-2.35306	down	--	--	--	--	--	--	--	--	--	--	--	--
Gossypium_Graimondii_newGene_36	0.258941	1.1674	4.99367	4.77725	7.90267	0.0142207	-1.86764	normal	0.707066	-0.678853	normal	--	--	--	--	--	--	Uncharacterized mitochondrial protein AtMg00310 GN=AtMg00310 OS=Arabidopsis thaliana (Mouse-ear cress) PE=4 SV=1	--	hypothetical protein PRUPE_ppa020282mg [Prunus persica]	--	--	--
Gossypium_Graimondii_newGene_360	4.56411	0.933015	5.71775	2.19924	3.4926	0.0207167	-2.33906	normal	0.918109	-0.606044	normal	--	--	--	--	--	--	--	--	hypothetical protein OsI_19525 [Oryza sativa Indica Group]	--	--	--
Gossypium_Graimondii_newGene_361	7.51881	4.52951	6.86261	2.33605	3.42426	0.872706	-0.565456	normal	0.926128	-0.503409	normal	--	--	--	--	--	--	--	--	PREDICTED: uncharacterized protein LOC101493363 [Cicer arietinum]	--	--	--
Gossypium_Graimondii_newGene_362	12.0467	3.01803	6.39488	1.44174	4.32278	0.145563	-1.11363	normal	0.0428821	-1.55365	normal	--	--	--	--	--	--	--	--	UBX domain-containing 7 [Gossypium arboreum]	--	--	--
Gossypium_Graimondii_newGene_363	6.8779e-05	0.644442	1.07257	0.88895	0.399729	--	--	--	--	--	--	--	--	Cellular Component: mitochondrial respiratory chain complex I (GO:0005747);; Biological Process: glucose catabolic process (GO:0006007);; Biological Process: mitochondrial electron transport, NADH to ubiquinone (GO:0006120);; Biological Process: ubiquitin-dependent protein catabolic process (GO:0006511);; Molecular Function: NADH dehydrogenase (ubiquinone) activity (GO:0008137);; Biological Proce…	K03963|1.31968e-26|tcc:TCM_011170|NADH dehydrogenase 1 beta subcomplex subunit 7 isoform 2; K03963 NADH dehydrogenase (ubiquinone) 1 beta subcomplex subunit 7 (A)	--	--	NADH dehydrogenase [ubiquinone] 1 beta subcomplex subunit 7 GN=At2g02050 OS=Arabidopsis thaliana (Mouse-ear cress) PE=3 SV=1	--	NADH dehydrogenase 1 beta subcomplex subunit 7 isoform 2, partial [Theobroma cacao]	--	Oxidative phosphorylation (ko00190)	cellular component: cell (GO:0005623);; cellular component: membrane (GO:0016020);; cellular component: macromolecular complex (GO:0032991);; cellular component: organelle (GO:0043226);; cellular component: organelle part (GO:0044422);; cellular component: membrane part (GO:0044425);; cellular component: cell part (GO:0044464);; biological process: metabolic process (GO:0008152);; biological proc…
Gossypium_Graimondii_newGene_365	7.33865	9.30704	14.8577	12.1693	10.4512	0.845758	-0.516228	normal	0.88542	0.204407	normal	--	--	--	--	--	--	--	--	hypothetical protein VITISV_028658 [Vitis vinifera]	--	--	--
Gossypium_Graimondii_newGene_366	8.5182	6.94493	11.6355	5.79327	10.8531	0.779153	-0.595925	normal	0.595722	-0.849401	normal	--	--	Cellular Component: integral component of membrane (GO:0016021);;	--	--	--	--	--	Transmembrane protein [Gossypium arboreum]	--	--	cellular component: membrane (GO:0016020);; cellular component: membrane part (GO:0044425)
Gossypium_Graimondii_newGene_369	0.139604	0.702039	1.76603	0.825965	4.22126	0.265483	-1.68019	normal	0.0368555	-1.7893	normal	--	--	--	--	--	--	Zinc finger BED domain-containing protein RICESLEEPER 3 GN=OSJNBb0035N21.10 OS=Oryza sativa subsp. japonica (Rice) PE=2 SV=1	--	Putative AC9 transposase [Gossypium arboreum]	--	--	--
Gossypium_Graimondii_newGene_370	5.80332	4.48735	5.5531	6.94272	6.25127	0.874933	-0.339421	normal	0.884168	-0.0707185	normal	--	--	Cellular Component: extracellular region (GO:0005576);; Cellular Component: chloroplast (GO:0009507);; Cellular Component: integral component of membrane (GO:0016021);;	--	--	--	--	--	Uncharacterized protein TCM_010798 [Theobroma cacao]	--	--	cellular component: extracellular region (GO:0005576);; cellular component: cell (GO:0005623);; cellular component: organelle (GO:0043226);; cellular component: cell part (GO:0044464);; cellular component: membrane (GO:0016020);; cellular component: membrane part (GO:0044425)
Gossypium_Graimondii_newGene_372	5.27395	2.99735	4.09957	4.90536	5.19663	0.937663	-0.340029	normal	0.908526	-0.0919735	normal	--	--	--	--	--	--	--	--	Protein neuralized [Gossypium arboreum]	--	--	--
Gossypium_Graimondii_newGene_373	8.2284	3.31502	7.47392	2.87457	9.29032	0.0537224	-1.2075	normal	0.0041508	-1.67944	down	[R]	General function prediction only	--	K11804|2.6896e-167|tcc:TCM_006550|Transducin/WD40 repeat-like superfamily protein isoform 1; K11804 WD repeat-containing protein 42A (A)	--	--	--	--	DDB1- and CUL4-associated factor 8 [Gossypium arboreum]	--	--	--
Gossypium_Graimondii_newGene_374	3.40437	1.9657	1.45672	0.326873	3.67268	--	--	--	0.459478	-2.22241	normal	--	--	--	K11804|7.71562e-34|rcu:RCOM_0976080|WD-repeat protein, putative; K11804 WD repeat-containing protein 42A (A)	--	--	--	--	DDB1- and CUL4-associated factor 8 [Gossypium arboreum]	--	--	--
Gossypium_Graimondii_newGene_375	3.19802	3.05429	2.61278	3.38178	3.79265	0.936014	0.221714	normal	0.93647	0.158405	normal	[TDBLU]	--	Molecular Function: phosphorelay sensor kinase activity (GO:0000155);; Biological Process: phosphorelay signal transduction system (GO:0000160);; Molecular Function: ATP binding (GO:0005524);; Cellular Component: membrane (GO:0016020);; Biological Process: signal transduction by phosphorylation (GO:0023014);;	K08873|0|tcc:TCM_006288|Target of rapamycin; K08873 PI-3-kinase-related kinase SMG-1 (A)	--	--	Serine/threonine-protein kinase TOR GN=OSJNBa0093E24.9 OS=Oryza sativa subsp. japonica (Rice) PE=2 SV=3	--	Target of rapamycin [Theobroma cacao]	--	mRNA surveillance pathway (ko03015)	molecular function: catalytic activity (GO:0003824);; molecular function: receptor activity (GO:0004872);; molecular function: molecular transducer activity (GO:0060089);; biological process: metabolic process (GO:0008152);; biological process: cellular process (GO:0009987);; biological process: signaling (GO:0023052);; biological process: single-organism process (GO:0044699);; biological process…
Gossypium_Graimondii_newGene_376	10.1647	11.7721	11.4569	16.8604	13.083	0.917286	-0.0239485	normal	0.875619	0.325805	normal	[J]	Translation, ribosomal structure and biogenesis	Molecular Function: structural constituent of ribosome (GO:0003735);; Cellular Component: mitochondrion (GO:0005739);; Biological Process: translation (GO:0006412);; Cellular Component: chloroplast (GO:0009507);; Cellular Component: large ribosomal subunit (GO:0015934);;	K02890|5.11729e-164|tcc:TCM_023088|Ribosomal protein L22p/L17e family protein; K02890 large subunit ribosomal protein L22 (A)	--	--	50S ribosomal protein L22, chloroplastic GN=rpl22 OS=Odontella sinensis (Marine centric diatom) PE=3 SV=1	--	50S ribosomal L22 [Gossypium arboreum]	--	Ribosome (ko03010)	molecular function: structural molecule activity (GO:0005198);; cellular component: cell (GO:0005623);; cellular component: organelle (GO:0043226);; cellular component: cell part (GO:0044464);; biological process: metabolic process (GO:0008152);; biological process: cellular process (GO:0009987);; cellular component: macromolecular complex (GO:0032991);; cellular component: organelle part (GO:004…
Gossypium_Graimondii_newGene_378	25.9551	3.10061	1.05327	1.37893	2.9227	--	--	--	--	--	--	--	--	--	--	--	--	--	--	--	--	--	--
Gossypium_Graimondii_newGene_379	103.278	40.654	69.0929	41.7322	53.8538	0.639773	-0.664994	normal	0.847928	-0.374602	normal	--	--	--	--	--	--	--	--	hypothetical protein F383_10465 [Gossypium arboreum]	--	--	--
Gossypium_Graimondii_newGene_380	14.5531	22.5304	17.8689	25.4027	19.4163	0.930321	0.32685	normal	0.91455	0.41046	normal	[S]	Function unknown	--	--	--	--	Receptor-like protein 12 (Precursor) GN=RLP12 OS=Arabidopsis thaliana (Mouse-ear cress) PE=2 SV=2	--	leucine-rich-repeat receptor-like protein [Gossypium barbadense]	--	--	--
Gossypium_Graimondii_newGene_4	61.9924	87.3336	67.0304	229.987	43.2563	0.98101	0.348456	normal	8.98743e-07	2.39199	up	--	--	Cellular Component: photosystem II (GO:0009523);; Cellular Component: chloroplast thylakoid membrane (GO:0009535);; Biological Process: photosynthetic electron transport in photosystem II (GO:0009772);; Cellular Component: integral component of membrane (GO:0016021);; Molecular Function: chlorophyll binding (GO:0016168);; Biological Process: protein-chromophore linkage (GO:0018298);; Cellular Com…	K02705|0|tcc:ThcaC_p017|psbC; photosystem II CP43 chlorophyll apoprotein; K02705 photosystem II CP43 chlorophyll apoprotein (A)	--	--	Photosystem II CP43 reaction center protein {ECO:0000255|HAMAP-Rule:MF_01496} (Precursor) OS=Gossypium hirsutum (Upland cotton) PE=3 SV=1	--	photosystem II CP43 chlorophyll apoprotein, partial [Chlorophytum rhizopendulum]	--	Photosynthesis (ko00195)	cellular component: cell (GO:0005623);; cellular component: membrane (GO:0016020);; cellular component: macromolecular complex (GO:0032991);; cellular component: membrane part (GO:0044425);; cellular component: cell part (GO:0044464);; cellular component: organelle (GO:0043226);; cellular component: organelle part (GO:0044422);; biological process: metabolic process (GO:0008152);; biological proc…
Gossypium_Graimondii_newGene_40	4.30782	8.56512	0	19.0294	3.97237	--	--	--	--	--	--	--	--	--	--	--	--	--	--	--	--	--	--
Gossypium_Graimondii_newGene_41	51.0704	36.3427	33.0701	27.5194	32.7645	0.933476	0.0681048	normal	0.891324	-0.290233	normal	--	--	--	--	--	--	--	--	unnamed protein product [Vitis vinifera]	--	--	--
Gossypium_Graimondii_newGene_43	4.30905	6.65239	0.506997	10.1033	0.931465	1.08595e-07	3.24178	up	1.0611e-07	3.14685	up	[O]	Posttranslational modification, protein turnover, chaperones	--	K00799|1.87412e-92|pper:PRUPE_ppa011142mg|hypothetical protein; K00799 glutathione S-transferase [EC:2.5.1.18] (A)	--	--	Glutathione transferase GST 23 OS=Zea mays (Maize) PE=2 SV=1	--	hypothetical protein PRUPE_ppa011142mg [Prunus persica]	--	Glutathione metabolism (ko00480)	--
Gossypium_Graimondii_newGene_44	10.4359	5.32163	7.03662	1.66125	7.09167	0.846678	-0.40247	normal	0.000679078	-2.04902	down	--	--	--	--	--	--	Protein LONGIFOLIA 1 GN=T20K14.190 OS=Arabidopsis thaliana (Mouse-ear cress) PE=1 SV=1	--	Phosphate import ATP-binding PstB [Gossypium arboreum]	--	--	--
Gossypium_Graimondii_newGene_46	2.4102	5.64318	2.22716	7.52168	5.14786	0.0556716	1.38426	normal	0.781645	0.538605	normal	--	--	--	--	--	--	--	--	hypothetical protein F383_01799 [Gossypium arboreum]	--	--	--
Gossypium_Graimondii_newGene_48	2.9503	1.41492	2.30729	1.32178	3.05969	0.626981	-0.763131	normal	0.0433749	-1.43858	normal	--	--	Cellular Component: Golgi membrane (GO:0000139);; Biological Process: intracellular protein transport (GO:0006886);; Molecular Function: protein transporter activity (GO:0008565);; Biological Process: primary metabolic process (GO:0044238);; Biological Process: cellular macromolecule metabolic process (GO:0044260);; Biological Process: vesicle fusion with Golgi apparatus (GO:0048280);;	--	--	--	Golgin candidate 6 GN=At3g27530 OS=Arabidopsis thaliana (Mouse-ear cress) PE=1 SV=2	--	PREDICTED: golgin candidate 6-like isoform X1 [Pyrus x bretschneideri]	--	--	cellular component: cell (GO:0005623);; cellular component: membrane (GO:0016020);; cellular component: organelle (GO:0043226);; cellular component: organelle part (GO:0044422);; cellular component: cell part (GO:0044464);; biological process: localization (GO:0051179);; molecular function: transporter activity (GO:0005215);; biological process: metabolic process (GO:0008152);; biological process…
Gossypium_Graimondii_newGene_5	4.56917	5.80833	6.87062	17.3871	3.66697	0.962408	-0.210857	normal	3.29665e-06	2.23844	up	--	--	Cellular Component: photosystem II (GO:0009523);; Cellular Component: chloroplast thylakoid membrane (GO:0009535);; Biological Process: photosynthetic electron transport chain (GO:0009767);; Cellular Component: integral component of membrane (GO:0016021);; Molecular Function: chlorophyll binding (GO:0016168);; Biological Process: protein-chromophore linkage (GO:0018298);;	K02704|0|sly:101259972|	--	--	Photosystem II CP47 reaction center protein {ECO:0000255|HAMAP-Rule:MF_01495} OS=Gossypium hirsutum (Upland cotton) PE=3 SV=1	--	photosystem II 47 kDa protein [Gossypium hirsutum]	--	Photosynthesis (ko00195)	cellular component: cell (GO:0005623);; cellular component: membrane (GO:0016020);; cellular component: macromolecular complex (GO:0032991);; cellular component: membrane part (GO:0044425);; cellular component: cell part (GO:0044464);; cellular component: organelle (GO:0043226);; cellular component: organelle part (GO:0044422);; biological process: metabolic process (GO:0008152);; biological proc…
Gossypium_Graimondii_newGene_50	0.000437771	4.39441	1.53119	2.0363	0.262669	0.351183	1.49757	normal	--	--	--	--	--	--	--	--	--	--	--	TRAM, LAG1 and CLN8 (TLC) lipid-sensing domain containing protein, putative isoform 3 [Theobroma cacao]	--	--	--
Gossypium_Graimondii_newGene_51	17.1056	18.2074	13.5194	15.9025	12.4804	0.939195	0.311814	normal	0.917709	0.376055	normal	[RTKL]	--	Molecular Function: protein serine/threonine kinase activity (GO:0004674);; Molecular Function: ATP binding (GO:0005524);; Biological Process: protein phosphorylation (GO:0006468);;	--	--	--	Casein kinase I isoform delta-like GN=At4g26100 OS=Arabidopsis thaliana (Mouse-ear cress) PE=2 SV=2	--	hypothetical protein F383_28165 [Gossypium arboreum]	--	--	molecular function: catalytic activity (GO:0003824);; biological process: metabolic process (GO:0008152);; biological process: cellular process (GO:0009987);; molecular function: binding (GO:0005488)
Gossypium_Graimondii_newGene_53	6.37392	3.88004	8.04081	3.05779	2.26195	0.936494	-0.717788	normal	--	--	--	--	--	Molecular Function: DNA binding (GO:0003677);; Cellular Component: nucleus (GO:0005634);;	--	--	--	Methyl-CpG-binding domain-containing protein 11 GN=MBD11 OS=Arabidopsis thaliana (Mouse-ear cress) PE=1 SV=1	--	Methyl-CPG-binding domain 10, putative isoform 1 [Theobroma cacao]	--	--	molecular function: binding (GO:0005488);; cellular component: cell (GO:0005623);; cellular component: organelle (GO:0043226);; cellular component: cell part (GO:0044464)
Gossypium_Graimondii_newGene_531	3.42936	3.74017	1.5012	2.05903	3.64772	0.0186667	1.45839	normal	0.599743	-0.796762	normal	--	--	Biological Process: MAPK cascade (GO:0000165);; Biological Process: N-terminal protein myristoylation (GO:0006499);; Biological Process: protein targeting to membrane (GO:0006612);; Biological Process: amino acid transport (GO:0006865);; Biological Process: membrane fusion (GO:0006944);; Biological Process: response to cold (GO:0009409);; Biological Process: response to water deprivation (GO:0009…	--	--	--	U-box domain-containing protein 2 GN=PUB2 OS=Arabidopsis thaliana (Mouse-ear cress) PE=2 SV=1	--	U-box domain-containing 2 -like protein [Gossypium arboreum]	--	--	biological process: metabolic process (GO:0008152);; biological process: cellular process (GO:0009987);; biological process: signaling (GO:0023052);; biological process: single-organism process (GO:0044699);; biological process: response to stimulus (GO:0050896);; biological process: biological regulation (GO:0065007);; biological process: localization (GO:0051179);; biological process: cellular …
Gossypium_Graimondii_newGene_532	0.582247	0.62713	1.27949	0.765806	0.975816	0.815358	-0.956127	normal	0.932458	-0.301715	normal	[O]	Posttranslational modification, protein turnover, chaperones	--	K10598|4.49769e-26|pop:POPTR_0005s19290g|POPTRDRAFT_209043; hypothetical protein; K10598 peptidyl-prolyl cis-trans isomerase-like 2 [EC:5.2.1.8] (A)	--	--	Peptidyl-prolyl cis-trans isomerase CYP65 {ECO:0000305} GN=K9I9.9 OS=Arabidopsis thaliana (Mouse-ear cress) PE=2 SV=1	--	Peptidyl-prolyl cis-trans isomerase-like 2 [Gossypium arboreum]	--	Ubiquitin mediated proteolysis (ko04120)	--
Gossypium_Graimondii_newGene_533	11.0838	4.2362	9.7754	4.2457	15.2202	0.697589	-1.10685	normal	0.0611203	-1.7437	normal	--	--	--	--	--	--	--	--	--	--	--	--
Gossypium_Graimondii_newGene_535	27.0535	19.608	26.6337	11.5298	27.5536	0.867953	-0.348477	normal	0.161385	-1.2275	normal	--	--	--	--	--	--	--	--	Encodes a root meristem growth factor, Belongs to a family of functionally redundant ous peptides that are secreted, putative [Theobroma cacao]	--	--	--
Gossypium_Graimondii_newGene_537	42.1081	3.62407	5.33541	4.6959	1.02454	0.854844	-0.556683	normal	0.0505955	1.9363	normal	--	--	--	--	--	--	--	--	Oxidative stress 3, putative isoform 1 [Theobroma cacao]	--	--	--
Gossypium_Graimondii_newGene_538	21.2721	18.1126	14.7067	12.1701	13.4706	0.913944	0.306068	normal	0.914141	-0.154971	normal	[G]	Carbohydrate transport and metabolism	Biological Process: polysaccharide catabolic process (GO:0000272);; Molecular Function: 1,4-alpha-glucan branching enzyme activity (GO:0003844);; Molecular Function: hydrolase activity, hydrolyzing O-glycosyl compounds (GO:0004553);; Biological Process: glycogen biosynthetic process (GO:0005978);; Cellular Component: chloroplast stroma (GO:0009570);; Biological Process: plant-type cell wall organ…	K00700|1.6171e-32|cmo:103486585|1,4-alpha-glucan-branching enzyme 2-2, chloroplastic/amyloplastic; K00700 1,4-alpha-glucan branching enzyme [EC:2.4.1.18] (A)	--	--	1,4-alpha-glucan-branching enzyme 2-1, chloroplastic/amyloplastic (Precursor) GN=F1O11.2 OS=Arabidopsis thaliana (Mouse-ear cress) PE=2 SV=1	--	1,4-alpha-glucan-branching enzyme 2-2, chloroplastic/amyloplastic -like protein [Gossypium arboreum]	--	Starch and sucrose metabolism (ko00500)	biological process: metabolic process (GO:0008152);; molecular function: catalytic activity (GO:0003824);; biological process: cellular process (GO:0009987);; biological process: single-organism process (GO:0044699);; cellular component: cell (GO:0005623);; cellular component: organelle (GO:0043226);; cellular component: organelle part (GO:0044422);; cellular component: cell part (GO:0044464);; b…
Gossypium_Graimondii_newGene_539	23.7993	8.57875	23.412	10.7009	22.5496	0.0432817	-1.28215	normal	0.28051	-1.05661	normal	--	--	--	--	--	--	--	--	hypothetical protein F383_31745 [Gossypium arboreum]	--	--	--
Gossypium_Graimondii_newGene_54	0.278091	0.523933	1.83936	1.18561	0.180208	0.0956826	-1.70041	normal	0.0907802	2.2521	normal	[R]	General function prediction only	Molecular Function: iron ion binding (GO:0005506);; Biological Process: response to red or far red light (GO:0009639);; Biological Process: gibberellin biosynthetic process (GO:0009686);; Biological Process: response to gibberellin (GO:0009739);; Biological Process: unidimensional cell growth (GO:0009826);; Biological Process: flower development (GO:0009908);; Molecular Function: isopenicillin-N …	K05282|0|tcc:TCM_015040|2-oxoglutarate and Fe(II)-dependent oxygenase superfamily protein isoform 1; K05282 gibberellin 20-oxidase [EC:1.14.11.12] (A)	--	--	Gibberellin 20 oxidase 2 GN=MIO24.5 OS=Arabidopsis thaliana (Mouse-ear cress) PE=2 SV=1	--	2-oxoglutarate and Fe(II)-dependent oxygenase superfamily protein isoform 1 [Theobroma cacao]	--	Diterpenoid biosynthesis (ko00904)	molecular function: binding (GO:0005488);; biological process: response to stimulus (GO:0050896);; biological process: metabolic process (GO:0008152);; biological process: cellular process (GO:0009987);; biological process: single-organism process (GO:0044699);; biological process: developmental process (GO:0032502);; biological process: growth (GO:0040007);; biological process: cellular componen…
Gossypium_Graimondii_newGene_540	12.6437	8.52533	12.3439	8.25946	14.0186	0.783474	-0.53325	normal	0.630007	-0.754279	normal	[R]	General function prediction only	--	K12795|1.48037e-116|tcc:TCM_015274|Phosphatase-related; K12795 suppressor of G2 allele of SKP1 (A)	--	--	Protein SGT1 homolog GN=OsJ_02663 OS=Oryza sativa subsp. japonica (Rice) PE=1 SV=1	--	Phosphatase-related [Theobroma cacao]	--	Plant-pathogen interaction (ko04626)	--
Gossypium_Graimondii_newGene_541	14.6416	12.3311	57.9594	11.948	44.4876	3.73891e-07	-2.04802	down	0.000274185	-1.87022	down	--	--	--	--	--	--	--	--	hypothetical protein F383_26668 [Gossypium arboreum]	--	--	--
Gossypium_Graimondii_newGene_542	8.10313	0.792929	10.4184	4.28412	10.0533	3.0579e-10	-3.46015	down	0.163966	-1.19885	normal	--	--	--	--	--	--	Protein ABIL3 GN=ABIL3 OS=Arabidopsis thaliana (Mouse-ear cress) PE=2 SV=1	--	Protein ABIL2 [Gossypium arboreum]	--	--	--
Gossypium_Graimondii_newGene_543	16.8309	9.56761	18.9518	8.35433	17.3978	0.362104	-0.860969	normal	0.272421	-1.03349	normal	--	--	--	--	--	--	--	--	putative reverse transcriptase [Oryza sativa Japonica Group]	--	--	--
Gossypium_Graimondii_newGene_544	1.36567	4.02352	8.51154	1.78914	1.87795	--	--	--	--	--	--	--	--	Molecular Function: protein kinase activity (GO:0004672);; Molecular Function: protein binding (GO:0005515);; Molecular Function: ATP binding (GO:0005524);; Cellular Component: nucleus (GO:0005634);; Cellular Component: cytosol (GO:0005829);; Biological Process: protein phosphorylation (GO:0006468);; Biological Process: ubiquitin-dependent protein catabolic process (GO:0006511);; Biological Proce…	K14498|2.60639e-10|mus:103983647|serine/threonine-protein kinase SAPK7-like; K14498 serine/threonine-protein kinase SRK2 [EC:2.7.11.1] (A)	--	--	Serine/threonine-protein kinase SRK2A GN=At1g10940 OS=Arabidopsis thaliana (Mouse-ear cress) PE=1 SV=1	--	TPA: putative snRK/SAPK family protein kinase [Zea mays]	--	Plant hormone signal transduction (ko04075)	molecular function: catalytic activity (GO:0003824);; biological process: metabolic process (GO:0008152);; biological process: cellular process (GO:0009987);; molecular function: binding (GO:0005488);; cellular component: cell (GO:0005623);; cellular component: organelle (GO:0043226);; cellular component: cell part (GO:0044464);; biological process: response to stimulus (GO:0050896);; cellular co…
Gossypium_Graimondii_newGene_545	2.59311	2.30392	3.29179	1.80589	4.04728	0.782935	-0.538615	normal	0.166855	-1.17677	normal	[RTKL]	--	Molecular Function: calmodulin-dependent protein kinase activity (GO:0004683);; Molecular Function: calcium ion binding (GO:0005509);; Molecular Function: ATP binding (GO:0005524);; Cellular Component: vacuole (GO:0005773);; Cellular Component: cytosol (GO:0005829);; Cellular Component: plasma membrane (GO:0005886);; Biological Process: response to salt stress (GO:0009651);; Biological Process: a…	K13412|0|tcc:TCM_016367|Calcium-dependent protein kinase 6 isoform 1; K13412 calcium-dependent protein kinase [EC:2.7.11.1] (A)	--	--	Calcium-dependent protein kinase 3 GN=F9D16.120 OS=Arabidopsis thaliana (Mouse-ear cress) PE=1 SV=1	--	Calcium-dependent protein kinase 3 [Gossypium arboreum]	--	Plant-pathogen interaction (ko04626)	molecular function: catalytic activity (GO:0003824);; biological process: metabolic process (GO:0008152);; biological process: cellular process (GO:0009987);; molecular function: binding (GO:0005488);; cellular component: cell (GO:0005623);; cellular component: organelle (GO:0043226);; cellular component: cell part (GO:0044464);; cellular component: membrane (GO:0016020);; biological process: res…
Gossypium_Graimondii_newGene_546	3.69236	1.44858	3.251	1.71442	3.66898	0.861657	-0.94472	normal	0.774391	-0.977741	normal	--	--	--	--	--	--	--	--	PREDICTED: uncharacterized protein LOC104420277 [Eucalyptus grandis]	--	--	--
Gossypium_Graimondii_newGene_547	1.53982	1.57993	2.69122	1.03002	2.44359	--	--	--	0.910117	-0.957274	normal	--	--	--	--	--	--	--	--	Cytochrome P450 protein [Gossypium arboreum]	--	--	--
Gossypium_Graimondii_newGene_548	9.21541	11.7711	5.02819	10.8747	5.84775	0.883114	1.12503	normal	--	--	--	--	--	--	--	--	--	--	--	--	--	--	--
Gossypium_Graimondii_newGene_549	2.2229	1.12869	0.675202	5.74835e-26	9.26713e-09	--	--	--	--	--	--	--	--	--	--	--	--	--	--	Signal transducer and activator of transcription A [Gossypium arboreum]	--	--	--
Gossypium_Graimondii_newGene_55	1.43597	0.907037	0.650211	1.06589	1.83282	0.954189	0.440922	normal	0.815473	-0.727823	normal	--	--	Molecular Function: metal ion binding (GO:0046872);;	K10636|3.80472e-54|tcc:TCM_014930|RPM1 interacting protein 2 isoform 1; K10636 autocrine motility factor receptor [EC:6.3.2.19] (A)	--	--	E3 ubiquitin protein ligase RIN2 GN=F24A6.70 OS=Arabidopsis thaliana (Mouse-ear cress) PE=1 SV=1	--	E3 ubiquitin protein ligase RIN2 [Gossypium arboreum]	--	Protein processing in endoplasmic reticulum (ko04141)	molecular function: binding (GO:0005488)
Gossypium_Graimondii_newGene_550	1.22402	1.35409	0.338394	1.15098	1.11846	0.0172066	1.80818	normal	0.895703	-0.00610053	normal	[O]	Posttranslational modification, protein turnover, chaperones	Molecular Function: ATP binding (GO:0005524);; Biological Process: ATP catabolic process (GO:0006200);; Biological Process: protein folding (GO:0006457);; Cellular Component: chloroplast stroma (GO:0009570);; Cellular Component: chloroplast envelope (GO:0009941);; Biological Process: heat acclimation (GO:0010286);; Molecular Function: ATPase activity (GO:0016887);; Biological Process: response to…	K03695|0|tcc:TCM_014230|Heat shock protein 101; K03695 ATP-dependent Clp protease ATP-binding subunit ClpB (A)	--	--	Chaperone protein ClpB1 GN=F1O17.2 OS=Arabidopsis thaliana (Mouse-ear cress) PE=1 SV=2	--	Chaperone ClpB1 -like protein [Gossypium arboreum]	--	--	molecular function: binding (GO:0005488);; biological process: metabolic process (GO:0008152);; biological process: cellular process (GO:0009987);; biological process: single-organism process (GO:0044699);; cellular component: cell (GO:0005623);; cellular component: organelle (GO:0043226);; cellular component: organelle part (GO:0044422);; cellular component: cell part (GO:0044464);; biological p…
Gossypium_Graimondii_newGene_551	2.14087	1.6872	0.577569	1.53538	0.838921	--	--	--	--	--	--	[O]	Posttranslational modification, protein turnover, chaperones	Molecular Function: ATP binding (GO:0005524);; Biological Process: ATP catabolic process (GO:0006200);; Biological Process: protein folding (GO:0006457);; Cellular Component: chloroplast stroma (GO:0009570);; Cellular Component: chloroplast envelope (GO:0009941);; Biological Process: heat acclimation (GO:0010286);; Molecular Function: ATPase activity (GO:0016887);; Biological Process: response to…	K03695|3.81098e-83|pvu:PHAVU_004G0441000|hypothetical protein; K03695 ATP-dependent Clp protease ATP-binding subunit ClpB (A)	--	--	Chaperone protein ClpB1 GN=F1O17.2 OS=Arabidopsis thaliana (Mouse-ear cress) PE=1 SV=2	--	Chaperone ClpB1 -like protein [Gossypium arboreum]	--	--	molecular function: binding (GO:0005488);; biological process: metabolic process (GO:0008152);; biological process: cellular process (GO:0009987);; biological process: single-organism process (GO:0044699);; cellular component: cell (GO:0005623);; cellular component: organelle (GO:0043226);; cellular component: organelle part (GO:0044422);; cellular component: cell part (GO:0044464);; biological p…
Gossypium_Graimondii_newGene_552	20.7474	26.6759	64.1003	35.1832	78.303	0.042174	-1.17267	normal	0.106086	-1.19405	normal	--	--	--	--	--	--	--	--	Baculoviral IAP repeat-containing 6 [Gossypium arboreum]	--	--	--
Gossypium_Graimondii_newGene_553	3.09663	4.4562	13.1617	9.24439	15.1377	0.061527	-1.46607	normal	0.733327	-0.666033	normal	--	--	Molecular Function: tRNA-intron endonuclease activity (GO:0000213);; Cellular Component: nucleus (GO:0005634);; Cellular Component: mitochondrion (GO:0005739);; Biological Process: tRNA processing (GO:0008033);; Biological Process: spermidine biosynthetic process (GO:0008295);; Biological Process: embryo sac development (GO:0009553);; Biological Process: pollen tube development (GO:0048868);;	K03539|3.17883e-25|tcc:TCM_041940|Polymerase/histidinol phosphatase-like, putative isoform 1; K03539 ribonuclease P/MRP protein subunit RPP1 [EC:3.1.26.5] (A)	--	--	--	--	Ribonuclease P subunit p30 [Gossypium arboreum]	--	Ribosome biogenesis in eukaryotes (ko03008);; RNA transport (ko03013)	molecular function: catalytic activity (GO:0003824);; biological process: metabolic process (GO:0008152);; biological process: cellular process (GO:0009987);; cellular component: cell (GO:0005623);; cellular component: organelle (GO:0043226);; cellular component: cell part (GO:0044464);; biological process: multicellular organismal process (GO:0032501);; biological process: developmental process …
Gossypium_Graimondii_newGene_554	8.70548	33.7505	90.9557	57.5005	97.1515	0.00139246	-1.44548	down	0.72759	-0.803827	normal	[R]	General function prediction only	Molecular Function: nucleotide binding (GO:0000166);; Biological Process: RNA processing (GO:0006396);; Molecular Function: poly(U) RNA binding (GO:0008266);; Biological Process: aromatic amino acid family biosynthetic process (GO:0009073);; Cellular Component: chloroplast thylakoid membrane (GO:0009535);; Cellular Component: chloroplast stroma (GO:0009570);; Biological Process: cold acclimation …	K11294|1.51618e-101|tcc:TCM_014513|31-kDa RNA binding protein; K11294 nucleolin (A)	--	--	31 kDa ribonucleoprotein, chloroplastic (Precursor) GN=F22K18.30 OS=Arabidopsis thaliana (Mouse-ear cress) PE=1 SV=1	--	31 kDa ribonucleoprotein, chloroplastic -like protein [Gossypium arboreum]	--	--	molecular function: binding (GO:0005488);; biological process: metabolic process (GO:0008152);; biological process: cellular process (GO:0009987);; biological process: single-organism process (GO:0044699);; cellular component: cell (GO:0005623);; cellular component: membrane (GO:0016020);; cellular component: organelle (GO:0043226);; cellular component: organelle part (GO:0044422);; cellular comp…
Gossypium_Graimondii_newGene_555	1.36598e-73	4.61523e-179	2.41828e-191	7.23092	0.247918	--	--	--	0.045702	3.00439	normal	[E]	Amino acid transport and metabolism	--	K01267|5.93184e-38|tcc:TCM_014603|Zn-dependent exopeptidases superfamily protein; K01267 aspartyl aminopeptidase [EC:3.4.11.21] (A)	--	--	Probable aspartyl aminopeptidase GN=RCOM_1506700 OS=Ricinus communis (Castor bean) PE=2 SV=2	--	Aspartyl aminopeptidase [Gossypium arboreum]	--	--	--
Gossypium_Graimondii_newGene_556	0	0.60454	3.82083	1.56608	1.16365	--	--	--	--	--	--	--	--	Molecular Function: transferase activity, transferring phosphorus-containing groups (GO:0016772);; Molecular Function: organic cyclic compound binding (GO:0097159);; Molecular Function: heterocyclic compound binding (GO:1901363);;	--	--	--	--	--	pre-mrna-splicing factor cwc2 [Gossypium arboreum]	--	--	molecular function: catalytic activity (GO:0003824);; biological process: metabolic process (GO:0008152);; molecular function: binding (GO:0005488)
Gossypium_Graimondii_newGene_557	34.9841	15.157	21.1958	12.8905	13.7835	0.836987	-0.434207	normal	0.891563	-0.100333	normal	--	--	--	--	--	--	--	--	Protoheme IX farnesyltransferase [Gossypium arboreum]	--	--	--
Gossypium_Graimondii_newGene_558	2.24837	4.37165	3.35435	2.41449	2.34583	0.929432	0.406259	normal	0.953401	-0.00539413	normal	--	--	--	K04730|6.99567e-09|vvi:100259348|probable inactive receptor-like protein kinase At1g65250; K04730 interleukin-1 receptor-associated kinase 1 [EC:2.7.11.1] (A)	--	--	--	--	PREDICTED: probable inactive receptor-like protein kinase At1g65250 [Vitis vinifera]	--	--	--
Gossypium_Graimondii_newGene_559	1.68399	1.16402	2.15611	1.00716	0	--	--	--	--	--	--	--	--	Molecular Function: binding (GO:0005488);; Molecular Function: kinase activity (GO:0016301);;	K13412|1.21392e-25|tcc:TCM_000206|Calcium dependent protein kinase 16; K13412 calcium-dependent protein kinase [EC:2.7.11.1] (A)	--	--	Calcium-dependent protein kinase 28 GN=CPK28 OS=Arabidopsis thaliana (Mouse-ear cress) PE=1 SV=1	--	Calcium-dependent protein kinase 28 [Gossypium arboreum]	--	Plant-pathogen interaction (ko04626)	molecular function: binding (GO:0005488);; molecular function: catalytic activity (GO:0003824);; biological process: metabolic process (GO:0008152)
Gossypium_Graimondii_newGene_56	82.7218	34.4641	26.1308	21.0024	15.6786	0.65114	0.66358	normal	0.592439	0.768292	normal	--	--	--	--	--	--	Putative ribonuclease H protein At1g65750 GN=At1g65750 OS=Arabidopsis thaliana (Mouse-ear cress) PE=3 SV=1	--	Titin [Gossypium arboreum]	--	--	--
Gossypium_Graimondii_newGene_562	7.38153	5.0675	4.13452	3.69348	2.43772	0.896767	0.284585	normal	0.827204	0.586165	normal	--	--	--	--	--	--	Transcription factor BEE 2 GN=AP22.3 OS=Arabidopsis thaliana (Mouse-ear cress) PE=2 SV=1	--	PREDICTED: transcription factor bHLH63 isoform X1 [Populus euphratica]	--	--	--
Gossypium_Graimondii_newGene_563	11.9586	11.2138	15.6478	13.074	7.90991	0.940857	-0.270586	normal	0.891782	0.652989	normal	--	--	--	--	--	--	--	--	Uncharacterized protein TCM_016213 [Theobroma cacao]	--	--	--
Gossypium_Graimondii_newGene_564	0.365444	2.62803	0.815174	3.90078	0.11718	0.69609	1.41053	normal	0.000308772	3.66758	up	--	--	--	--	--	--	Putative lipid-binding protein AIR1B (Precursor) GN=AIR1B OS=Arabidopsis thaliana (Mouse-ear cress) PE=3 SV=1	--	Uncharacterized protein TCM_015996 [Theobroma cacao]	--	--	--
Gossypium_Graimondii_newGene_565	6.84559	8.06244	7.63611	8.46244	6.62236	0.917606	0.14203	normal	0.874922	0.319077	normal	--	--	--	--	--	--	--	--	Gamma-glutamyl phosphate reductase [Gossypium arboreum]	--	--	--
Gossypium_Graimondii_newGene_566	23.8005	11.3256	16.6603	15.3032	14.3675	0.885783	-0.470008	normal	0.901419	0.0299752	normal	--	--	Molecular Function: protein serine/threonine kinase activity (GO:0004674);; Molecular Function: non-membrane spanning protein tyrosine kinase activity (GO:0004715);; Molecular Function: ATP binding (GO:0005524);; Biological Process: protein phosphorylation (GO:0006468);; Biological Process: response to stress (GO:0006950);;	--	--	--	--	--	hypothetical protein JCGZ_06981 [Jatropha curcas]	--	--	molecular function: catalytic activity (GO:0003824);; biological process: metabolic process (GO:0008152);; biological process: cellular process (GO:0009987);; biological process: single-organism process (GO:0044699);; molecular function: binding (GO:0005488);; biological process: response to stimulus (GO:0050896)
Gossypium_Graimondii_newGene_568	0.879457	0.310958	1.15942	0.504701	0.594219	--	--	--	--	--	--	--	--	--	--	--	--	--	--	Calcium-binding EF hand family protein, putative isoform 2 [Theobroma cacao]	--	--	--
Gossypium_Graimondii_newGene_569	2.72129	2.40766	2.32814	0.793269	2.52638	--	--	--	--	--	--	--	--	Molecular Function: copper ion binding (GO:0005507);; Cellular Component: extracellular region (GO:0005576);; Cellular Component: cell wall (GO:0005618);; Molecular Function: primary amine oxidase activity (GO:0008131);; Biological Process: abscisic acid biosynthetic process (GO:0009688);; Biological Process: plant-type secondary cell wall biogenesis (GO:0009834);; Biological Process: auxin biosy…	K09842|3.91055e-12|tcc:TCM_041158|ABA aldehyde oxidase isoform 1; K09842 abscisic-aldehyde oxidase [EC:1.2.3.14] (A)	--	--	Indole-3-acetaldehyde oxidase GN=F22D1.130 OS=Arabidopsis thaliana (Mouse-ear cress) PE=1 SV=2	--	Abscisic-aldehyde oxidase -like protein [Gossypium arboreum]	--	Carotenoid biosynthesis (ko00906)	molecular function: binding (GO:0005488);; cellular component: extracellular region (GO:0005576);; cellular component: cell (GO:0005623);; cellular component: cell part (GO:0044464);; molecular function: catalytic activity (GO:0003824);; biological process: metabolic process (GO:0008152);; biological process: single-organism process (GO:0044699);; biological process: cellular process (GO:0009987)…
Gossypium_Graimondii_newGene_57	7.24653	5.72499	3.59436	4.79611	3.46737	0.750485	0.597019	normal	0.852556	0.334545	normal	--	--	--	K10143|4.09088e-60|tcc:TCM_002185|Transducin/WD40 repeat-like superfamily protein isoform 1; K10143 E3 ubiquitin-protein ligase RFWD2 [EC:6.3.2.19] (A)	--	--	E3 ubiquitin-protein ligase COP1 GN=COP1 OS=Arabidopsis thaliana (Mouse-ear cress) PE=1 SV=2	--	Transducin/WD40 repeat-like superfamily protein isoform 5 [Theobroma cacao]	--	Ubiquitin mediated proteolysis (ko04120);; Circadian rhythm - plant (ko04712)	--
Gossypium_Graimondii_newGene_571	7.20895	18.8816	30.2658	26.3373	34.213	0.69414	-0.619713	normal	0.842088	-0.452878	normal	--	--	Molecular Function: 3-oxoacyl-[acyl-carrier-protein] synthase activity (GO:0004315);; Biological Process: fatty acid biosynthetic process (GO:0006633);;	K09458|6.40596e-25|pmum:103325100|3-oxoacyl-[acyl-carrier-protein] synthase I, chloroplastic; K09458 3-oxoacyl-[acyl-carrier-protein] synthase II [EC:2.3.1.179] (A)	--	--	3-oxoacyl-[acyl-carrier-protein] synthase I, chloroplastic (Precursor) GN=KAS12 OS=Hordeum vulgare (Barley) PE=1 SV=1	--	3-oxoacyl-[acyl-carrier-protein] synthase I, chloroplastic -like protein [Gossypium arboreum]	--	Fatty acid biosynthesis (ko00061);; Biotin metabolism (ko00780);; Fatty acid metabolism (ko01212)	molecular function: catalytic activity (GO:0003824);; biological process: metabolic process (GO:0008152);; biological process: cellular process (GO:0009987);; biological process: single-organism process (GO:0044699)
Gossypium_Graimondii_newGene_573	1.42962	1.70128	2.89294	3.91898	4.04008	0.903953	-0.928724	normal	0.925445	-0.0633807	normal	--	--	Cellular Component: nucleolus (GO:0005730);; Biological Process: protein import into nucleus (GO:0006606);; Biological Process: rRNA transcription (GO:0009303);; Biological Process: embryo sac development (GO:0009553);; Biological Process: embryo development (GO:0009790);;	K14774|1.24062e-16|tcc:TCM_039316|F11A6.3 protein, putative isoform 1; K14774 U3 small nucleolar RNA-associated protein 25 (A)	--	--	--	--	F11A6.3 protein, putative isoform 1 [Theobroma cacao]	--	--	cellular component: cell (GO:0005623);; cellular component: organelle (GO:0043226);; cellular component: organelle part (GO:0044422);; cellular component: cell part (GO:0044464);; biological process: single-organism process (GO:0044699);; biological process: localization (GO:0051179);; biological process: metabolic process (GO:0008152);; biological process: cellular process (GO:0009987);; biologi…
Gossypium_Graimondii_newGene_574	1.673	0.711134	1.39283	1.27456	3.35693	--	--	--	0.668533	-1.28089	normal	[T]	Signal transduction mechanisms	Molecular Function: catalytic activity (GO:0003824);; Cellular Component: plasma membrane (GO:0005886);; Biological Process: metabolic process (GO:0008152);;	K17506|2.42536e-25|pop:POPTR_0002s09750g|POPTRDRAFT_551580; hypothetical protein; K17506 protein phosphatase 1L [EC:3.1.3.16] (A)	--	--	Probable protein phosphatase 2C 10 GN=At1g34750 OS=Arabidopsis thaliana (Mouse-ear cress) PE=2 SV=1	--	hypothetical protein F383_13178 [Gossypium arboreum]	--	--	molecular function: catalytic activity (GO:0003824);; cellular component: cell (GO:0005623);; cellular component: membrane (GO:0016020);; cellular component: cell part (GO:0044464);; biological process: metabolic process (GO:0008152)
Gossypium_Graimondii_newGene_575	2.34387	1.00327	7.58955	2.64711	5.5142	0.00791476	-2.58932	down	0.820064	-0.973116	normal	--	--	--	--	--	--	--	--	--	--	--	--
Gossypium_Graimondii_newGene_576	9.8973	9.82562	10.5786	7.46844	21.4095	0.856652	-0.428964	normal	0.0108026	-1.48652	normal	--	--	Biological Process: carbohydrate metabolic process (GO:0005975);; Molecular Function: oxidoreductase activity, acting on the CH-OH group of donors, quinone or similar compound as acceptor (GO:0016901);; Molecular Function: quinone binding (GO:0048038);;	--	--	--	HIPL1 protein (Precursor) GN=HIPL1 OS=Arabidopsis thaliana (Mouse-ear cress) PE=1 SV=2	--	HIPL1 -like protein [Gossypium arboreum]	--	--	biological process: metabolic process (GO:0008152);; molecular function: catalytic activity (GO:0003824);; biological process: single-organism process (GO:0044699);; molecular function: binding (GO:0005488)
Gossypium_Graimondii_newGene_577	4.54469	3.461	5.5887	4.14481	4.92566	0.577779	-0.725041	normal	0.870954	-0.247222	normal	--	--	Molecular Function: nucleic acid binding (GO:0003676);; Biological Process: transport (GO:0006810);;	--	--	--	Polyadenylate-binding protein 1 {ECO:0000303|PubMed:18479511} OS=Arabidopsis thaliana (Mouse-ear cress) PE=1 SV=1	--	Putative G3BP-like protein [Gossypium arboreum]	--	--	molecular function: binding (GO:0005488);; biological process: localization (GO:0051179)
Gossypium_Graimondii_newGene_578	3.1523	0.923232	4.34307	1.46588	7.76568	0.000156739	-2.08952	down	1.9596e-05	-2.30992	down	--	--	--	--	--	--	--	--	--	--	--	--
Gossypium_Graimondii_newGene_579	5.47917	2.54729	5.19996	2.46314	4.18511	0.533119	-0.896521	normal	0.725051	-0.718945	normal	--	--	Cellular Component: nuclear envelope (GO:0005635);; Cellular Component: cytoplasm (GO:0005737);; Biological Process: protein import into nucleus (GO:0006606);; Biological Process: lipid transport (GO:0006869);; Biological Process: intra-Golgi vesicle-mediated transport (GO:0006891);; Molecular Function: Ran GTPase binding (GO:0008536);; Molecular Function: protein transporter activity (GO:0008565…	--	--	--	Nuclear transport factor 2 GN=NTF2 OS=Arabidopsis thaliana (Mouse-ear cress) PE=1 SV=1	--	Nuclear transport factor 2 -like protein [Gossypium arboreum]	--	--	cellular component: cell (GO:0005623);; cellular component: organelle (GO:0043226);; cellular component: organelle part (GO:0044422);; cellular component: cell part (GO:0044464);; biological process: single-organism process (GO:0044699);; biological process: localization (GO:0051179);; molecular function: binding (GO:0005488);; molecular function: transporter activity (GO:0005215);; biological pr…
Gossypium_Graimondii_newGene_584	4.16921	3.58168	5.31218	4.10127	4.64931	0.728711	-0.596023	normal	0.869736	-0.241714	normal	--	--	--	--	--	--	--	--	Mucin-related protein [Theobroma cacao]	--	--	--
Gossypium_Graimondii_newGene_586	1.99636	3.07243	2.68693	1.76882	1.31675	0.900813	0.264852	normal	0.893221	0.387012	normal	--	--	--	--	--	--	--	--	--	--	--	--
Gossypium_Graimondii_newGene_587	2.59258	1.31472	3.27627	2.60876	6.73898	--	--	--	--	--	--	--	--	Molecular Function: methyltransferase activity (GO:0008168);; Biological Process: methylation (GO:0032259);;	K07442|5.31587e-36|tcc:TCM_016926|S-adenosyl-L-methionine-dependent methyltransferases superfamily protein; K07442 tRNA (adenine57-N1/adenine58-N1)-methyltransferase [EC:2.1.1.219 2.1.1.220] (A)	--	--	--	--	tRNA (adenine(58)-N(1))-methyltransferase catalytic subunit TRMT61A [Gossypium arboreum]	--	--	molecular function: catalytic activity (GO:0003824);; biological process: metabolic process (GO:0008152)
Gossypium_Graimondii_newGene_6	23.8896	25.882	23.2087	85.3772	17.8573	0.992115	0.207741	normal	1.03965e-05	2.25519	up	[G]	Carbohydrate transport and metabolism	Cellular Component: photosystem II (GO:0009523);; Cellular Component: chloroplast thylakoid membrane (GO:0009535);; Biological Process: photosynthetic electron transport chain (GO:0009767);; Cellular Component: integral component of membrane (GO:0016021);; Molecular Function: chlorophyll binding (GO:0016168);; Biological Process: protein-chromophore linkage (GO:0018298);;	K02704|0|sly:101259972|	--	--	Photosystem II CP47 reaction center protein {ECO:0000255|HAMAP-Rule:MF_01495} OS=Gossypium hirsutum (Upland cotton) PE=3 SV=1	--	photosystem II 47 kDa protein [Gossypium hirsutum]	--	Photosynthesis (ko00195)	cellular component: cell (GO:0005623);; cellular component: membrane (GO:0016020);; cellular component: macromolecular complex (GO:0032991);; cellular component: membrane part (GO:0044425);; cellular component: cell part (GO:0044464);; cellular component: organelle (GO:0043226);; cellular component: organelle part (GO:0044422);; biological process: metabolic process (GO:0008152);; biological proc…
Gossypium_Graimondii_newGene_61	18.1958	16.6384	3.7938	19.1625	12.4296	2.22896e-05	2.08354	up	0.735434	0.606641	normal	--	--	--	--	--	--	--	--	Uncharacterized protein isoform 4 [Theobroma cacao]	--	--	--
Gossypium_Graimondii_newGene_63	7.22736	8.38305	6.08609	5.73467	5.92493	0.906507	0.132696	normal	0.890854	0.0477348	normal	--	--	--	K11001|1.96071e-13|tcc:TCM_040775|hypothetical protein; K11001 phosphatidylinositol glycan anchor biosynthesis, class Y (A)	--	--	--	--	Uncharacterized protein TCM_040775 [Theobroma cacao]	--	Glycosylphosphatidylinositol(GPI)-anchor biosynthesis (ko00563)	--
Gossypium_Graimondii_newGene_65	0.905859	0.453235	2.12222	2.39959	5.85021	--	--	--	--	--	--	[S]	Function unknown	Biological Process: response to stress (GO:0006950);; Biological Process: response to abiotic stimulus (GO:0009628);;	--	--	--	Hydrophobic protein LTI6A GN=OJ1136_D11.102 OS=Oryza sativa subsp. japonica (Rice) PE=2 SV=1	--	Hydrophobic LTI6A [Gossypium arboreum]	--	--	biological process: response to stimulus (GO:0050896)
Gossypium_Graimondii_newGene_66	6.50404	5.88816	8.29857	5.01835	6.7531	0.709246	-0.605213	normal	0.817615	-0.467002	normal	--	--	--	--	--	--	B3 domain-containing transcription factor NGA1 GN=NGA1 OS=Arabidopsis thaliana (Mouse-ear cress) PE=1 SV=1	--	AP2/B3-like transcriptional factor family protein, putative [Theobroma cacao]	--	--	--
Gossypium_Graimondii_newGene_661	16.6433	43.096	36.6224	59.3284	37.5713	0.906117	0.203623	normal	0.787475	0.560433	normal	--	--	Molecular Function: binding (GO:0005488);;	K06066|1.53862e-66|tcc:TCM_016691|Zinc knuckle family protein isoform 1; K06066 CBF1 interacting corepressor (A)	--	--	Uncharacterized zinc finger CCHC domain-containing protein At4g19190 GN=At4g19190 OS=Arabidopsis thaliana (Mouse-ear cress) PE=2 SV=1	--	hypothetical protein F383_14281 [Gossypium arboreum]	--	--	molecular function: binding (GO:0005488)
Gossypium_Graimondii_newGene_662	1.55266	0.366604	1.78331	0	1.91725	--	--	--	0.157498	-2.78238	normal	[F]	Nucleotide transport and metabolism	Molecular Function: dihydropyrimidinase activity (GO:0004157);; Cellular Component: cytoplasm (GO:0005737);; Biological Process: pyrimidine nucleobase catabolic process (GO:0006208);;	K01464|7.48035e-92|rcu:RCOM_0975020|dihydropyrimidinase, putative (EC:3.5.2.2); K01464 dihydropyrimidinase [EC:3.5.2.2] (A)	--	--	--	--	hypothetical protein CISIN_1g0092821mg, partial [Citrus sinensis]	--	Pyrimidine metabolism (ko00240);; beta-Alanine metabolism (ko00410);; Pantothenate and CoA biosynthesis (ko00770)	molecular function: catalytic activity (GO:0003824);; biological process: metabolic process (GO:0008152);; cellular component: cell (GO:0005623);; cellular component: cell part (GO:0044464);; biological process: cellular process (GO:0009987);; biological process: single-organism process (GO:0044699)
Gossypium_Graimondii_newGene_664	2.11853	2.56211	1.81588	6.40077	1.81411	0.892346	0.579493	normal	0.0257227	1.67542	normal	--	--	--	K13094|4.47125e-40|tcc:TCM_017564|Suppressor of abi3-5 isoform 1; K13094 RNA-binding protein 5/10 (A)	--	--	--	--	rbm5-a: RNA-binding protein 5-A [Gossypium arboreum]	--	--	--
Gossypium_Graimondii_newGene_665	4.38894	5.858	2.99724	7.44331	2.85323	0.31554	0.88084	normal	0.0311144	1.37172	normal	--	--	Molecular Function: nucleotide binding (GO:0000166);; Molecular Function: nucleic acid binding (GO:0003676);; Molecular Function: zinc ion binding (GO:0008270);;	K13094|0|tcc:TCM_017564|Suppressor of abi3-5 isoform 1; K13094 RNA-binding protein 5/10 (A)	--	--	Serine/arginine-rich SC35-like splicing factor SCL30A GN=SCL30A OS=Arabidopsis thaliana (Mouse-ear cress) PE=1 SV=1	--	rbm5-a: RNA-binding protein 5-A [Gossypium arboreum]	--	--	molecular function: binding (GO:0005488)
Gossypium_Graimondii_newGene_666	3.95919	2.67371	3.04681	1.47186	4.33889	--	--	--	0.727779	-1.33811	normal	--	--	--	--	--	--	Protein FLX-like 2 GN=F5A8.8 OS=Arabidopsis thaliana (Mouse-ear cress) PE=1 SV=1	--	S-antigen [Gossypium arboreum]	--	--	--
Gossypium_Graimondii_newGene_667	8.34284	10.919	7.6289	9.16792	7.45756	0.844229	0.437395	normal	0.880232	0.292877	normal	--	--	Molecular Function: nucleic acid binding (GO:0003676);; Molecular Function: zinc ion binding (GO:0008270);;	--	--	--	Zinc finger CCCH domain-containing protein 32 GN=At2g47850 OS=Arabidopsis thaliana (Mouse-ear cress) PE=2 SV=2	--	hypothetical protein F383_30084 [Gossypium arboreum]	--	--	molecular function: binding (GO:0005488)
Gossypium_Graimondii_newGene_668	1.03744	4.24842	0.334087	2.44664	0.781283	0.000489112	3.07237	up	0.678602	1.3933	normal	--	--	--	--	--	--	--	--	hypothetical protein F383_23288 [Gossypium arboreum]	--	--	--
Gossypium_Graimondii_newGene_669	0.858864	2.30066	0.448368	1.09764	1.31675	0.451173	2.08342	normal	--	--	--	--	--	--	--	--	--	--	--	--	--	--	--
Gossypium_Graimondii_newGene_67	1.76119	0.632861	5.47714	1.86657	9.20461	3.7082e-05	-2.78832	down	0.000339112	-2.1908	down	--	--	--	K17868|1.34933e-37|tcc:TCM_012103|Transducin/WD40 repeat-like superfamily protein isoform 1; K17868 diphthamide biosynthesis protein 7 (A)	--	--	--	--	WD repeat-containing 85 [Gossypium arboreum]	--	--	--
Gossypium_Graimondii_newGene_671	2.51897	3.96716	0.959777	3.89727	1.10709	0.332957	1.77941	normal	0.54807	1.51583	normal	--	--	Biological Process: zinc ion transport (GO:0006829);; Biological Process: single-organism cellular process (GO:0044763);;	--	--	--	--	--	Chaperone DnaK [Gossypium arboreum]	--	--	biological process: single-organism process (GO:0044699);; biological process: localization (GO:0051179);; biological process: cellular process (GO:0009987)
Gossypium_Graimondii_newGene_672	16.4446	3.62883	17.8111	5.43178	17.8516	1.36885e-06	-2.16048	down	0.00273102	-1.69427	down	--	--	--	--	--	--	--	--	hypothetical protein F383_26668 [Gossypium arboreum]	--	--	--
Gossypium_Graimondii_newGene_673	14.8452	17.2363	14.643	17.0354	11.0823	0.933001	0.235559	normal	0.794092	0.614072	normal	[R]	General function prediction only	Cellular Component: plasma membrane (GO:0005886);; Cellular Component: endomembrane system (GO:0012505);;	--	--	--	Synaptotagmin-5 GN=T25N20.15 OS=Arabidopsis thaliana (Mouse-ear cress) PE=2 SV=1	--	Calcium-dependent lipid-binding (CaLB domain) family protein [Theobroma cacao]	--	--	cellular component: cell (GO:0005623);; cellular component: membrane (GO:0016020);; cellular component: cell part (GO:0044464)
Gossypium_Graimondii_newGene_674	5.91978	7.05417	6.15623	4.95987	6.94329	0.89668	0.188741	normal	0.805572	-0.480275	normal	--	--	Molecular Function: GTPase activity (GO:0003924);; Molecular Function: GTP binding (GO:0005525);; Cellular Component: vacuole (GO:0005773);; Cellular Component: microtubule (GO:0005874);; Cellular Component: plasma membrane (GO:0005886);; Biological Process: GTP catabolic process (GO:0006184);; Cellular Component: cell plate (GO:0009504);; Cellular Component: phragmoplast (GO:0009524);; Cellular …	--	--	--	Dynamin-related protein 12A OS=Glycine max (Soybean) PE=1 SV=1	--	Dynamin-related 5A [Gossypium arboreum]	--	--	molecular function: catalytic activity (GO:0003824);; biological process: metabolic process (GO:0008152);; molecular function: binding (GO:0005488);; cellular component: cell (GO:0005623);; cellular component: organelle (GO:0043226);; cellular component: cell part (GO:0044464);; cellular component: macromolecular complex (GO:0032991);; cellular component: organelle part (GO:0044422);; cellular co…
Gossypium_Graimondii_newGene_675	1.4644	1.13577	3.24817	1.8373	4.19652	0.383692	-1.39082	normal	0.494595	-1.11674	normal	[J]	Translation, ribosomal structure and biogenesis	Molecular Function: structural constituent of ribosome (GO:0003735);; Cellular Component: vacuole (GO:0005773);; Cellular Component: Golgi apparatus (GO:0005794);; Biological Process: translation (GO:0006412);; Cellular Component: cytosolic large ribosomal subunit (GO:0022625);;	K02868|2.24351e-32|gmx:100812386|60S ribosomal protein L11-like; K02868 large subunit ribosomal protein L11e (A)	--	--	60S ribosomal protein L11-2 GN=RPL11D OS=Arabidopsis thaliana (Mouse-ear cress) PE=2 SV=2	--	PREDICTED: 60S ribosomal protein L11-like, partial [Glycine max]	--	Ribosome (ko03010)	molecular function: structural molecule activity (GO:0005198);; cellular component: cell (GO:0005623);; cellular component: organelle (GO:0043226);; cellular component: cell part (GO:0044464);; biological process: metabolic process (GO:0008152);; biological process: cellular process (GO:0009987);; cellular component: macromolecular complex (GO:0032991);; cellular component: organelle part (GO:004…
Gossypium_Graimondii_newGene_676	3.42852	3.55169	13.4043	3.06214	20.0175	--	--	--	0.452129	-2.03006	normal	--	--	--	--	--	--	--	--	--	--	--	--
Gossypium_Graimondii_newGene_678	25.1313	34.4591	39.392	36.0208	30.563	0.903573	-0.120646	normal	0.877834	0.164559	normal	--	--	Biological Process: protein targeting to mitochondrion (GO:0006626);; Biological Process: fatty acid catabolic process (GO:0009062);; Cellular Component: chloroplast (GO:0009507);;	--	--	--	--	--	ABC transporter A family member 1 [Gossypium arboreum]	--	--	biological process: single-organism process (GO:0044699);; biological process: localization (GO:0051179);; biological process: metabolic process (GO:0008152);; biological process: cellular process (GO:0009987);; cellular component: cell (GO:0005623);; cellular component: organelle (GO:0043226);; cellular component: cell part (GO:0044464)
Gossypium_Graimondii_newGene_68	3.04602	2.72512	4.42837	3.58554	4.35439	0.640584	-0.697252	normal	0.865348	-0.265451	normal	--	--	--	--	--	--	--	--	--	--	--	--
Gossypium_Graimondii_newGene_681	10.9277	4.00872	3.86497	1.49095	10.1541	--	--	--	0.0191592	-2.27943	normal	--	--	--	--	--	--	--	--	Baculoviral IAP repeat-containing 6 [Gossypium arboreum]	--	--	--
Gossypium_Graimondii_newGene_683	4.69704	3.48845	4.39902	3.56628	6.4291	0.861015	-0.384728	normal	0.528541	-0.8488	normal	--	--	--	--	--	--	--	--	Lecithin retinol acyltransferase [Gossypium arboreum]	--	--	--
Gossypium_Graimondii_newGene_685	9.71452	6.20158	5.07848	4.4811	3.54443	0.897073	0.21827	normal	0.860556	0.293554	normal	--	--	--	K10268|0|tcc:TCM_005609|RNI-like superfamily protein; K10268 F-box and leucine-rich repeat protein 2/20 (A)	--	--	F-box protein At5g07670 GN=At5g07670 OS=Arabidopsis thaliana (Mouse-ear cress) PE=2 SV=1	--	hypothetical protein F383_01172 [Gossypium arboreum]	--	--	--
Gossypium_Graimondii_newGene_688	5.80452	3.33832	4.55463	1.83604	2.88923	0.88206	-0.383689	normal	0.785867	-0.753678	normal	[R]	General function prediction only	Molecular Function: GTP binding (GO:0005525);; Cellular Component: vacuole (GO:0005773);; Cellular Component: plasma membrane (GO:0005886);; Biological Process: small GTPase mediated signal transduction (GO:0007264);; Biological Process: protein transport (GO:0015031);;	K07874|4.98909e-132|cit:102624523|ras-related protein RABD2a-like; K07874 Ras-related protein Rab-1A (A)	--	--	Ras-related protein RABD2a GN=T7I23.6 OS=Arabidopsis thaliana (Mouse-ear cress) PE=1 SV=3	--	PREDICTED: ras-related protein RABD2a-like [Citrus sinensis]	--	--	molecular function: binding (GO:0005488);; cellular component: cell (GO:0005623);; cellular component: organelle (GO:0043226);; cellular component: cell part (GO:0044464);; cellular component: membrane (GO:0016020);; biological process: cellular process (GO:0009987);; biological process: signaling (GO:0023052);; biological process: single-organism process (GO:0044699);; biological process: respon…
Gossypium_Graimondii_newGene_689	5.3336	4.49333	3.58918	5.19128	10.5254	0.911971	0	normal	0.239348	-1.07943	normal	--	--	Molecular Function: nucleotide binding (GO:0000166);; Molecular Function: nucleic acid binding (GO:0003676);; Molecular Function: zinc ion binding (GO:0008270);;	--	--	--	Transcription initiation factor TFIID subunit 15 GN=TAF15 OS=Arabidopsis thaliana (Mouse-ear cress) PE=1 SV=1	--	TATA-binding-associated factor 2N [Gossypium arboreum]	--	--	molecular function: binding (GO:0005488)
Gossypium_Graimondii_newGene_69	3.7672	5.02233	4.08303	5.23395	4.69916	0.903236	0.301645	normal	0.916183	0.175146	normal	[LKJ]	--	--	--	--	--	DEAD-box ATP-dependent RNA helicase 31 OS=Oryza sativa subsp. japonica (Rice) PE=3 SV=2	--	Poly (A) RNA polymerase cid14 [Gossypium arboreum]	--	--	--
Gossypium_Graimondii_newGene_690	96.6166	104.122	88.9587	107.671	125.875	0.920913	0.224135	normal	0.90939	-0.287264	normal	--	--	--	--	--	--	--	--	Uncharacterized protein TCM_016739 [Theobroma cacao]	--	--	--
Gossypium_Graimondii_newGene_691	10.4395	2.07269	5.81273	1.78142	0.489204	0.565495	-1.25853	normal	--	--	--	--	--	--	--	--	--	--	--	Uncharacterized protein TCM_019432 [Theobroma cacao]	--	--	--
Gossypium_Graimondii_newGene_692	2.78102	1.30515	3.07441	3.35599	3.37358	0.83209	-1.0055	normal	0.916581	-0.00589664	normal	--	--	--	--	--	--	--	--	--	--	--	--
Gossypium_Graimondii_newGene_693	3.57722	3.71743	3.72618	4.74112	4.61172	0.912815	-0.0769385	normal	0.902728	0.00080264	normal	--	--	Biological Process: autophagy (GO:0006914);;	K17907|0|tcc:TCM_004075|Autophagy 9; K17907 autophagy-related protein 9 (A)	--	--	--	--	Autophagy-related 9 [Gossypium arboreum]	--	--	biological process: metabolic process (GO:0008152);; biological process: cellular process (GO:0009987)
Gossypium_Graimondii_newGene_694	33.1523	34.6665	34.1868	40.5832	37.9736	0.911908	-0.0338351	normal	0.895449	0.0633719	normal	--	--	--	--	--	--	--	--	hypothetical protein F383_07951 [Gossypium arboreum]	--	--	--
Gossypium_Graimondii_newGene_695	1.56939	0.619134	1.54475	0.159127	0.944661	--	--	--	--	--	--	--	--	Cellular Component: extracellular region (GO:0005576);; Molecular Function: zinc ion binding (GO:0008270);; Molecular Function: transferase activity (GO:0016740);; Molecular Function: 2-alkenal reductase [NAD(P)] activity (GO:0032440);; Biological Process: oxidation-reduction process (GO:0055114);;	K18932|4.7009e-14|tcc:TCM_026493|DHHC-type zinc finger family protein isoform 1; K18932 palmitoyltransferase [EC:2.3.1.225] (A)	--	--	Probable protein S-acyltransferase 17 GN=PAT17 OS=Arabidopsis thaliana (Mouse-ear cress) PE=2 SV=1	--	DHHC-type zinc finger family protein isoform 1 [Theobroma cacao]	--	--	cellular component: extracellular region (GO:0005576);; molecular function: binding (GO:0005488);; molecular function: catalytic activity (GO:0003824);; biological process: metabolic process (GO:0008152);; biological process: single-organism process (GO:0044699)
Gossypium_Graimondii_newGene_697	10.7017	11.9114	5.74023	11.9432	5.78902	0.0801242	1.07151	normal	0.397163	0.947372	normal	[RTKL]	--	--	K18670|0|tcc:TCM_025642|ATP binding protein, putative isoform 1; K18670 dual specificity protein kinase YAK1 [EC:2.7.12.1] (A)	--	--	Serine/threonine-protein kinase AFC3 GN=F4D11.140 OS=Arabidopsis thaliana (Mouse-ear cress) PE=2 SV=2	--	ATP binding protein, putative isoform 1 [Theobroma cacao]	--	--	--
Gossypium_Graimondii_newGene_699	0.877358	0.823577	0.462232	0.277212	0.896122	--	--	--	--	--	--	[J]	Translation, ribosomal structure and biogenesis	Molecular Function: nucleic acid binding (GO:0003676);; Molecular Function: asparagine-tRNA ligase activity (GO:0004816);; Molecular Function: ATP binding (GO:0005524);; Cellular Component: cytoplasm (GO:0005737);; Biological Process: asparaginyl-tRNA aminoacylation (GO:0006421);;	K01893|1.11538e-118|tcc:TCM_037720|Class II aminoacyl-tRNA and biotin synthetases superfamily protein, ARATH isoform 1; K01893 asparaginyl-tRNA synthetase [EC:6.1.1.22] (A)	--	--	Asparagine--tRNA ligase, cytoplasmic 3 GN=SYNC3 OS=Arabidopsis thaliana (Mouse-ear cress) PE=1 SV=1	--	Class II aminoacyl-tRNA and biotin synthetases superfamily protein, ARATH isoform 2 [Theobroma cacao]	--	Aminoacyl-tRNA biosynthesis (ko00970)	molecular function: binding (GO:0005488);; molecular function: catalytic activity (GO:0003824);; biological process: metabolic process (GO:0008152);; cellular component: cell (GO:0005623);; cellular component: cell part (GO:0044464);; biological process: cellular process (GO:0009987);; biological process: single-organism process (GO:0044699)
Gossypium_Graimondii_newGene_7	6.69332	8.34514	8.6842	14.7866	7.9749	0.952052	0.0333868	normal	0.548364	0.902669	normal	[C]	Energy production and conversion	Cellular Component: integral component of membrane (GO:0016021);; Cellular Component: chloroplast membrane (GO:0031969);;	--	--	--	Protein TIC 214 {ECO:0000250|UniProtKB:P56785} OS=Gossypium hirsutum (Upland cotton) PE=3 SV=1	--	hypothetical chloroplast RF1 (chloroplast) [Gossypium raimondii]	--	--	cellular component: membrane (GO:0016020);; cellular component: membrane part (GO:0044425);; cellular component: cell (GO:0005623);; cellular component: organelle (GO:0043226);; cellular component: organelle part (GO:0044422);; cellular component: cell part (GO:0044464)
Gossypium_Graimondii_newGene_70	2.81641	4.33557	3.28306	5.80863	2.95094	0.810658	0.487528	normal	0.485383	0.875685	normal	--	--	--	--	--	--	--	--	Poly (A) RNA polymerase cid14 [Gossypium arboreum]	--	--	--
Gossypium_Graimondii_newGene_701	2.58768	0.494338	6.25303	2.31502	1.60787	0.137344	-2.57706	normal	--	--	--	--	--	--	--	--	--	--	--	hypothetical protein F383_13619 [Gossypium arboreum]	--	--	--
Gossypium_Graimondii_newGene_702	17.9155	23.0795	20.2275	21.4208	17.184	0.909743	0.197127	normal	0.878472	0.284481	normal	[J]	Translation, ribosomal structure and biogenesis	Molecular Function: structural constituent of ribosome (GO:0003735);; Cellular Component: nucleus (GO:0005634);; Biological Process: translation (GO:0006412);; Biological Process: response to salt stress (GO:0009651);; Cellular Component: cytosolic small ribosomal subunit (GO:0022627);; Biological Process: response to cadmium ion (GO:0046686);;	K02951|1.25781e-76|tcc:TCM_037080|40S ribosomal protein S12; K02951 small subunit ribosomal protein S12e (A)	--	--	40S ribosomal protein S12 GN=RPS12 OS=Hordeum vulgare (Barley) PE=2 SV=1	--	40S ribosomal S12 [Gossypium arboreum]	--	Ribosome (ko03010)	molecular function: structural molecule activity (GO:0005198);; cellular component: cell (GO:0005623);; cellular component: organelle (GO:0043226);; cellular component: cell part (GO:0044464);; biological process: metabolic process (GO:0008152);; biological process: cellular process (GO:0009987);; biological process: response to stimulus (GO:0050896);; cellular component: macromolecular complex (…
Gossypium_Graimondii_newGene_703	6.89774	2.9567	4.68037	3.73603	4.59146	0.93312	-0.412985	normal	0.913303	-0.283507	normal	--	--	--	K05605|1.80393e-12|cit:102625612|3-hydroxyisobutyryl-CoA hydrolase-like protein 3, mitochondrial-like; K05605 3-hydroxyisobutyryl-CoA hydrolase [EC:3.1.2.4] (A)	--	--	3-hydroxyisobutyryl-CoA hydrolase-like protein 3, mitochondrial (Precursor) GN=At4g13360 OS=Arabidopsis thaliana (Mouse-ear cress) PE=2 SV=2	--	hypothetical protein F383_08889 [Gossypium arboreum]	--	Valine, leucine and isoleucine degradation (ko00280);; beta-Alanine metabolism (ko00410);; Propanoate metabolism (ko00640);; Carbon metabolism (ko01200)	--
Gossypium_Graimondii_newGene_704	1.38585	0.110091	1.90302	0.575409	0.948058	0.110487	-2.94355	normal	--	--	--	--	--	Molecular Function: transferase activity (GO:0016740);;	K07442|3.08815e-25|tcc:TCM_016926|S-adenosyl-L-methionine-dependent methyltransferases superfamily protein; K07442 tRNA (adenine57-N1/adenine58-N1)-methyltransferase [EC:2.1.1.219 2.1.1.220] (A)	--	--	--	--	tRNA (adenine(58)-N(1))-methyltransferase catalytic subunit TRMT61A [Gossypium arboreum]	--	--	molecular function: catalytic activity (GO:0003824);; biological process: metabolic process (GO:0008152)
Gossypium_Graimondii_newGene_707	6.03533	7.40689	6.33039	5.46919	7.14749	0.924936	0.343495	normal	0.901032	-0.381185	normal	--	--	Cellular Component: mitochondrion (GO:0005739);;	--	--	--	--	--	Putative thiamine-phosphate synthase 2 [Gossypium arboreum]	--	--	cellular component: cell (GO:0005623);; cellular component: organelle (GO:0043226);; cellular component: cell part (GO:0044464)
Gossypium_Graimondii_newGene_709	145.52	242.398	115.276	84.7989	84.6801	0.0547284	1.28665	normal	0.902062	-0.0808783	normal	--	--	--	--	--	--	--	--	Uncharacterized protein TCM_004544 [Theobroma cacao]	--	--	--
Gossypium_Graimondii_newGene_71	3.00101	1.79306	2.60334	0.83229	2.04375	--	--	--	--	--	--	--	--	Molecular Function: catalytic activity (GO:0003824);; Biological Process: biosynthetic process (GO:0009058);;	--	--	--	--	--	hypothetical protein PHAVU_007G032000g [Phaseolus vulgaris]	--	--	molecular function: catalytic activity (GO:0003824);; biological process: metabolic process (GO:0008152)
Gossypium_Graimondii_newGene_710	9.23714	7.39044	8.27143	5.21554	10.868	0.908577	-0.111777	normal	0.71647	-0.636776	normal	--	--	--	--	--	--	Mediator of RNA polymerase II transcription subunit 19a GN=MXC9.19 OS=Arabidopsis thaliana (Mouse-ear cress) PE=1 SV=1	--	hypothetical protein F383_06663 [Gossypium arboreum]	--	--	--
Gossypium_Graimondii_newGene_711	3.4793	2.03048	4.58067	3.95412	5.341	0.637086	-1.05095	normal	0.86655	-0.415064	normal	--	--	--	--	--	--	--	--	hypothetical protein F383_12816 [Gossypium arboreum]	--	--	--
Gossypium_Graimondii_newGene_712	3.49145	3.65584	5.00398	2.46305	4.09969	0.874803	-0.36574	normal	0.750726	-0.685785	normal	--	--	--	K11801|3.00344e-56|tcc:TCM_004491|LEC14B protein, putative isoform 4; K11801 WD repeat-containing protein 23 (A)	--	--	LEC14B homolog OS=Prunus armeniaca (Apricot) PE=2 SV=1	--	Uncharacterized protein F383_24268 [Gossypium arboreum]	--	--	--
Gossypium_Graimondii_newGene_713	8.71508	3.75336	5.24712	3.7987	7.08339	0.845973	-0.48327	normal	0.518045	-0.900838	normal	[R]	General function prediction only	--	K11801|4.28742e-139|tcc:TCM_004491|LEC14B protein, putative isoform 4; K11801 WD repeat-containing protein 23 (A)	--	--	LEC14B homolog OS=Prunus armeniaca (Apricot) PE=2 SV=1	--	Uncharacterized protein F383_24268 [Gossypium arboreum]	--	--	--
Gossypium_Graimondii_newGene_716	0.0785184	0.163525	0.463974	0	1.08295	--	--	--	--	--	--	--	--	Cellular Component: spindle pole (GO:0000922);; Cellular Component: microtubule organizing center (GO:0005815);; Biological Process: rRNA processing (GO:0006364);; Biological Process: microtubule nucleation (GO:0007020);; Cellular Component: plasmodesma (GO:0009506);; Biological Process: regulation of flower development (GO:0009909);; Molecular Function: tubulin binding (GO:0015631);; Biological …	K16571|8.15339e-36|pper:PRUPE_ppa001912mg|hypothetical protein; K16571 gamma-tubulin complex component 4 (A)	--	--	Gamma-tubulin complex component 4 GN=GCP4 OS=Arabidopsis thaliana (Mouse-ear cress) PE=2 SV=2	--	hypothetical protein PRUPE_ppa001912mg [Prunus persica]	--	--	cellular component: cell (GO:0005623);; cellular component: organelle (GO:0043226);; cellular component: organelle part (GO:0044422);; cellular component: cell part (GO:0044464);; biological process: metabolic process (GO:0008152);; biological process: cellular process (GO:0009987);; biological process: single-organism process (GO:0044699);; biological process: cellular component organization or …
Gossypium_Graimondii_newGene_717	0.818936	1.81329	1.3293	1.80213	1.81364	0.954189	0.440922	normal	0.943481	-0.00556564	normal	--	--	--	--	--	--	Calcium-dependent protein kinase 5 GN=CPK5 OS=Solanum tuberosum (Potato) PE=2 SV=1	--	Uncharacterized protein TCM_034063 [Theobroma cacao]	--	--	--
Gossypium_Graimondii_newGene_718	1.31794	0.191555	0.49958	1.12025	0.624905	--	--	--	--	--	--	--	--	--	--	--	--	--	--	Pyridoxal-phosphate-dependent serine hydroxymethyltransferase [Gossypium arboreum]	--	--	--
Gossypium_Graimondii_newGene_719	53.1338	22.8487	57.6072	17.9088	37.7894	0.0130066	-1.26041	normal	0.217464	-1.06939	normal	--	--	--	--	--	--	--	--	hypothetical protein F383_26668 [Gossypium arboreum]	--	--	--
Gossypium_Graimondii_newGene_72	1.22621	1.36411	1.7168	1.15014	0.2777	0.889291	-0.31402	normal	0.0680506	1.8408	normal	[C]	Energy production and conversion	Cellular Component: mitochondrial inner membrane (GO:0005743);; Molecular Function: NADH dehydrogenase (ubiquinone) activity (GO:0008137);; Cellular Component: integral component of membrane (GO:0016021);; Biological Process: electron transport chain (GO:0022900);; Cellular Component: respiratory chain (GO:0070469);;	--	--	--	NADH-ubiquinone oxidoreductase chain 1 GN=ND1 OS=Citrullus lanatus (Watermelon) PE=2 SV=1	--	NADH dehydrogenase subunit 1 (mitochondrion) [Vaccinium macrocarpon]	--	--	cellular component: cell (GO:0005623);; cellular component: membrane (GO:0016020);; cellular component: organelle (GO:0043226);; cellular component: organelle part (GO:0044422);; cellular component: cell part (GO:0044464);; molecular function: catalytic activity (GO:0003824);; biological process: metabolic process (GO:0008152);; biological process: single-organism process (GO:0044699);; cellular …
Gossypium_Graimondii_newGene_720	5.49652	5.10801	4.2395	3.79316	4.77472	--	--	--	0.950268	-0.293755	normal	--	--	--	--	--	--	--	--	Putative pumilio, chloroplastic -like protein [Gossypium arboreum]	--	--	--
Gossypium_Graimondii_newGene_721	2.23315	0.542465	1.23496	0.940755	1.70413	--	--	--	--	--	--	[O]	Posttranslational modification, protein turnover, chaperones	Molecular Function: ATP binding (GO:0005524);; Cellular Component: peroxisomal membrane (GO:0005778);; Biological Process: ATP catabolic process (GO:0006200);; Biological Process: fatty acid beta-oxidation (GO:0006635);; Biological Process: protein import into peroxisome matrix (GO:0016558);; Molecular Function: ATPase activity, coupled (GO:0042623);;	K13338|4.20615e-23|sot:102596636|peroxisome biogenesis protein 1-like; K13338 peroxin-1 (A)	--	--	Peroxisome biogenesis protein 1 GN=PEX1 OS=Arabidopsis thaliana (Mouse-ear cress) PE=2 SV=2	--	PREDICTED: peroxisome biogenesis protein 1 isoform X2 [Nicotiana sylvestris]	--	Peroxisome (ko04146)	molecular function: binding (GO:0005488);; cellular component: cell (GO:0005623);; cellular component: membrane (GO:0016020);; cellular component: organelle (GO:0043226);; cellular component: organelle part (GO:0044422);; cellular component: cell part (GO:0044464);; biological process: metabolic process (GO:0008152);; biological process: cellular process (GO:0009987);; biological process: single-…
Gossypium_Graimondii_newGene_722	6.87196	2.8692	2.48733	2.82704	3.92945	0.928777	0.101922	normal	0.835636	-0.502092	normal	[ER]	--	--	K00264|1.73864e-127|tcc:TCM_015379|NADH-dependent glutamate synthase 1 isoform 1; K00264 glutamate synthase (NADPH/NADH) [EC:1.4.1.13 1.4.1.14] (A)	--	--	Glutamate synthase [NADH], amyloplastic (Precursor) OS=Medicago sativa (Alfalfa) PE=1 SV=1	--	PREDICTED: glutamate synthase [NADH], amyloplastic-like [Nicotiana tomentosiformis]	--	Alanine, aspartate and glutamate metabolism (ko00250);; Nitrogen metabolism (ko00910);; Biosynthesis of amino acids (ko01230)	--
Gossypium_Graimondii_newGene_723	2.57081	0.732333	0.324734	0.482497	3.71877	--	--	--	--	--	--	[ER]	--	Molecular Function: iron ion binding (GO:0005506);; Biological Process: gluconeogenesis (GO:0006094);; Biological Process: glycolytic process (GO:0006096);; Biological Process: glutamate biosynthetic process (GO:0006537);; Cellular Component: chloroplast stroma (GO:0009570);; Biological Process: response to salt stress (GO:0009651);; Molecular Function: FMN binding (GO:0010181);; Molecular Functi…	K00264|3.63513e-59|tcc:TCM_015379|NADH-dependent glutamate synthase 1 isoform 1; K00264 glutamate synthase (NADPH/NADH) [EC:1.4.1.13 1.4.1.14] (A)	--	--	Glutamate synthase [NADH], amyloplastic (Precursor) OS=Medicago sativa (Alfalfa) PE=1 SV=1	--	Glutamate synthase [NADH], amyloplastic [Gossypium arboreum]	--	Alanine, aspartate and glutamate metabolism (ko00250);; Nitrogen metabolism (ko00910);; Biosynthesis of amino acids (ko01230)	molecular function: binding (GO:0005488);; biological process: metabolic process (GO:0008152);; biological process: single-organism process (GO:0044699);; biological process: cellular process (GO:0009987);; cellular component: cell (GO:0005623);; cellular component: organelle (GO:0043226);; cellular component: organelle part (GO:0044422);; cellular component: cell part (GO:0044464);; biological p…
Gossypium_Graimondii_newGene_726	6.73877	21.3995	9.01708	20.1744	6.41308	0.556753	1.26133	normal	0.428226	1.44373	normal	--	--	--	--	--	--	--	--	Protein winged eye [Gossypium arboreum]	--	--	--
Gossypium_Graimondii_newGene_727	0.514437	3.45258	2.7479	1.86958	4.95604	0.955112	0.314821	normal	0.641557	-1.25911	normal	[R]	General function prediction only	Molecular Function: nucleotide binding (GO:0000166);; Cellular Component: nucleus (GO:0005634);; Biological Process: mRNA processing (GO:0006397);; Molecular Function: poly(A) binding (GO:0008143);;	--	--	--	Polyadenylate-binding protein RBP45 GN=RBP45 OS=Nicotiana plumbaginifolia (Leadwort-leaved tobacco) PE=1 SV=1	--	Polyadenylate-binding RBP45C -like protein [Gossypium arboreum]	--	--	molecular function: binding (GO:0005488);; cellular component: cell (GO:0005623);; cellular component: organelle (GO:0043226);; cellular component: cell part (GO:0044464);; biological process: metabolic process (GO:0008152);; biological process: cellular process (GO:0009987)
Gossypium_Graimondii_newGene_728	0.819452	0.103857	1.08922	0.133806	1.02187	--	--	--	--	--	--	--	--	--	--	--	--	--	--	--	--	--	--
Gossypium_Graimondii_newGene_729	176.336	198.265	150.853	218.611	124.587	0.856365	0.427607	normal	0.626956	0.761485	normal	--	--	--	--	--	--	--	--	Uncharacterized protein TCM_016536 [Theobroma cacao]	--	--	--
Gossypium_Graimondii_newGene_73	0.0508631	0.316584	2.44442	2.05207	2.33309	0.000115111	-2.78227	down	0.892492	-0.173793	normal	[MG]	--	Molecular Function: catalytic activity (GO:0003824);; Biological Process: cellular metabolic process (GO:0044237);; Molecular Function: coenzyme binding (GO:0050662);;	--	--	--	Vestitone reductase OS=Medicago sativa (Alfalfa) PE=1 SV=1	--	Dihydroflavonol-4-reductase [Gossypium arboreum]	--	--	molecular function: catalytic activity (GO:0003824);; biological process: metabolic process (GO:0008152);; biological process: cellular process (GO:0009987);; molecular function: binding (GO:0005488)
Gossypium_Graimondii_newGene_730	11.4179	14.8225	6.94576	18.3051	4.74941	0.911682	0.959806	normal	0.572707	1.57272	normal	[U]	Intracellular trafficking, secretion, and vesicular transport	Cellular Component: cis-Golgi network (GO:0005801);; Biological Process: ER to Golgi vesicle-mediated transport (GO:0006888);; Biological Process: myo-inositol hexakisphosphate biosynthetic process (GO:0010264);;	--	--	--	Peptidyl-tRNA hydrolase, chloroplastic (Precursor) GN=At1g18440 OS=Arabidopsis thaliana (Mouse-ear cress) PE=2 SV=2	--	Trafficking particle complex subunit 4 [Gossypium arboreum]	--	--	cellular component: cell (GO:0005623);; cellular component: organelle (GO:0043226);; cellular component: cell part (GO:0044464);; biological process: single-organism process (GO:0044699);; biological process: localization (GO:0051179);; biological process: metabolic process (GO:0008152);; biological process: cellular process (GO:0009987)
Gossypium_Graimondii_newGene_731	1.02215	0.449964	2.22457	0.788041	3.72232	--	--	--	0.275872	-1.81829	normal	[L]	Replication, recombination and repair	Molecular Function: DNA binding (GO:0003677);; Molecular Function: DNA helicase activity (GO:0003678);; Molecular Function: ATP binding (GO:0005524);; Cellular Component: nucleus (GO:0005634);; Cellular Component: cytoplasm (GO:0005737);; Biological Process: DNA unwinding involved in DNA replication (GO:0006268);; Biological Process: DNA replication initiation (GO:0006270);; Biological Process: D…	K02210|1.75379e-96|zma:100277877|uncharacterized LOC100277877; K02210 DNA replication licensing factor MCM7 [EC:3.6.4.12] (A)	--	--	DNA replication licensing factor MCM7 GN=MCM7 OS=Oryza sativa subsp. indica (Rice) PE=3 SV=1	--	Minichromosome maintenance family protein isoform 2 [Theobroma cacao]	--	DNA replication (ko03030)	molecular function: binding (GO:0005488);; molecular function: catalytic activity (GO:0003824);; biological process: metabolic process (GO:0008152);; cellular component: cell (GO:0005623);; cellular component: organelle (GO:0043226);; cellular component: cell part (GO:0044464);; biological process: cellular process (GO:0009987);; biological process: biological regulation (GO:0065007);; biological…
Gossypium_Graimondii_newGene_734	3.03397	1.11132	0.864913	0.584713	4.38699	--	--	--	0.202319	-2.24631	normal	--	--	--	--	--	--	--	--	plasma membrane proteolipid 3 [Gossypium arboreum]	--	--	--
[truncated: 34,837 more rows]
