# Supplementary material for: Comparative transcriptome, physiological and biochemical analyses reveal response mechanism mediated by CBF4 and ICE2 in enhancing cold stress tolerance in Gossypium thurberi
Source: AoB Plants. 2019 Aug 9;11(6):plz045. doi: 10.1093/aobpla/plz045 (PMC6863471; doi:10.1093/aobpla/plz045)
Supplement: plz045_suppl_Supplementary_Table_S2 [file plz045_suppl_supplementary_table_s2.xlsx]

## Sheet: Sheet1
Table S2. DEGs of G.thurberi
	CK_Oh	CS_6h	CK_6h	CS_12h	CK_12h	CK_6h_vs_CS_6h_EBSeq_FDR	CK_6h_vs_CS_6h_EBSeq_log2FC	CK_6h_vs_CS_6h_EBSeq_(FDR_0.01_FC_2)_regulated	CK_12h_vs_CS_12h_EBSeq_FDR	CK_12h_vs_CS_12h_EBSeq_log2FC	CK_12h_vs_CS_12h_EBSeq_(FDR_0.01_FC_2)_regulated	COG_class	COG_class_annotation	GO_annotation	KEGG_annotation	KOG_class	KOG_class_annotation	Swissprot_annotation	TrEMBL_annotation	nr_annotation	nt_annotation	KEGG_pathway_annotation	GO_second_level_annotation
Gossypium_Graimondii_newGene_1	179.335	275.733	154.16	1049.05	114.351	0.731363	0.928607	normal	7.72e-12	3.20888	up	--	--	Molecular Function: RNA binding (GO:0003723);; Biological Process: mRNA processing (GO:0006397);; Biological Process: tRNA processing (GO:0008033);; Biological Process: RNA splicing (GO:0008380);; Cellular Component: chloroplast (GO:0009507);;	--	--	--	Maturase K {ECO:0000255|HAMAP-Rule:MF_01390} OS=Gossypium schwendimanii (Cotton) PE=3 SV=1	--	maturase K (chloroplast) [Gossypium raimondii]	--	--	molecular function: binding (GO:0005488);; biological process: metabolic process (GO:0008152);; biological process: cellular process (GO:0009987);; cellular component: cell (GO:0005623);; cellular component: organelle (GO:0043226);; cellular component: cell part (GO:0044464)
Gossypium_Graimondii_newGene_1138	9.43614	3.31445	8.55332	3.09476	8.92486	0.00695787	-1.37098	down	0.0113507	-1.51254	normal	[R]	General function prediction only	Biological Process: cell division (GO:0051301);;	K03363|0|tcc:TCM_015205|Transducin family protein / WD-40 repeat family protein; K03363 cell division cycle 20, cofactor of APC complex (A)	--	--	Cell division cycle 20.1, cofactor of APC complex GN=F17M5.30 OS=Arabidopsis thaliana (Mouse-ear cress) PE=1 SV=1	--	Anaphase-promoting complex subunit cdc20 [Gossypium arboreum]	--	Ubiquitin mediated proteolysis (ko04120)	biological process: cellular process (GO:0009987);; biological process: single-organism process (GO:0044699)
Gossypium_Graimondii_newGene_1150	3.004	0.978858	3.72216	0.637668	7.52817	0.532713	-1.63564	normal	0.000158279	-3.07146	down	--	--	--	--	--	--	--	--	hypothetical protein F383_26668 [Gossypium arboreum]	--	--	--
Gossypium_Graimondii_newGene_1162	10.2215	19.0367	1.71171	11.4923	2.00207	5.04e-13	3.29093	up	1.66e-05	2.40488	up	[P]	Inorganic ion transport and metabolism	Molecular Function: nucleotide binding (GO:0000166);; Biological Process: cation transport (GO:0006812);; Cellular Component: membrane (GO:0016020);; Molecular Function: cation-transporting ATPase activity (GO:0019829);; Molecular Function: ion binding (GO:0043167);;	K01537|8.45088e-107|tcc:TCM_020728|Autoinhibited calcium ATPase; K01537 Ca2+-transporting ATPase [EC:3.6.3.8] (A)	--	--	Calcium-transporting ATPase 12, plasma membrane-type GN=ACA12 OS=Arabidopsis thaliana (Mouse-ear cress) PE=2 SV=1	--	Autoinhibited calcium ATPase [Theobroma cacao]	--	--	molecular function: binding (GO:0005488);; biological process: single-organism process (GO:0044699);; biological process: localization (GO:0051179);; cellular component: membrane (GO:0016020);; molecular function: catalytic activity (GO:0003824);; molecular function: transporter activity (GO:0005215);; biological process: metabolic process (GO:0008152);; biological process: cellular process (GO:0…
Gossypium_Graimondii_newGene_1188	135.491	296.758	39.8554	201.64	41.0156	8.33e-15	2.92534	up	1.55e-06	2.28451	up	--	--	--	--	--	--	--	--	hypothetical protein F383_32336 [Gossypium arboreum]	--	--	--
Gossypium_Graimondii_newGene_1304	0.48995	7.52783	0.269586	3.50314	0	0.000266561	3.73177	up	--	--	--	--	--	--	K01177|1.4596e-22|tcc:TCM_016515|Beta-amylase 1; K01177 beta-amylase [EC:3.2.1.2] (A)	--	--	--	--	Beta-amylase 1 [Theobroma cacao]	--	Starch and sucrose metabolism (ko00500)	--
Gossypium_Graimondii_newGene_1308	3.71374	4.09547	2.60481	3.87999	0.693	0.710112	0.655268	normal	0.000242688	2.32868	up	--	--	--	--	--	--	Protein NEN2 {ECO:0000303|PubMed:25081480} OS=Arabidopsis thaliana (Mouse-ear cress) PE=2 SV=1	--	DNA polymerase III subunit epsilon [Gossypium arboreum]	--	--	--
Gossypium_Graimondii_newGene_1313	145.656	65.644	44.5997	68.6587	11.7754	0.919268	0.11515	normal	8.79e-06	2.25715	up	--	--	--	--	--	--	--	--	Calmegin [Gossypium arboreum]	--	--	--
Gossypium_Graimondii_newGene_1337	1.05974	0.204785	2.48251	1.31639	4.04633	1.53e-06	-3.04604	down	0.00976874	-1.6646	down	[T]	Signal transduction mechanisms	--	K01110|7.63384e-122|tcc:TCM_000686|Phosphatidylinositol-3,4,5-trisphosphate 3-phosphatase and dual-specificity protein phosphatase PTEN isoform 1; K01110 phosphatidylinositol-3,4,5-trisphosphate 3-phosphatase and dual-specificity protein phosphatase PTEN [EC:3.1.3.16 3.1.3.48 3.1.3.67] (A)	--	--	--	--	pten [Gossypium arboreum]	--	Inositol phosphate metabolism (ko00562);; Phosphatidylinositol signaling system (ko04070)	--
Gossypium_Graimondii_newGene_1340	5.33397	1.05708	4.72535	0.806759	6.27522	8.86e-05	-2.08193	down	4.18e-07	-2.85139	down	[HC]	--	Molecular Function: squalene monooxygenase activity (GO:0004506);; Cellular Component: integral component of membrane (GO:0016021);; Molecular Function: flavin adenine dinucleotide binding (GO:0050660);; Biological Process: oxidation-reduction process (GO:0055114);;	K00511|1.28409e-90|tcc:TCM_000850|Squalene monooxygenase isoform 1; K00511 squalene monooxygenase [EC:1.14.13.132] (A)	--	--	Squalene epoxidase 3 GN=SQE3 OS=Arabidopsis thaliana (Mouse-ear cress) PE=1 SV=1	--	Squalene monooxygenase isoform 4 [Theobroma cacao]	--	Steroid biosynthesis (ko00100);; Sesquiterpenoid and triterpenoid biosynthesis (ko00909)	molecular function: catalytic activity (GO:0003824);; biological process: metabolic process (GO:0008152);; biological process: single-organism process (GO:0044699);; cellular component: membrane (GO:0016020);; cellular component: membrane part (GO:0044425);; molecular function: binding (GO:0005488)
Gossypium_Graimondii_newGene_1351	3.76923	13.5909	35.6002	18.4161	13.9799	0.00245837	-1.39826	down	0.890412	0.425716	normal	[M]	Cell wall/membrane/envelope biogenesis	Cellular Component: membrane (GO:0016020);; Molecular Function: transferase activity, transferring glycosyl groups (GO:0016757);; Cellular Component: cell part (GO:0044464);;	--	--	--	Cellulose synthase-like protein E6 GN=P0556A05.32 OS=Oryza sativa subsp. japonica (Rice) PE=2 SV=1	--	Cellulose synthase-like protein E6 [Gossypium arboreum]	--	--	cellular component: membrane (GO:0016020);; molecular function: catalytic activity (GO:0003824);; biological process: metabolic process (GO:0008152);; cellular component: cell part (GO:0044464)
Gossypium_Graimondii_newGene_1365	13.9799	16.2388	17.711	1.43e-72	17.804	0.934905	-0.0693711	normal	0.00013175	-3.75955	down	--	--	Molecular Function: protein kinase activity (GO:0004672);;	--	--	--	Probable leucine-rich repeat receptor-like serine/threonine-protein kinase At3g14840 (Precursor) GN=LRR-RLK OS=Arabidopsis thaliana (Mouse-ear cress) PE=2 SV=1	--	Leucine-rich repeat transmembrane protein kinase, putative [Theobroma cacao]	--	--	molecular function: catalytic activity (GO:0003824);; biological process: metabolic process (GO:0008152);; biological process: cellular process (GO:0009987)
Gossypium_Graimondii_newGene_1373	0.411896	0.063006	1.15184	0.224533	1.14643	7.08e-09	-3.7987	down	0.000896311	-2.24713	down	[V]	Defense mechanisms	Molecular Function: ATP binding (GO:0005524);; Biological Process: ATP catabolic process (GO:0006200);; Cellular Component: integral component of membrane (GO:0016021);; Molecular Function: ATPase activity, coupled to transmembrane movement of substances (GO:0042626);; Biological Process: transmembrane transport (GO:0055085);;	--	--	--	ABC transporter C family member 10 GN=F17J16.190 OS=Arabidopsis thaliana (Mouse-ear cress) PE=2 SV=2	--	Multidrug resistance-associated protein 14 isoform 3, partial [Theobroma cacao]	--	--	molecular function: binding (GO:0005488);; biological process: metabolic process (GO:0008152);; biological process: cellular process (GO:0009987);; biological process: single-organism process (GO:0044699);; cellular component: membrane (GO:0016020);; cellular component: membrane part (GO:0044425);; molecular function: catalytic activity (GO:0003824);; molecular function: transporter activity (GO:…
Gossypium_Graimondii_newGene_1389	2.7912	3.13737	1.85961	7.90315	1.62192	0.902084	0.670017	normal	0.00299623	2.14312	up	--	--	--	--	--	--	--	--	Phosphate import ATP-binding PstB 2 [Gossypium arboreum]	--	--	--
Gossypium_Graimondii_newGene_1391	17.1157	3.54751	18.3856	3.92252	33.6001	0.000111992	-2.21135	down	5.85e-08	-3.00692	down	--	--	--	--	--	--	--	--	Uncharacterized protein TCM_018865 [Theobroma cacao]	--	--	--
Gossypium_Graimondii_newGene_1404	102.096	59.8251	238.034	65.0388	313.713	6.94e-08	-2.09552	down	1.42e-06	-2.31683	down	[O]	Posttranslational modification, protein turnover, chaperones	Biological Process: glutathione metabolic process (GO:0006749);; Cellular Component: chloroplast (GO:0009507);; Biological Process: de-etiolation (GO:0009704);; Molecular Function: transferase activity (GO:0016740);; Biological Process: response to cadmium ion (GO:0046686);; Biological Process: lateral root development (GO:0048527);; Biological Process: response to growth hormone (GO:0060416);; B…	K00799|7.93226e-131|tcc:TCM_010044|Glutathione S-transferase family protein; K00799 glutathione S-transferase [EC:2.5.1.18] (A)	--	--	Glutathione S-transferase U17 GN=At1g10370 OS=Arabidopsis thaliana (Mouse-ear cress) PE=2 SV=1	--	glutathione S-transferase [Gossypium hirsutum]	--	Glutathione metabolism (ko00480)	biological process: metabolic process (GO:0008152);; biological process: cellular process (GO:0009987);; biological process: single-organism process (GO:0044699);; cellular component: cell (GO:0005623);; cellular component: organelle (GO:0043226);; cellular component: cell part (GO:0044464);; biological process: response to stimulus (GO:0050896);; molecular function: catalytic activity (GO:000382…
Gossypium_Graimondii_newGene_1412	5.82768	6.99248	1.17963	4.54236	5.61991	0.00036965	2.43398	up	0.85269	-0.445006	normal	--	--	--	--	--	--	--	--	--	--	--	--
Gossypium_Graimondii_newGene_1419	8.44e-43	0.0824915	15.1518	3.35e-61	0.230987	0	-6.3922	down	--	--	--	--	--	Biological Process: metabolic process (GO:0008152);; Molecular Function: terpene synthase activity (GO:0010333);; Molecular Function: metal ion binding (GO:0046872);;	--	--	--	(+)-delta-cadinene synthase isozyme A GN=CAD1-A OS=Gossypium arboreum (Tree cotton) PE=2 SV=1	--	terpene synthase [Gossypium hirsutum]	--	--	biological process: metabolic process (GO:0008152);; molecular function: catalytic activity (GO:0003824);; molecular function: binding (GO:0005488)
Gossypium_Graimondii_newGene_1420	0.0961057	0.100845	22.8312	0	0.190039	0	-6.57886	down	--	--	--	--	--	Molecular Function: magnesium ion binding (GO:0000287);; Biological Process: terpenoid biosynthetic process (GO:0016114);; Molecular Function: (+)-delta-cadinene synthase activity (GO:0047461);;	--	--	--	(+)-delta-cadinene synthase isozyme XC14 OS=Gossypium arboreum (Tree cotton) PE=2 SV=1	--	terpene synthase [Gossypium hirsutum]	--	--	molecular function: binding (GO:0005488);; biological process: metabolic process (GO:0008152);; biological process: cellular process (GO:0009987);; biological process: single-organism process (GO:0044699);; molecular function: catalytic activity (GO:0003824)
Gossypium_Graimondii_newGene_1564	1.80902	1.59806	2.03197	1.67555	6.93386	0.863824	-0.381958	normal	9.71e-05	-2.04233	down	[M]	Cell wall/membrane/envelope biogenesis	Molecular Function: zinc ion binding (GO:0008270);; Cellular Component: integral component of membrane (GO:0016021);; Molecular Function: cellulose synthase (UDP-forming) activity (GO:0016760);; Biological Process: cellulose biosynthetic process (GO:0030244);;	K10999|0|tcc:TCM_001310|Cellulose synthase 6; K10999 cellulose synthase A [EC:2.4.1.12] (A)	--	--	Cellulose synthase A catalytic subunit 6 [UDP-forming] GN=MVP7.7 OS=Arabidopsis thaliana (Mouse-ear cress) PE=1 SV=2	--	Cellulose synthase 6 [Theobroma cacao]	--	--	molecular function: binding (GO:0005488);; cellular component: membrane (GO:0016020);; cellular component: membrane part (GO:0044425);; molecular function: catalytic activity (GO:0003824);; biological process: metabolic process (GO:0008152);; biological process: cellular process (GO:0009987);; biological process: single-organism process (GO:0044699)
Gossypium_Graimondii_newGene_1569	9.11768	7.69301	2.42549	3.43314	0.951543	0.00317658	1.61549	up	0.0424931	1.74073	normal	--	--	Molecular Function: binding (GO:0005488);;	--	--	--	Protein REVEILLE 5 GN=RVE5 OS=Arabidopsis thaliana (Mouse-ear cress) PE=2 SV=1	--	Homeodomain-like superfamily protein [Theobroma cacao]	--	--	molecular function: binding (GO:0005488)
Gossypium_Graimondii_newGene_1573	20.1846	16.2623	4.00444	7.1018	2.58401	7.35e-05	1.88366	up	0.111618	1.37441	normal	[O]	Posttranslational modification, protein turnover, chaperones	Biological Process: response to stress (GO:0006950);;	--	--	--	DnaJ protein ERDJ3B (Precursor) GN=F26K9.30 OS=Arabidopsis thaliana (Mouse-ear cress) PE=1 SV=1	--	Chaperone DnaJ [Gossypium arboreum]	--	--	biological process: response to stimulus (GO:0050896)
Gossypium_Graimondii_newGene_1574	14.0605	5.40143	11.1935	4.55897	14.9615	0.0682662	-1.0908	normal	0.00109548	-1.72891	down	[I]	Lipid transport and metabolism	--	K10527|0|tcc:TCM_004687|Multifunctional protein 2, putative isoform 1; K10527 enoyl-CoA hydratase/3-hydroxyacyl-CoA dehydrogenase [EC:4.2.1.17 1.1.1.35 1.1.1.211] (A)	--	--	3-hydroxyacyl-CoA dehydrogenase GN=P0413A11.18 OS=Oryza sativa subsp. japonica (Rice) PE=1 SV=2	--	Multifunctional protein 2, putative isoform 3 [Theobroma cacao]	--	Fatty acid degradation (ko00071);; alpha-Linolenic acid metabolism (ko00592);; Fatty acid metabolism (ko01212)	--
Gossypium_Graimondii_newGene_1581	3.73333	6.11213	4.92288	5.25795	1.16397	0.868396	0.344486	normal	0.00176936	2.07178	up	--	--	--	--	--	--	--	--	PREDICTED: putative ribonuclease H protein At1g65750-like isoform X2 [Citrus sinensis]	--	--	--
Gossypium_Graimondii_newGene_1582	27.1162	44.6491	20.2774	44.6781	14.4136	0.103704	1.10906	normal	0.00336464	1.65684	up	--	--	--	--	--	--	--	--	hypothetical protein F383_01718 [Gossypium arboreum]	--	--	--
Gossypium_Graimondii_newGene_1584	276.153	221.403	81.827	89.2986	120.766	0.00064218	1.50631	up	0.863295	-0.461717	normal	--	--	--	--	--	--	--	--	--	--	--	--
Gossypium_Graimondii_newGene_1606	3.59345	2.26185	4.81054	1.10427	4.74453	0.314048	-0.956887	normal	0.000811467	-1.99818	down	[O]	Posttranslational modification, protein turnover, chaperones	Cellular Component: nucleus (GO:0005634);; Biological Process: response to abscisic acid (GO:0009737);; Biological Process: protein sumoylation (GO:0016925);; Molecular Function: SUMO transferase activity (GO:0019789);;	K10577|5.92293e-27|cvr:CHLNCDRAFT_59526|hypothetical protein; K10577 ubiquitin-conjugating enzyme E2 I [EC:6.3.2.19] (A)	--	--	SUMO-conjugating enzyme SCE1 GN=T10K17.80 OS=Arabidopsis thaliana (Mouse-ear cress) PE=1 SV=1	--	PREDICTED: SUMO-conjugating enzyme SCE1-like [Cucumis sativus]	--	RNA transport (ko03013);; Ubiquitin mediated proteolysis (ko04120)	cellular component: cell (GO:0005623);; cellular component: organelle (GO:0043226);; cellular component: cell part (GO:0044464);; biological process: response to stimulus (GO:0050896);; biological process: metabolic process (GO:0008152);; biological process: cellular process (GO:0009987);; molecular function: catalytic activity (GO:0003824)
Gossypium_Graimondii_newGene_1615	7.41098	7.13508	2.91009	2.30491	8.98162	0.855997	0.753757	normal	0.00152801	-2.22017	down	--	--	--	--	--	--	--	--	hypothetical protein F383_19443 [Gossypium arboreum]	--	--	--
Gossypium_Graimondii_newGene_1636	24.9658	37.4513	13.9966	46.0993	11.5846	0.00233436	1.40721	up	7.32e-05	1.97317	up	--	--	Molecular Function: DNA binding (GO:0003677);; Biological Process: response to stress (GO:0006950);;	K09419|0|tcc:TCM_011279|Heat shock transcription factor A8, putative; K09419 heat shock transcription factor, other eukaryote (A)	--	--	Heat stress transcription factor A-8 GN=T23K23.18 OS=Arabidopsis thaliana (Mouse-ear cress) PE=2 SV=1	--	Heat stress transcription factor A-8 -like protein [Gossypium arboreum]	--	--	molecular function: binding (GO:0005488);; biological process: response to stimulus (GO:0050896)
Gossypium_Graimondii_newGene_1644	6.54115	0.194441	3.82553	0.775369	2.57772	5.92e-08	-3.83961	down	0.0707255	-1.75432	normal	[K]	Transcription	Molecular Function: DNA binding (GO:0003677);; Biological Process: regulation of transcription, DNA-templated (GO:0006355);; Biological Process: response to stress (GO:0006950);; Biological Process: response to abiotic stimulus (GO:0009628);;	K09419|2.07507e-123|tcc:TCM_016198|Winged-helix DNA-binding transcription factor family protein, putative isoform 1; K09419 heat shock transcription factor, other eukaryote (A)	--	--	Heat stress transcription factor B-2b GN=T5C23.90 OS=Arabidopsis thaliana (Mouse-ear cress) PE=2 SV=1	--	Heat stress transcription factor B-2b -like protein [Gossypium arboreum]	--	--	molecular function: binding (GO:0005488);; biological process: biological regulation (GO:0065007);; biological process: response to stimulus (GO:0050896)
Gossypium_Graimondii_newGene_1648	7.83743	58.467	22.3884	43.6947	26.3221	0.00572694	1.34181	up	0.79166	0.713586	normal	--	--	--	--	--	--	Growth-regulating factor 3 OS=Oryza sativa subsp. japonica (Rice) PE=3 SV=2	--	Protein translocase subunit SecA [Gossypium arboreum]	--	--	--
Gossypium_Graimondii_newGene_1651	1.4209	0.14722	1.57097	0.47432	1.1364	0.00382523	-2.84537	down	0.764717	-1.16329	normal	--	--	--	K14823|1.02322e-51|cam:101508304|probable rRNA-processing protein EBP2 homolog; K14823 rRNA-processing protein EBP2 (A)	--	--	Probable rRNA-processing protein EBP2 homolog GN=At3g22660 OS=Arabidopsis thaliana (Mouse-ear cress) PE=2 SV=1	--	PREDICTED: probable rRNA-processing protein EBP2 homolog [Nelumbo nucifera]	--	--	--
Gossypium_Graimondii_newGene_1653	31.0659	20.5266	62.7121	58.9453	35.4727	0.000186334	-1.60545	down	0.695534	0.737681	normal	--	--	--	--	--	--	--	--	--	--	--	--
Gossypium_Graimondii_newGene_1654	4.36522	1.80184	6.61216	1.1404	6.12747	0.116098	-1.55807	normal	0.00454621	-2.32047	down	--	--	--	--	--	--	--	--	PREDICTED: uncharacterized protein KIAA0930 homolog, partial [Cucumis sativus]	--	--	--
Gossypium_Graimondii_newGene_1797	0.699234	0.155697	0.558957	0.0754383	2.35589	--	--	--	2.07e-05	-3.65095	down	--	--	Molecular Function: hydrolase activity (GO:0016787);;	K03787|1.23507e-61|pop:POPTR_0003s04320g|acid phosphatase survival protein SurE; K03787 5'-nucleotidase [EC:3.1.3.5] (A)	--	--	--	--	acid phosphatase survival protein SurE [Populus trichocarpa]	--	Purine metabolism (ko00230);; Pyrimidine metabolism (ko00240);; Nicotinate and nicotinamide metabolism (ko00760)	molecular function: catalytic activity (GO:0003824);; biological process: metabolic process (GO:0008152)
Gossypium_Graimondii_newGene_1811	3.24794	5.48056	0.714561	5.34221	3.6572	1.09e-08	2.81922	up	0.784813	0.521715	normal	[RTKL]	--	Molecular Function: protein kinase activity (GO:0004672);; Molecular Function: binding (GO:0005488);; Biological Process: cellular process (GO:0009987);;	--	--	--	Wall-associated receptor kinase 2 (Precursor) GN=WAK2 OS=Arabidopsis thaliana (Mouse-ear cress) PE=1 SV=1	--	Wall-associated kinase 2, putative [Theobroma cacao]	--	--	molecular function: catalytic activity (GO:0003824);; biological process: metabolic process (GO:0008152);; biological process: cellular process (GO:0009987);; molecular function: binding (GO:0005488)
Gossypium_Graimondii_newGene_1819	86.3539	109.961	37.9462	110.342	49.2201	0.00278993	1.64298	up	0.210816	1.13765	normal	--	--	--	--	--	--	--	--	--	--	--	--
Gossypium_Graimondii_newGene_1824	0.72788	0.161232	1.29966	0.349309	2.77877	0.0465119	-2.52632	normal	0.000598512	-2.62407	down	--	--	--	--	--	--	--	--	PREDICTED: polyvinylalcohol dehydrogenase-like [Fragaria vesca subsp. vesca]	--	--	--
Gossypium_Graimondii_newGene_1828	2.65853	1.07352	1.77122	0.154625	3.30519	--	--	--	0.00575698	-3.00903	down	--	--	--	--	--	--	--	--	NHL repeat-containing 2 [Gossypium arboreum]	--	--	--
Gossypium_Graimondii_newGene_1829	2.78439	2.38514	2.30014	0.750614	7.466	0.917368	0.00584785	normal	1.68e-08	-3.15327	down	--	--	--	--	--	--	--	--	NHL repeat-containing 2 [Gossypium arboreum]	--	--	--
Gossypium_Graimondii_newGene_1833	0.526058	0.192877	1.32554	0.543286	1.90187	0.00222505	-2.49108	down	0.0373615	-1.71222	normal	[S]	Function unknown	Molecular Function: protein serine/threonine kinase activity (GO:0004674);; Molecular Function: ATP binding (GO:0005524);; Cellular Component: plasma membrane (GO:0005886);; Biological Process: protein phosphorylation (GO:0006468);; Cellular Component: plant-type cell wall (GO:0009505);; Cellular Component: chloroplast stroma (GO:0009570);; Cellular Component: integral component of membrane (GO:0…	--	--	--	Probable inactive leucine-rich repeat receptor-like protein kinase At1g66830 (Precursor) GN=At1g66830 OS=Arabidopsis thaliana (Mouse-ear cress) PE=2 SV=1	--	Leucine-rich repeat protein kinase family protein [Theobroma cacao]	--	--	molecular function: catalytic activity (GO:0003824);; biological process: metabolic process (GO:0008152);; biological process: cellular process (GO:0009987);; molecular function: binding (GO:0005488);; cellular component: cell (GO:0005623);; cellular component: membrane (GO:0016020);; cellular component: cell part (GO:0044464);; cellular component: organelle (GO:0043226);; cellular component: org…
Gossypium_Graimondii_newGene_1837	48.1745	35.6641	83.5021	28.3468	116.939	0.0960858	-1.11534	normal	0.000122895	-2.02598	down	--	--	--	--	--	--	--	--	hypothetical protein F383_31980 [Gossypium arboreum]	--	--	--
Gossypium_Graimondii_newGene_1851	17.3614	17.7886	8.39414	27.3516	7.94434	0.142881	1.01663	normal	0.00176938	1.70014	up	--	--	--	--	--	--	Blue copper protein (Precursor) OS=Pisum sativum (Garden pea) PE=2 SV=1	--	Blue copper [Gossypium arboreum]	--	--	--
Gossypium_Graimondii_newGene_1857	3.78288	32.9712	14.2005	26.8583	15.1723	0.00912161	1.33417	up	0.582034	0.778206	normal	--	--	--	--	--	--	Dehydration-responsive protein RD22 (Precursor) GN=RD22 OS=Arabidopsis thaliana (Mouse-ear cress) PE=2 SV=1	--	Polygalacturonase, putative [Theobroma cacao]	--	--	--
Gossypium_Graimondii_newGene_1861	16.7431	22.7554	4.40418	22.2874	9.19369	8.86e-08	2.33938	up	0.0836686	1.24149	normal	--	--	--	--	--	--	--	--	Uncharacterized protein TCM_041994 [Theobroma cacao]	--	--	--
Gossypium_Graimondii_newGene_1863	3.44615	2.99079	0.717518	0.724121	0.867324	0.000483335	2.03364	up	0.920219	-0.241297	normal	--	--	--	--	--	--	--	--	hypothetical protein F383_19566 [Gossypium arboreum]	--	--	--
Gossypium_Graimondii_newGene_2075	0.955786	1.72555	0.785454	1.53675	0.303923	0.404649	1.04097	normal	0.00674992	2.08027	up	[M]	Cell wall/membrane/envelope biogenesis	Cellular Component: membrane (GO:0016020);; Biological Process: transmembrane transport (GO:0055085);;	--	--	--	Mechanosensitive ion channel protein 10 GN=MSL10 OS=Arabidopsis thaliana (Mouse-ear cress) PE=1 SV=1	--	Mechanosensitive channel of small conductance-like 10, putative isoform 1 [Theobroma cacao]	--	--	cellular component: membrane (GO:0016020);; biological process: cellular process (GO:0009987);; biological process: single-organism process (GO:0044699);; biological process: localization (GO:0051179)
Gossypium_Graimondii_newGene_2086	13.1875	5.71281	23.5043	8.98216	20.0622	1.12e-05	-1.89202	down	0.674431	-0.696809	normal	--	--	--	--	--	--	--	--	Uncharacterized protein isoform 1 [Theobroma cacao]	--	--	--
Gossypium_Graimondii_newGene_2092	0.396316	0.829882	5.11807	3.10653	4.91511	0.00189097	-2.34136	down	0.801892	-0.627746	normal	--	--	--	--	--	--	--	--	hypothetical protein OsJ_12548 [Oryza sativa Japonica Group]	--	--	--
Gossypium_Graimondii_newGene_2095	26.1357	21.1518	6.59233	16.68	5.87213	0.000119458	1.64383	up	0.012946	1.46724	normal	[RTKL]	--	Molecular Function: protein kinase activity (GO:0004672);;	--	--	--	Cysteine-rich receptor-like protein kinase 26 (Precursor) GN=CRK26 OS=Arabidopsis thaliana (Mouse-ear cress) PE=2 SV=1	--	Cysteine-rich RLK 29 [Theobroma cacao]	--	--	molecular function: catalytic activity (GO:0003824);; biological process: metabolic process (GO:0008152);; biological process: cellular process (GO:0009987)
Gossypium_Graimondii_newGene_2099	9.49401	5.8012	28.0622	1.87489	17.3893	1.05e-07	-2.27834	down	1.98e-08	-3.067	down	--	--	--	--	--	--	--	--	hypothetical protein F383_36910 [Gossypium arboreum]	--	--	--
Gossypium_Graimondii_newGene_21	1.84202	1.56623	10.3086	5.57976	29.4897	2.16e-10	-2.68473	down	2.88e-07	-2.42238	down	--	--	--	--	--	--	Protein CHUP1, chloroplastic GN=CHUP1 OS=Arabidopsis thaliana (Mouse-ear cress) PE=1 SV=1	--	Actin binding-like protein [Theobroma cacao]	--	--	--
Gossypium_Graimondii_newGene_2104	4.89249	1.8176	7.24956	2.55621	10.7792	9.27e-06	-1.96589	down	2.46e-05	-2.12507	down	[RTKL]	--	Molecular Function: protein kinase activity (GO:0004672);; Molecular Function: ATP binding (GO:0005524);; Biological Process: protein phosphorylation (GO:0006468);; Cellular Component: integral component of membrane (GO:0016021);;	--	--	--	Protein STRUBBELIG-RECEPTOR FAMILY 6 (Precursor) GN=SRF6 OS=Arabidopsis thaliana (Mouse-ear cress) PE=1 SV=1	--	protein strubbelig-receptor family 6 [Gossypium arboreum]	--	--	molecular function: catalytic activity (GO:0003824);; biological process: metabolic process (GO:0008152);; biological process: cellular process (GO:0009987);; molecular function: binding (GO:0005488);; cellular component: membrane (GO:0016020);; cellular component: membrane part (GO:0044425)
Gossypium_Graimondii_newGene_2108	58.0059	83.1977	36.9753	59.3044	19.5323	0.0566696	1.12214	normal	0.00594448	1.55316	up	--	--	Molecular Function: iron ion binding (GO:0005506);; Biological Process: fatty acid biosynthetic process (GO:0006633);; Biological Process: wax biosynthetic process (GO:0010025);; Biological Process: cutin biosynthetic process (GO:0010143);; Cellular Component: integral component of membrane (GO:0016021);; Molecular Function: oxidoreductase activity (GO:0016491);; Biological Process: cuticle devel…	K15404|1.52157e-151|tcc:TCM_042351|Fatty acid hydroxylase superfamily isoform 1; K15404 aldehyde decarbonylase [EC:4.1.99.5] (A)	--	--	Protein ECERIFERUM 1 GN=CER1 OS=Arabidopsis thaliana (Mouse-ear cress) PE=1 SV=1	--	Protein WAX2 -like protein [Gossypium arboreum]	--	Cutin, suberine and wax biosynthesis (ko00073)	molecular function: binding (GO:0005488);; biological process: metabolic process (GO:0008152);; biological process: cellular process (GO:0009987);; biological process: single-organism process (GO:0044699);; cellular component: membrane (GO:0016020);; cellular component: membrane part (GO:0044425);; molecular function: catalytic activity (GO:0003824);; biological process: developmental process (GO…
Gossypium_Graimondii_newGene_2126	142.371	223.317	104.741	273.347	63.5585	0.124851	1.2722	normal	0.0031239	1.93667	up	--	--	--	--	--	--	--	--	--	--	--	--
Gossypium_Graimondii_newGene_2148	2.21408	1.15299	1.74806	0.641858	4.2195	0.953725	-0.513895	normal	0.00468457	-2.4644	down	--	--	--	--	--	--	--	--	hypothetical protein F383_23028 [Gossypium arboreum]	--	--	--
Gossypium_Graimondii_newGene_2283	9.03137	23.6902	4.3786	17.8055	8.51455	2.25e-09	2.36095	up	0.353957	0.973964	normal	[GEPR]	--	Cellular Component: nucleus (GO:0005634);; Cellular Component: vacuole (GO:0005773);; Cellular Component: plasma membrane (GO:0005886);; Biological Process: carbohydrate transport (GO:0008643);; Biological Process: response to nematode (GO:0009624);; Molecular Function: symporter activity (GO:0015293);; Cellular Component: integral component of membrane (GO:0016021);; Molecular Function: substrat…	--	--	--	Sugar carrier protein C GN=STC OS=Ricinus communis (Castor bean) PE=2 SV=1	--	Sugar carrier C [Gossypium arboreum]	--	--	cellular component: cell (GO:0005623);; cellular component: organelle (GO:0043226);; cellular component: cell part (GO:0044464);; cellular component: membrane (GO:0016020);; biological process: single-organism process (GO:0044699);; biological process: localization (GO:0051179);; biological process: response to stimulus (GO:0050896);; biological process: multi-organism process (GO:0051704);; mole…
Gossypium_Graimondii_newGene_2300	50.1748	12.3104	21.9437	8.78885	28.5362	0.525147	-0.747069	normal	0.00177242	-1.68437	down	--	--	--	--	--	--	--	--	hypothetical protein VITISV_026408 [Vitis vinifera]	--	--	--
Gossypium_Graimondii_newGene_2304	2.79792	2.07482	7.71503	2.40674	8.14397	0.000688671	-1.86423	down	0.00344831	-1.81482	down	--	--	Molecular Function: ATP binding (GO:0005524);; Cellular Component: Arp2/3 protein complex (GO:0005885);; Biological Process: multidimensional cell growth (GO:0009825);; Biological Process: trichome morphogenesis (GO:0010090);; Biological Process: Arp2/3 complex-mediated actin nucleation (GO:0034314);;	K18584|4.709e-59|cit:102627862|actin-related protein 3-like; K18584 actin-related protein 3 (A)	--	--	Actin-related protein 3 GN=F3F19.20 OS=Arabidopsis thaliana (Mouse-ear cress) PE=1 SV=1	--	Actin-related 3 -like protein [Gossypium arboreum]	--	--	molecular function: binding (GO:0005488);; cellular component: cell (GO:0005623);; cellular component: macromolecular complex (GO:0032991);; cellular component: organelle (GO:0043226);; cellular component: organelle part (GO:0044422);; cellular component: cell part (GO:0044464);; biological process: cellular process (GO:0009987);; biological process: growth (GO:0040007);; biological process: sing…
Gossypium_Graimondii_newGene_2318	15.2714	2.62032	18.3389	2.37653	23.6032	5.35e-07	-2.61664	down	6.67e-08	-3.04746	down	--	--	Molecular Function: nucleotide binding (GO:0000166);; Molecular Function: nucleic acid binding (GO:0003676);; Cellular Component: intracellular (GO:0005622);; Biological Process: transport (GO:0006810);;	--	--	--	--	--	Putative G3BP-like protein [Gossypium arboreum]	--	--	molecular function: binding (GO:0005488);; cellular component: cell (GO:0005623);; cellular component: cell part (GO:0044464);; biological process: localization (GO:0051179)
Gossypium_Graimondii_newGene_2319	6.2308	4.67125	10.4077	1.73652	16.1988	0.714941	-1.05613	normal	0.000410381	-2.74726	down	--	--	--	--	--	--	--	--	Putative G3BP-like protein [Gossypium arboreum]	--	--	--
Gossypium_Graimondii_newGene_2320	17.2079	2.59994	15.4567	1.72029	17.8559	1.41e-07	-2.80831	down	2.76e-08	-3.2511	down	--	--	--	--	--	--	--	--	Nuclear transport factor 2 family protein with RNA binding domain isoform 1 [Theobroma cacao]	--	--	--
Gossypium_Graimondii_newGene_2327	8.91078	5.71408	11.7015	4.15199	17.3327	0.514459	-0.948147	normal	0.00183986	-1.98129	down	--	--	--	--	--	--	--	--	hypothetical protein F383_02490 [Gossypium arboreum]	--	--	--
Gossypium_Graimondii_newGene_2329	5.80631	4.43505	15.2289	5.64774	5.24611	2.07e-06	-1.96068	down	0.892193	-0.090654	normal	[E]	Amino acid transport and metabolism	Biological Process: histidine biosynthetic process (GO:0000105);; Molecular Function: imidazoleglycerol-phosphate synthase activity (GO:0000107);; Cellular Component: cytoplasm (GO:0005737);; Molecular Function: oxo-acid-lyase activity (GO:0016833);; Molecular Function: isomerase activity (GO:0016853);;	K01663|0|rcu:RCOM_1303610|imidazole glycerol phosphate synthase subunit hisf, putative (EC:5.3.1.16); K01663 glutamine amidotransferase / cyclase [EC:2.4.2.- 4.1.3.-] (A)	--	--	Cyclase (Precursor) GN=HISN4 OS=Arabidopsis thaliana (Mouse-ear cress) PE=2 SV=1	--	hypothetical protein F383_14719 [Gossypium arboreum]	--	Histidine metabolism (ko00340);; Biosynthesis of amino acids (ko01230)	biological process: metabolic process (GO:0008152);; biological process: cellular process (GO:0009987);; biological process: single-organism process (GO:0044699);; molecular function: catalytic activity (GO:0003824);; cellular component: cell (GO:0005623);; cellular component: cell part (GO:0044464)
Gossypium_Graimondii_newGene_2330	46.8071	88.0885	29.7963	97.1403	13.2026	0.00127464	1.55158	up	5.81e-08	2.77648	up	--	--	--	--	--	--	--	--	hypothetical protein F383_34965 [Gossypium arboreum]	--	--	--
Gossypium_Graimondii_newGene_2357	10.0749	31.0512	0.871376	45.1597	1.44828	2.2e-12	4.51011	up	2.3e-12	4.42711	up	--	--	--	--	--	--	--	--	--	--	--	--
Gossypium_Graimondii_newGene_2373	4.20648	2.83979	10.767	4.19541	11.1732	0.00014386	-1.9277	down	0.0456511	-1.4009	normal	--	--	--	--	--	--	Putative ribonuclease H protein At1g65750 GN=At1g65750 OS=Arabidopsis thaliana (Mouse-ear cress) PE=3 SV=1	--	hypothetical protein F383_26668 [Gossypium arboreum]	--	--	--
Gossypium_Graimondii_newGene_2381	1.78636	2.45598	3.74695	3.03562	10.9333	0.83889	-0.520874	normal	0.00141374	-1.81447	down	--	--	--	--	--	--	--	--	hypothetical protein F383_33440 [Gossypium arboreum]	--	--	--
Gossypium_Graimondii_newGene_2540	3.98103	1.60292	12.5227	2.62684	14.7675	0.00791476	-2.58932	down	0.0173733	-2.21407	normal	--	--	Molecular Function: hydrolase activity (GO:0016787);;	--	--	--	Calpain-type cysteine protease DEK1 (Precursor) GN=F7A10.23 OS=Arabidopsis thaliana (Mouse-ear cress) PE=1 SV=1	--	Calpain-3 [Gossypium arboreum]	--	--	molecular function: catalytic activity (GO:0003824);; biological process: metabolic process (GO:0008152)
Gossypium_Graimondii_newGene_2562	0.113915	0	0.597281	0	1.31901	--	--	--	0.00747726	-3.26661	down	--	--	--	--	--	--	Putative ribonuclease H protein At1g65750 GN=At1g65750 OS=Arabidopsis thaliana (Mouse-ear cress) PE=3 SV=1	--	PREDICTED: uncharacterized protein LOC103414509 [Malus domestica]	--	--	--
Gossypium_Graimondii_newGene_2676	9.51675	2.86491	9.32514	3.3932	10.0093	0.00800808	-1.58523	down	0.0358251	-1.49703	normal	--	--	--	--	--	--	--	--	hypothetical protein F383_26668 [Gossypium arboreum]	--	--	--
Gossypium_Graimondii_newGene_2689	49.2476	42.023	28.4409	40.2942	13.1645	0.899779	0.502407	normal	0.00468038	1.58982	up	[M]	Cell wall/membrane/envelope biogenesis	Cellular Component: membrane (GO:0016020);; Molecular Function: transferase activity (GO:0016740);; Cellular Component: intracellular membrane-bounded organelle (GO:0043231);; Cellular Component: cytoplasmic part (GO:0044444);;	--	--	--	Cellulose synthase-like protein E6 GN=P0556A05.32 OS=Oryza sativa subsp. japonica (Rice) PE=2 SV=1	--	Cellulose synthase like E1, putative [Theobroma cacao]	--	--	cellular component: membrane (GO:0016020);; molecular function: catalytic activity (GO:0003824);; biological process: metabolic process (GO:0008152);; cellular component: cell (GO:0005623);; cellular component: organelle (GO:0043226);; cellular component: cell part (GO:0044464)
Gossypium_Graimondii_newGene_2691	0	0	1.8985	0.235536	2.96816	--	--	--	0.000433379	-3.32538	down	--	--	Biological Process: cation transport (GO:0006812);; Molecular Function: cation transmembrane transporter activity (GO:0008324);; Molecular Function: efflux transmembrane transporter activity (GO:0015562);; Cellular Component: integral component of membrane (GO:0016021);; Biological Process: transmembrane transport (GO:0055085);;	--	--	--	Metal tolerance protein 4 OS=Oryza sativa subsp. japonica (Rice) PE=2 SV=1	--	Metal tolerance protein 4 isoform 1 [Theobroma cacao]	--	--	biological process: single-organism process (GO:0044699);; biological process: localization (GO:0051179);; molecular function: transporter activity (GO:0005215);; biological process: cellular process (GO:0009987);; cellular component: membrane (GO:0016020);; cellular component: membrane part (GO:0044425)
Gossypium_Graimondii_newGene_2696	0.0515945	0	0.321399	0	1.76139	--	--	--	5.36e-09	-4.70529	down	--	--	Biological Process: regulation of ethylene biosynthetic process (GO:0010364);;	--	--	--	Ethylene-overproduction protein 1 GN=ETO1 OS=Arabidopsis thaliana (Mouse-ear cress) PE=1 SV=2	--	Ethylene-overproduction 1 -like protein [Gossypium arboreum]	--	--	biological process: biological regulation (GO:0065007)
Gossypium_Graimondii_newGene_2713	45.2881	128.917	32.1369	79.5729	47.3979	4.84e-06	1.9289	up	0.686561	0.678251	normal	--	--	--	--	--	--	--	--	--	--	--	--
Gossypium_Graimondii_newGene_2717	18.7859	52.4888	12.8579	116.9	27.1178	3.83e-06	1.95359	up	2.4e-05	2.07001	up	--	--	--	--	--	--	--	--	Beclin-1-like protein B [Gossypium arboreum]	--	--	--
Gossypium_Graimondii_newGene_2724	5.03844	1.03048	10.6024	0.265789	18.9971	0.000103415	-2.90479	down	1.02e-10	-4.69007	down	--	--	--	--	--	--	--	--	hypothetical protein F383_26668 [Gossypium arboreum]	--	--	--
Gossypium_Graimondii_newGene_2735	77.9001	31.1278	107.135	29.3866	27.9734	3.61e-06	-1.8611	down	0.911698	0.0483536	normal	--	--	Cellular Component: nucleus (GO:0005634);; Biological Process: terpenoid biosynthetic process (GO:0016114);;	--	--	--	Salicylate/benzoate carboxyl methyltransferase GN=BSMT1 OS=Arabidopsis thaliana (Mouse-ear cress) PE=1 SV=1	--	S-adenosyl-L-methionine-dependent methyltransferases superfamily protein, putative [Theobroma cacao]	--	--	cellular component: cell (GO:0005623);; cellular component: organelle (GO:0043226);; cellular component: cell part (GO:0044464);; biological process: metabolic process (GO:0008152);; biological process: cellular process (GO:0009987);; biological process: single-organism process (GO:0044699)
Gossypium_Graimondii_newGene_2736	46.0186	17.9375	65.7409	14.4515	20.4235	0.00169893	-1.68954	down	0.857789	-0.470951	normal	--	--	--	--	--	--	Probable caffeine synthase 4 GN=CS4 OS=Coffea arabica (Arabian coffee) PE=2 SV=1	--	S-adenosyl-L-methionine-dependent methyltransferases superfamily protein, putative [Theobroma cacao]	--	--	--
Gossypium_Graimondii_newGene_281	6.95309	20.019	5.118	12.8079	4.65299	3.79e-07	2.03153	up	0.0144806	1.45466	normal	[RTKL]	--	Biological Process: metabolic process (GO:0008152);; Molecular Function: kinase activity (GO:0016301);;	--	--	--	LRR receptor-like serine/threonine-protein kinase GSO2 (Precursor) GN=K23L20.3 OS=Arabidopsis thaliana (Mouse-ear cress) PE=2 SV=2	--	Leucine-rich repeat protein kinase family protein, putative [Theobroma cacao]	--	--	biological process: metabolic process (GO:0008152);; molecular function: catalytic activity (GO:0003824)
Gossypium_Graimondii_newGene_294	14.9192	3.48976	48.7589	4.73633	38.1251	0	-3.71716	down	1.25e-09	-2.97663	down	[Q]	Secondary metabolites biosynthesis, transport and catabolism	Molecular Function: oxidoreductase activity (GO:0016491);; Molecular Function: metal ion binding (GO:0046872);;	--	--	--	Premnaspirodiene oxygenase GN=CYP71D55 OS=Hyoscyamus muticus (Egyptian henbane) PE=1 SV=1	--	Premnaspirodiene oxygenase [Gossypium arboreum]	--	--	molecular function: catalytic activity (GO:0003824);; biological process: metabolic process (GO:0008152);; molecular function: binding (GO:0005488)
Gossypium_Graimondii_newGene_315	3.00954	4.63848	0.777215	2.88874	0	7.35e-05	2.37794	up	1.58e-06	4.21419	up	--	--	--	--	--	--	--	--	--	--	--	--
Gossypium_Graimondii_newGene_316	7.93821	3.43342	9.32614	3.58399	12.3903	0.0147141	-1.34231	normal	0.00462798	-1.63682	down	--	--	Molecular Function: binding (GO:0005488);;	--	--	--	Uncharacterized mitochondrial protein AtMg00310 GN=AtMg00310 OS=Arabidopsis thaliana (Mouse-ear cress) PE=4 SV=1	--	PREDICTED: putative ribonuclease H protein At1g65750 [Malus domestica]	--	--	molecular function: binding (GO:0005488)
Gossypium_Graimondii_newGene_331	1.58953	11.3651	0.305199	3.07483	0	9.55e-15	4.61133	up	4.78e-05	3.87366	up	--	--	--	--	--	--	--	--	hypothetical protein MTR_3g031300 [Medicago truncatula]	--	--	--
Gossypium_Graimondii_newGene_339	173.342	200.551	44.5931	216.005	119.244	3.95e-08	2.14594	up	0.665186	0.827281	normal	--	--	--	--	--	--	--	--	Protein translocase subunit SecA [Gossypium arboreum]	--	--	--
Gossypium_Graimondii_newGene_351	7.37893	3.56305	8.35531	3.54219	12.7296	0.0252118	-1.27703	normal	0.00054287	-1.85963	down	--	--	Molecular Function: binding (GO:0005488);;	--	--	--	GATA transcription factor 24 GN=MXL8.2 OS=Arabidopsis thaliana (Mouse-ear cress) PE=2 SV=2	--	ZIM-like 1 isoform 8 [Theobroma cacao]	--	--	molecular function: binding (GO:0005488)
Gossypium_Graimondii_newGene_358	2.57299	1.86946	4.84989	1.53352	10.0131	0.841855	-1.14948	normal	0.0060211	-2.35306	down	--	--	--	--	--	--	--	--	--	--	--	--
Gossypium_Graimondii_newGene_373	8.2284	3.31502	7.47392	2.87457	9.29032	0.0537224	-1.2075	normal	0.0041508	-1.67944	down	[R]	General function prediction only	--	K11804|2.6896e-167|tcc:TCM_006550|Transducin/WD40 repeat-like superfamily protein isoform 1; K11804 WD repeat-containing protein 42A (A)	--	--	--	--	DDB1- and CUL4-associated factor 8 [Gossypium arboreum]	--	--	--
Gossypium_Graimondii_newGene_4	61.9924	87.3336	67.0304	229.987	43.2563	0.98101	0.348456	normal	8.99e-07	2.39199	up	--	--	Cellular Component: photosystem II (GO:0009523);; Cellular Component: chloroplast thylakoid membrane (GO:0009535);; Biological Process: photosynthetic electron transport in photosystem II (GO:0009772);; Cellular Component: integral component of membrane (GO:0016021);; Molecular Function: chlorophyll binding (GO:0016168);; Biological Process: protein-chromophore linkage (GO:0018298);; Cellular Com…	K02705|0|tcc:ThcaC_p017|psbC; photosystem II CP43 chlorophyll apoprotein; K02705 photosystem II CP43 chlorophyll apoprotein (A)	--	--	Photosystem II CP43 reaction center protein {ECO:0000255|HAMAP-Rule:MF_01496} (Precursor) OS=Gossypium hirsutum (Upland cotton) PE=3 SV=1	--	photosystem II CP43 chlorophyll apoprotein, partial [Chlorophytum rhizopendulum]	--	Photosynthesis (ko00195)	cellular component: cell (GO:0005623);; cellular component: membrane (GO:0016020);; cellular component: macromolecular complex (GO:0032991);; cellular component: membrane part (GO:0044425);; cellular component: cell part (GO:0044464);; cellular component: organelle (GO:0043226);; cellular component: organelle part (GO:0044422);; biological process: metabolic process (GO:0008152);; biological proc…
Gossypium_Graimondii_newGene_43	4.30905	6.65239	0.506997	10.1033	0.931465	1.09e-07	3.24178	up	1.06e-07	3.14685	up	[O]	Posttranslational modification, protein turnover, chaperones	--	K00799|1.87412e-92|pper:PRUPE_ppa011142mg|hypothetical protein; K00799 glutathione S-transferase [EC:2.5.1.18] (A)	--	--	Glutathione transferase GST 23 OS=Zea mays (Maize) PE=2 SV=1	--	hypothetical protein PRUPE_ppa011142mg [Prunus persica]	--	Glutathione metabolism (ko00480)	--
Gossypium_Graimondii_newGene_44	10.4359	5.32163	7.03662	1.66125	7.09167	0.846678	-0.40247	normal	0.000679078	-2.04902	down	--	--	--	--	--	--	Protein LONGIFOLIA 1 GN=T20K14.190 OS=Arabidopsis thaliana (Mouse-ear cress) PE=1 SV=1	--	Phosphate import ATP-binding PstB [Gossypium arboreum]	--	--	--
Gossypium_Graimondii_newGene_5	4.56917	5.80833	6.87062	17.3871	3.66697	0.962408	-0.210857	normal	3.3e-06	2.23844	up	--	--	Cellular Component: photosystem II (GO:0009523);; Cellular Component: chloroplast thylakoid membrane (GO:0009535);; Biological Process: photosynthetic electron transport chain (GO:0009767);; Cellular Component: integral component of membrane (GO:0016021);; Molecular Function: chlorophyll binding (GO:0016168);; Biological Process: protein-chromophore linkage (GO:0018298);;	K02704|0|sly:101259972|	--	--	Photosystem II CP47 reaction center protein {ECO:0000255|HAMAP-Rule:MF_01495} OS=Gossypium hirsutum (Upland cotton) PE=3 SV=1	--	photosystem II 47 kDa protein [Gossypium hirsutum]	--	Photosynthesis (ko00195)	cellular component: cell (GO:0005623);; cellular component: membrane (GO:0016020);; cellular component: macromolecular complex (GO:0032991);; cellular component: membrane part (GO:0044425);; cellular component: cell part (GO:0044464);; cellular component: organelle (GO:0043226);; cellular component: organelle part (GO:0044422);; biological process: metabolic process (GO:0008152);; biological proc…
Gossypium_Graimondii_newGene_541	14.6416	12.3311	57.9594	11.948	44.4876	3.74e-07	-2.04802	down	0.000274185	-1.87022	down	--	--	--	--	--	--	--	--	hypothetical protein F383_26668 [Gossypium arboreum]	--	--	--
Gossypium_Graimondii_newGene_542	8.10313	0.792929	10.4184	4.28412	10.0533	3.06e-10	-3.46015	down	0.163966	-1.19885	normal	--	--	--	--	--	--	Protein ABIL3 GN=ABIL3 OS=Arabidopsis thaliana (Mouse-ear cress) PE=2 SV=1	--	Protein ABIL2 [Gossypium arboreum]	--	--	--
Gossypium_Graimondii_newGene_554	8.70548	33.7505	90.9557	57.5005	97.1515	0.00139246	-1.44548	down	0.72759	-0.803827	normal	[R]	General function prediction only	Molecular Function: nucleotide binding (GO:0000166);; Biological Process: RNA processing (GO:0006396);; Molecular Function: poly(U) RNA binding (GO:0008266);; Biological Process: aromatic amino acid family biosynthetic process (GO:0009073);; Cellular Component: chloroplast thylakoid membrane (GO:0009535);; Cellular Component: chloroplast stroma (GO:0009570);; Biological Process: cold acclimation …	K11294|1.51618e-101|tcc:TCM_014513|31-kDa RNA binding protein; K11294 nucleolin (A)	--	--	31 kDa ribonucleoprotein, chloroplastic (Precursor) GN=F22K18.30 OS=Arabidopsis thaliana (Mouse-ear cress) PE=1 SV=1	--	31 kDa ribonucleoprotein, chloroplastic -like protein [Gossypium arboreum]	--	--	molecular function: binding (GO:0005488);; biological process: metabolic process (GO:0008152);; biological process: cellular process (GO:0009987);; biological process: single-organism process (GO:0044699);; cellular component: cell (GO:0005623);; cellular component: membrane (GO:0016020);; cellular component: organelle (GO:0043226);; cellular component: organelle part (GO:0044422);; cellular comp…
Gossypium_Graimondii_newGene_564	0.365444	2.62803	0.815174	3.90078	0.11718	0.69609	1.41053	normal	0.000308772	3.66758	up	--	--	--	--	--	--	Putative lipid-binding protein AIR1B (Precursor) GN=AIR1B OS=Arabidopsis thaliana (Mouse-ear cress) PE=3 SV=1	--	Uncharacterized protein TCM_015996 [Theobroma cacao]	--	--	--
Gossypium_Graimondii_newGene_575	2.34387	1.00327	7.58955	2.64711	5.5142	0.00791476	-2.58932	down	0.820064	-0.973116	normal	--	--	--	--	--	--	--	--	--	--	--	--
Gossypium_Graimondii_newGene_578	3.1523	0.923232	4.34307	1.46588	7.76568	0.000156739	-2.08952	down	1.96e-05	-2.30992	down	--	--	--	--	--	--	--	--	--	--	--	--
Gossypium_Graimondii_newGene_6	23.8896	25.882	23.2087	85.3772	17.8573	0.992115	0.207741	normal	1.04e-05	2.25519	up	[G]	Carbohydrate transport and metabolism	Cellular Component: photosystem II (GO:0009523);; Cellular Component: chloroplast thylakoid membrane (GO:0009535);; Biological Process: photosynthetic electron transport chain (GO:0009767);; Cellular Component: integral component of membrane (GO:0016021);; Molecular Function: chlorophyll binding (GO:0016168);; Biological Process: protein-chromophore linkage (GO:0018298);;	K02704|0|sly:101259972|	--	--	Photosystem II CP47 reaction center protein {ECO:0000255|HAMAP-Rule:MF_01495} OS=Gossypium hirsutum (Upland cotton) PE=3 SV=1	--	photosystem II 47 kDa protein [Gossypium hirsutum]	--	Photosynthesis (ko00195)	cellular component: cell (GO:0005623);; cellular component: membrane (GO:0016020);; cellular component: macromolecular complex (GO:0032991);; cellular component: membrane part (GO:0044425);; cellular component: cell part (GO:0044464);; cellular component: organelle (GO:0043226);; cellular component: organelle part (GO:0044422);; biological process: metabolic process (GO:0008152);; biological proc…
Gossypium_Graimondii_newGene_61	18.1958	16.6384	3.7938	19.1625	12.4296	2.23e-05	2.08354	up	0.735434	0.606641	normal	--	--	--	--	--	--	--	--	Uncharacterized protein isoform 4 [Theobroma cacao]	--	--	--
Gossypium_Graimondii_newGene_668	1.03744	4.24842	0.334087	2.44664	0.781283	0.000489112	3.07237	up	0.678602	1.3933	normal	--	--	--	--	--	--	--	--	hypothetical protein F383_23288 [Gossypium arboreum]	--	--	--
Gossypium_Graimondii_newGene_67	1.76119	0.632861	5.47714	1.86657	9.20461	3.71e-05	-2.78832	down	0.000339112	-2.1908	down	--	--	--	K17868|1.34933e-37|tcc:TCM_012103|Transducin/WD40 repeat-like superfamily protein isoform 1; K17868 diphthamide biosynthesis protein 7 (A)	--	--	--	--	WD repeat-containing 85 [Gossypium arboreum]	--	--	--
Gossypium_Graimondii_newGene_672	16.4446	3.62883	17.8111	5.43178	17.8516	1.37e-06	-2.16048	down	0.00273102	-1.69427	down	--	--	--	--	--	--	--	--	hypothetical protein F383_26668 [Gossypium arboreum]	--	--	--
Gossypium_Graimondii_newGene_73	0.0508631	0.316584	2.44442	2.05207	2.33309	0.000115111	-2.78227	down	0.892492	-0.173793	normal	[MG]	--	Molecular Function: catalytic activity (GO:0003824);; Biological Process: cellular metabolic process (GO:0044237);; Molecular Function: coenzyme binding (GO:0050662);;	--	--	--	Vestitone reductase OS=Medicago sativa (Alfalfa) PE=1 SV=1	--	Dihydroflavonol-4-reductase [Gossypium arboreum]	--	--	molecular function: catalytic activity (GO:0003824);; biological process: metabolic process (GO:0008152);; biological process: cellular process (GO:0009987);; molecular function: binding (GO:0005488)
Gossypium_Graimondii_newGene_737	3.30741	1.83268	4.78357	1.64354	6.55228	0.0360123	-1.29146	normal	0.00140809	-1.81855	down	--	--	Cellular Component: cytosol (GO:0005829);; Biological Process: intracellular protein transport (GO:0006886);; Biological Process: vesicle-mediated transport (GO:0016192);; Cellular Component: clathrin vesicle coat (GO:0030125);; Cellular Component: clathrin adaptor complex (GO:0030131);; Cellular Component: clathrin coat of coated pit (GO:0030132);;	K11826|2.34078e-42|tcc:TCM_015733|Clathrin adaptor complexes medium subunit family protein isoform 1; K11826 AP-2 complex subunit mu-1 (A)	--	--	AP-2 complex subunit mu GN=MZA15.2 OS=Arabidopsis thaliana (Mouse-ear cress) PE=1 SV=1	--	AP-2 complex subunit mu [Gossypium arboreum]	--	Endocytosis (ko04144)	cellular component: cell (GO:0005623);; cellular component: cell part (GO:0044464);; biological process: localization (GO:0051179);; cellular component: membrane (GO:0016020);; cellular component: macromolecular complex (GO:0032991);; cellular component: organelle (GO:0043226);; cellular component: organelle part (GO:0044422);; cellular component: membrane part (GO:0044425)
Gossypium_Graimondii_newGene_744	13.4191	4.59954	7.80219	4.44927	16.9801	0.79894	-0.662515	normal	0.00226689	-1.8787	down	--	--	--	--	--	--	--	--	--	--	--	--
Gossypium_Graimondii_newGene_749	11.5449	6.98972	18.8208	9.26283	30.0743	0.00234412	-1.43312	down	0.00156429	-1.69103	down	--	--	--	--	--	--	GATA transcription factor 11 GN=GATA11 OS=Arabidopsis thaliana (Mouse-ear cress) PE=2 SV=1	--	GATA transcription factor 11 -like protein [Gossypium arboreum]	--	--	--
Gossypium_Graimondii_newGene_902	4.60346	2.95205	5.12556	0.897048	5.19856	0.775466	-0.707916	normal	0.00221242	-2.34842	down	--	--	--	--	--	--	--	--	PREDICTED: uncharacterized protein LOC103411886 [Malus domestica]	--	--	--
Gossypium_Graimondii_newGene_914	1.59319	0.864392	3.7761	0.875661	3.18552	3.65e-06	-2.20336	down	0.000727925	-1.95934	down	--	--	Biological Process: lipid metabolic process (GO:0006629);; Molecular Function: hydrolase activity, acting on ester bonds (GO:0016788);;	--	--	--	GDSL esterase/lipase At5g14450 (Precursor) GN=At5g14450 OS=Arabidopsis thaliana (Mouse-ear cress) PE=2 SV=1	--	hypothetical protein F383_26287 [Gossypium arboreum]	--	--	biological process: metabolic process (GO:0008152);; biological process: single-organism process (GO:0044699);; molecular function: catalytic activity (GO:0003824)
Gossypium_Graimondii_newGene_916	40.5651	60.0258	24.6158	62.1434	6.69546	0.0423966	1.16926	normal	1.66e-09	3.08304	up	[R]	General function prediction only	Biological Process: response to salt stress (GO:0009651);; Molecular Function: oxidoreductase activity (GO:0016491);; Molecular Function: 6'-deoxychalcone synthase activity (GO:0033808);; Biological Process: oxidation-reduction process (GO:0055114);;	--	--	--	Non-functional NADPH-dependent codeinone reductase 2 GN=COR2 OS=Papaver somniferum (Opium poppy) PE=1 SV=1	--	hypothetical protein F383_27774 [Gossypium arboreum]	--	--	biological process: response to stimulus (GO:0050896);; molecular function: catalytic activity (GO:0003824);; biological process: metabolic process (GO:0008152);; biological process: single-organism process (GO:0044699)
Gossypium_Graimondii_newGene_919	4.95287	1.14384	5.57736	0.293971	4.99969	0.00479676	-2.12086	down	8.52e-05	-3.29401	down	--	--	--	--	--	--	--	--	Sf3a3 [Gossypium arboreum]	--	--	--
Gossypium_Graimondii_newGene_975	7.32283	1.67651	7.6704	0.985989	6.51703	0.00547357	-2.05691	down	0.00463147	-2.38581	down	--	--	--	--	--	--	--	--	--	--	--	--
Gossypium_Graimondii_newGene_976	1.11229	0.0610929	2.45336	0.203062	3.14261	1.53e-05	-3.64153	down	1.8e-07	-4.09364	down	--	--	--	--	--	--	--	--	--	--	--	--
Gossypium_Graimondii_newGene_979	12.6265	3.12504	12.355	1.6217	9.38581	0.00207401	-2.00472	down	0.00746674	-2.25848	down	--	--	Molecular Function: binding (GO:0005488);;	--	--	--	--	--	hypothetical protein F383_26668 [Gossypium arboreum]	--	--	molecular function: binding (GO:0005488)
Gossypium_Graimondii_newGene_983	12.8166	46.7224	14.3953	58.8169	15.2012	0.00193375	1.61737	up	0.000852263	1.87495	up	--	--	--	--	--	--	--	--	--	--	--	--
gene100	139.169	17.3813	54.514	6.63863	44.566	0.000301098	-1.58549	down	8.33e-09	-2.80524	down	--	--	--	--	[K]	Transcription	--	Oxidative stress 3 {ECO:0000313|EMBL:EOY30617.1} OS=Theobroma cacao (Cacao) PE=4 SV=1	Oxidative stress 3 [Theobroma cacao]	Theobroma cacao Oxidative stress 3 (TCM_037763) mRNA, complete cds	--	--
gene1000	76.5868	182.086	41.8643	141.539	32.6575	4.55e-08	2.15703	up	2.54e-05	2.07627	up	--	--	--	--	--	--	Cysteine-rich and transmembrane domain-containing protein A GN=At2g41420 OS=Arabidopsis thaliana (Mouse-ear cress) PE=3 SV=1	Putative uncharacterized protein {ECO:0000313|EMBL:CBI34081.3} OS=Vitis vinifera (Grape) PE=4 SV=1	hypothetical protein F383_05778 [Gossypium arboreum]	Gossypium herbaceum clone NBRI_D_3707 simple sequence repeat marker, mRNA sequence	--	--
gene10037	2.55636	2.21979	4.61969	0.341364	12.3696	0.599492	-0.933753	normal	2.61e-13	-4.70615	down	--	--	--	--	--	--	Transcription factor bHLH147 GN=K14A17.17 OS=Arabidopsis thaliana (Mouse-ear cress) PE=1 SV=1	Sequence-specific DNA binding transcription factors, putative {ECO:0000313|EMBL:EOY31593.1} OS=Theobroma cacao (Cacao) PE=4 SV=1	Transcription factor protein [Gossypium arboreum]	Theobroma cacao Sequence-specific DNA binding transcription factors, putative (TCM_038548) mRNA, complete cds	--	--
gene10041	62.4832	102.434	16.6457	45.3986	15.5055	9.69e-12	2.56307	up	0.00918749	1.5302	up	[I]	Lipid transport and metabolism	Biological Process: very long-chain fatty acid metabolic process (GO:0000038);; Molecular Function: nucleotide binding (GO:0000166);; Molecular Function: iron ion binding (GO:0005506);; Cellular Component: plasma membrane (GO:0005886);; Biological Process: fatty acid biosynthetic process (GO:0006633);; Biological Process: cuticle hydrocarbon biosynthetic process (GO:0006723);; Biological Process:…	--	--	--	Protein ECERIFERUM 3 GN=MTI20.3 OS=Arabidopsis thaliana (Mouse-ear cress) PE=1 SV=1	Fatty acid hydroxylase superfamily {ECO:0000313|EMBL:EOY31583.1} OS=Theobroma cacao (Cacao) PE=4 SV=1	Protein WAX2 [Gossypium arboreum]	Theobroma cacao Fatty acid hydroxylase superfamily (TCM_038525) mRNA, complete cds	--	biological process: metabolic process (GO:0008152);; biological process: cellular process (GO:0009987);; biological process: single-organism process (GO:0044699);; molecular function: binding (GO:0005488);; cellular component: cell (GO:0005623);; cellular component: membrane (GO:0016020);; cellular component: cell part (GO:0044464);; cellular component: membrane part (GO:0044425);; molecular func…
gene10045	125.659	208.566	48.1635	164.348	49.1118	1.41e-08	2.18573	up	0.00214738	1.69182	up	--	--	Cellular Component: integral component of membrane (GO:0016021);;	--	--	--	Tetraspanin-8 GN=TET8 OS=Arabidopsis thaliana (Mouse-ear cress) PE=2 SV=1	Tetraspanin8 {ECO:0000313|EMBL:EOY31574.1} OS=Theobroma cacao (Cacao) PE=4 SV=1	Tetraspanin-31 [Gossypium arboreum]	Theobroma cacao Tetraspanin8 (TCM_038498) mRNA, complete cds	--	cellular component: membrane (GO:0016020);; cellular component: membrane part (GO:0044425)
gene1006	19.746	28.0207	8.95627	16.2432	6.05534	0.000178029	1.63766	up	0.0288645	1.3922	normal	--	--	--	--	--	--	--	Uncharacterized protein {ECO:0000313|EMBL:EOX93202.1} OS=Theobroma cacao (Cacao) PE=4 SV=1	Uncharacterized protein TCM_002034 [Theobroma cacao]	Gossypium hirsutum clone NBRI_GE61564 microsatellite sequence	--	--
gene10082	8.23582	1.49956	10.4392	0.364159	0.262488	7.04e-06	-2.65861	down	--	--	--	--	--	Cellular Component: chloroplast (GO:0009507);; Cellular Component: membrane (GO:0016020);;	--	--	--	36.4 kDa proline-rich protein GN=TPRP-F1 OS=Solanum lycopersicum (Tomato) PE=2 SV=1	Bifunctional inhibitor/lipid-transfer protein/seed storage 2S albumin superfamily protein isoform 1 {ECO:0000313|EMBL:EOY31167.1} OS=Theobroma cacao (Cacao) PE=4 SV=1	Bifunctional inhibitor/lipid-transfer protein/seed storage 2S albumin superfamily protein isoform 1 [Theobroma cacao]	Theobroma cacao Uncharacterized protein (TCM_047111) mRNA, partial cds	--	cellular component: cell (GO:0005623);; cellular component: organelle (GO:0043226);; cellular component: cell part (GO:0044464);; cellular component: membrane (GO:0016020)
gene10094	0.267952	0	1.0863	0.894333	0.836191	0.000300638	-3.70569	down	0.927967	0.0542103	normal	[R]	General function prediction only	--	--	[R]	General function prediction only	--	P-loop containing nucleoside triphosphate hydrolases superfamily protein isoform 2 {ECO:0000313|EMBL:EOY18898.1} OS=Theobroma cacao (Cacao) PE=4 SV=1	Ribosome biogenesis GTPase A [Gossypium arboreum]	Theobroma cacao P-loop containing nucleoside triphosphate hydrolases superfamily protein isoform 2 (TCM_043405) mRNA, complete cds	--	--
gene10113	8.93236	26.3501	9.16586	18.7226	10.7167	0.000913188	1.4784	up	0.682096	0.757361	normal	--	--	--	--	[OT]	--	--	Ubiquitin-associated (UBA)/TS-N domain-containing protein {ECO:0000313|EMBL:EOY31246.1} OS=Theobroma cacao (Cacao) PE=4 SV=1	NEDD8 ultimate buster 1 [Gossypium arboreum]	Theobroma cacao Ubiquitin-associated (UBA)/TS-N domain-containing protein (TCM_038205) mRNA, complete cds	--	--
gene10116	25.9048	8.8339	16.1249	5.39057	24.8958	0.3255	-0.86712	normal	8.21e-06	-2.19337	down	--	--	--	--	--	--	--	Uncharacterized protein {ECO:0000313|EMBL:EOY31256.1} OS=Theobroma cacao (Cacao) PE=4 SV=1	Uncharacterized protein TCM_038226 [Theobroma cacao]	Theobroma cacao Uncharacterized protein (TCM_038226) mRNA, complete cds	--	--
gene1012	6.69317	59.8954	32.3211	70.9187	4.9452	0.475671	0.833127	normal	3.33e-16	3.8164	up	--	--	--	--	--	--	36.4 kDa proline-rich protein GN=TPRP-F1 OS=Solanum lycopersicum (Tomato) PE=2 SV=1	Bifunctional inhibitor/lipid-transfer protein/seed storage 2S albumin superfamily protein isoform 1 {ECO:0000313|EMBL:EOX93223.1} OS=Theobroma cacao (Cacao) PE=4 SV=1	Bifunctional inhibitor/lipid-transfer protein/seed storage 2S albumin superfamily protein isoform 1 [Theobroma cacao]	Gossypium herbaceum clone NBRI_A2_176 simple sequence repeat marker, mRNA sequence	--	--
gene10194	6.52171	3.49098	7.84445	3.13225	10.0862	0.040084	-1.22587	normal	0.0038326	-1.66898	down	--	--	Molecular Function: ubiquitin-protein transferase activity (GO:0004842);; Cellular Component: nucleus (GO:0005634);; Biological Process: ubiquitin-dependent protein catabolic process (GO:0006511);; Biological Process: multicellular organismal development (GO:0007275);; Molecular Function: zinc ion binding (GO:0008270);; Biological Process: protein ubiquitination (GO:0016567);;	K04506|0|tcc:TCM_015414|RING/U-box and TRAF-like domains; K04506 E3 ubiquitin-protein ligase SIAH1 [EC:6.3.2.19] (A)	[R]	General function prediction only	E3 ubiquitin-protein ligase SINAT4 GN=SINAT4 OS=Arabidopsis thaliana (Mouse-ear cress) PE=2 SV=1	E3 ubiquitin-protein ligase {ECO:0000256|RuleBase:RU201113} OS=Theobroma cacao (Cacao) PE=3 SV=1	E3 ubiquitin-protein ligase SINAT4 -like protein [Gossypium arboreum]	Theobroma cacao RING/U-box and TRAF-like domains (TCM_015414) mRNA, complete cds	Ubiquitin mediated proteolysis (ko04120)	molecular function: catalytic activity (GO:0003824);; biological process: metabolic process (GO:0008152);; cellular component: cell (GO:0005623);; cellular component: organelle (GO:0043226);; cellular component: cell part (GO:0044464);; biological process: cellular process (GO:0009987);; biological process: multicellular organismal process (GO:0032501);; biological process: developmental process …
gene102	6.01487	0.619988	6.2252	0.661897	6.91408	1.63e-10	-3.1915	down	4.48e-09	-3.25185	down	--	--	Cellular Component: plant-type cell wall (GO:0009505);;	--	--	--	--	Uncharacterized protein {ECO:0000313|EMBL:EOY30602.1} OS=Theobroma cacao (Cacao) PE=4 SV=1	hypothetical protein F383_08453 [Gossypium arboreum]	Theobroma cacao Uncharacterized protein (TCM_037753) mRNA, complete cds	--	cellular component: cell (GO:0005623);; cellular component: cell part (GO:0044464)
gene10213	1.20612	1.62048	7.16315	2.19469	11.3554	4.99e-06	-2.17114	down	4.5e-06	-2.36278	down	--	--	--	--	--	--	--	S-adenosyl-L-methionine-dependent methyltransferases superfamily protein isoform 1 {ECO:0000313|EMBL:EOY20841.1} OS=Theobroma cacao (Cacao) PE=4 SV=1	S-adenosyl-L-methionine-dependent methyltransferases superfamily protein isoform 1 [Theobroma cacao]	Theobroma cacao S-adenosyl-L-methionine-dependent methyltransferases superfamily protein isoform 1 (TCM_012180) mRNA, complete cds	--	--
gene10223	19.6253	10.4159	31.4762	14.4533	47.3507	0.000850135	-1.53755	down	8.37e-05	-1.97877	down	--	--	--	--	--	--	--	Uncharacterized protein {ECO:0000313|EMBL:EOY23415.1} OS=Theobroma cacao (Cacao) PE=4 SV=1	tRNA dimethylallyltransferase [Gossypium arboreum]	Theobroma cacao Uncharacterized protein (TCM_015318) mRNA, complete cds	--	--
gene10227	10.2707	81.9577	12.1901	44.6616	5.91204	2.1e-13	2.75957	up	3e-10	2.90846	up	[P]	Inorganic ion transport and metabolism	--	--	--	--	S-type anion channel SLAH3 GN=SLAH3 OS=Arabidopsis thaliana (Mouse-ear cress) PE=1 SV=1	SLAC1, putative isoform 1 {ECO:0000313|EMBL:EOY23378.1} OS=Theobroma cacao (Cacao) PE=4 SV=1	S-type anion channel SLAH3 -like protein [Gossypium arboreum]	Theobroma cacao SLAC1, putative isoform 1 (TCM_015293) mRNA, complete cds	--	--
gene10235	14.2427	11.0161	25.735	10.8091	25.2511	0.00567942	-1.3293	down	0.0624471	-1.27359	normal	[D]	Cell cycle control, cell division, chromosome partitioning	Biological Process: barrier septum site selection (GO:0000918);; Biological Process: ATP catabolic process (GO:0006200);; Cellular Component: chloroplast stroma (GO:0009570);; Cellular Component: chloroplast envelope (GO:0009941);; Biological Process: chloroplast fission (GO:0010020);; Molecular Function: calcium-dependent ATPase activity (GO:0030899);; Molecular Function: protein homodimerizatio…	K03609|1.95325e-167|tcc:TCM_015245|Septum site-determining protein; K03609 septum site-determining protein MinD (A)	[D]	Cell cycle control, cell division, chromosome partitioning	Putative septum site-determining protein minD homolog, chloroplastic (Precursor) GN=MZF18.10 OS=Arabidopsis thaliana (Mouse-ear cress) PE=1 SV=1	Septum site-determining protein {ECO:0000313|EMBL:EOY23303.1} OS=Theobroma cacao (Cacao) PE=4 SV=1	Septum site-determining protein [Theobroma cacao]	Theobroma cacao Septum site-determining protein (TCM_015245) mRNA, complete cds	--	biological process: cellular process (GO:0009987);; biological process: single-organism process (GO:0044699);; biological process: metabolic process (GO:0008152);; cellular component: cell (GO:0005623);; cellular component: organelle (GO:0043226);; cellular component: organelle part (GO:0044422);; cellular component: cell part (GO:0044464);; biological process: cellular component organization or …
gene10236	1.91186	0.00067482	0.000164884	0.137272	3.00215	--	--	--	1.13e-06	-3.71268	down	--	--	--	--	--	--	--	Putative uncharacterized protein {ECO:0000313|EMBL:ABK93907.1} OS=Populus trichocarpa (Western balsam poplar) PE=2 SV=1	hypothetical protein F383_25398 [Gossypium arboreum]	Theobroma cacao Transport protein SEC31 (TCM_015242) mRNA, complete cds	--	--
gene10241	8.16593	11.3797	26.4135	10.7192	27.1487	0.00569583	-1.32696	down	0.0284004	-1.38203	normal	--	--	Molecular Function: anthranilate N-benzoyltransferase activity (GO:0047672);;	--	--	--	BAHD acyltransferase DCR GN=MRO11.2 OS=Arabidopsis thaliana (Mouse-ear cress) PE=2 SV=1	HXXXD-type acyl-transferase family protein {ECO:0000313|EMBL:EOY23271.1} OS=Theobroma cacao (Cacao) PE=4 SV=1	BAHD acyltransferase DCR -like protein [Gossypium arboreum]	Theobroma cacao HXXXD-type acyl-transferase family protein (TCM_015221) mRNA, complete cds	--	molecular function: catalytic activity (GO:0003824);; biological process: metabolic process (GO:0008152)
gene10310	86.1172	303.797	358.296	542.856	140.092	0.98661	-0.193163	normal	0.000219631	1.94314	up	[P]	Inorganic ion transport and metabolism	Biological Process: maltose metabolic process (GO:0000023);; Biological Process: pentose-phosphate shunt (GO:0006098);; Biological Process: aging (GO:0007568);; Cellular Component: chloroplast thylakoid membrane (GO:0009535);; Cellular Component: chloroplast envelope (GO:0009941);; Biological Process: starch biosynthetic process (GO:0019252);; Biological Process: positive regulation of catalytic …	--	--	--	Rhodanese-like domain-containing protein 14, chloroplastic (Precursor) GN=At4g27700 OS=Arabidopsis thaliana (Mouse-ear cress) PE=2 SV=1	Rhodanese/Cell cycle control phosphatase superfamily protein isoform 1 {ECO:0000313|EMBL:EOY23649.1} OS=Theobroma cacao (Cacao) PE=4 SV=1	Thiosulfate sulfurtransferase, chloroplastic -like protein [Gossypium arboreum]	Theobroma cacao Rhodanese/Cell cycle control phosphatase superfamily protein isoform 1 (TCM_015473) mRNA, complete cds	--	biological process: metabolic process (GO:0008152);; biological process: cellular process (GO:0009987);; biological process: single-organism process (GO:0044699);; biological process: developmental process (GO:0032502);; cellular component: cell (GO:0005623);; cellular component: membrane (GO:0016020);; cellular component: organelle (GO:0043226);; cellular component: organelle part (GO:0044422);;…
gene10325	13.4192	29.314	10.9662	23.8007	11.7441	0.00728314	1.31043	up	0.443097	0.913313	normal	[O]	Posttranslational modification, protein turnover, chaperones	Molecular Function: ATP binding (GO:0005524);; Molecular Function: nucleoside-triphosphatase activity (GO:0017111);;	--	[O]	Posttranslational modification, protein turnover, chaperones	Katanin p60 ATPase-containing subunit A1 {ECO:0000255|HAMAP-Rule:MF_03023} GN=At1g80350 OS=Arabidopsis thaliana (Mouse-ear cress) PE=1 SV=1	P-loop containing nucleoside triphosphate hydrolases superfamily protein isoform 1 {ECO:0000313|EMBL:EOY23658.1} OS=Theobroma cacao (Cacao) PE=3 SV=1	ATPase family AAA domain-containing protein 1-A [Gossypium arboreum]	Theobroma cacao P-loop containing nucleoside triphosphate hydrolases superfamily protein isoform 1 (TCM_015477) mRNA, complete cds	--	molecular function: binding (GO:0005488);; molecular function: catalytic activity (GO:0003824);; biological process: metabolic process (GO:0008152)
gene10339	9.86654	11.7236	3.92832	8.93104	6.41269	0.00060652	1.55493	up	0.859321	0.38803	normal	[RTKL]	--	Molecular Function: calmodulin-dependent protein kinase activity (GO:0004683);; Molecular Function: calcium ion binding (GO:0005509);; Molecular Function: ATP binding (GO:0005524);; Biological Process: protein phosphorylation (GO:0006468);;	--	[T]	Signal transduction mechanisms	CDPK-related kinase 4 GN=K16H17.14 OS=Arabidopsis thaliana (Mouse-ear cress) PE=2 SV=1	Calcium-dependent protein kinase (CDPK) family protein {ECO:0000313|EMBL:EOY23676.1} OS=Theobroma cacao (Cacao) PE=4 SV=1	CDPK-related protein kinase [Gossypium arboreum]	Theobroma cacao Calcium-dependent protein kinase (CDPK) family protein (TCM_015491) mRNA, complete cds	--	molecular function: catalytic activity (GO:0003824);; biological process: metabolic process (GO:0008152);; biological process: cellular process (GO:0009987);; molecular function: binding (GO:0005488)
gene10351	41.6815	89.4561	295.435	146.965	216.612	1.88e-05	-1.76679	down	0.925493	-0.586385	normal	[J]	Translation, ribosomal structure and biogenesis	Biological Process: primary metabolic process (GO:0044238);; Cellular Component: chloroplast part (GO:0044434);;	--	--	--	Ribosome-binding factor PSRP1, chloroplastic (Precursor) GN=PSRP1 OS=Spinacia oleracea (Spinach) PE=1 SV=2	Plastid-specific 30S ribosomal protein 1 {ECO:0000313|EMBL:EOY23705.1} OS=Theobroma cacao (Cacao) PE=4 SV=1	30S ribosomal 1, chloroplastic [Gossypium arboreum]	Theobroma cacao Plastid-specific 30S ribosomal protein 1 (TCM_015512) mRNA, complete cds	--	biological process: metabolic process (GO:0008152);; cellular component: cell (GO:0005623);; cellular component: organelle (GO:0043226);; cellular component: organelle part (GO:0044422);; cellular component: cell part (GO:0044464)
gene10358	3.11212	2.49965	5.67261	1.61939	10.3038	0.103347	-1.1672	normal	4.93e-07	-2.635	down	[R]	General function prediction only	Molecular Function: naringenin 3-dioxygenase activity (GO:0045486);; Biological Process: oxidation-reduction process (GO:0055114);;	--	[QR]	--	Naringenin,2-oxoglutarate 3-dioxygenase (Fragment) GN=FHT OS=Matthiola incana (Common stock) PE=2 SV=1	Flavonoid 3-hydroxylase {ECO:0000313|EMBL:AIC75909.1} OS=Hibiscus cannabinus PE=2 SV=1	flavonoid 3-hydroxylase [Hibiscus cannabinus]	Hibiscus cannabinus flavonoid 3-hydroxylase mRNA, complete cds	--	molecular function: catalytic activity (GO:0003824);; biological process: metabolic process (GO:0008152);; biological process: single-organism process (GO:0044699)
gene10362	5.67378	9.45608	23.98	17.6146	26.9524	0.0040875	-1.37376	down	0.754365	-0.647469	normal	[K]	Transcription	Molecular Function: calcium-transporting ATPase activity (GO:0005388);; Cellular Component: cytosol (GO:0005829);;	K03626|1.91543e-63|vvi:100854239|nascent polypeptide-associated complex subunit alpha-like protein 2; K03626 nascent polypeptide-associated complex subunit alpha (A)	[K]	Transcription	Nascent polypeptide-associated complex subunit alpha-like protein 2 GN=At3g49470 OS=Arabidopsis thaliana (Mouse-ear cress) PE=2 SV=2	Nascent polypeptide-associated complex subunit alpha-like protein 2 {ECO:0000313|EMBL:EOY23718.1} OS=Theobroma cacao (Cacao) PE=4 SV=1	Nascent polypeptide-associated complex subunit alpha-like protein 2 [Theobroma cacao]	Theobroma cacao Nascent polypeptide-associated complex subunit alpha-like protein 2 (TCM_015524) mRNA, complete cds	--	molecular function: catalytic activity (GO:0003824);; molecular function: transporter activity (GO:0005215);; biological process: metabolic process (GO:0008152);; biological process: cellular process (GO:0009987);; biological process: single-organism process (GO:0044699);; biological process: localization (GO:0051179);; cellular component: cell (GO:0005623);; cellular component: cell part (GO:004…
gene10371	88.5996	132.136	34.91	109.913	36.012	8.14e-06	1.80844	up	0.00722324	1.54377	up	--	--	--	--	--	--	--	Response to low sulfur 3, putative {ECO:0000313|EMBL:EOY23754.1} OS=Theobroma cacao (Cacao) PE=4 SV=1	Response to low sulfur 3, putative [Theobroma cacao]	Theobroma cacao Response to low sulfur 3, putative (TCM_015553) mRNA, complete cds	--	--
gene10377	144.236	194.653	66.4752	72.9283	28.4421	0.00177695	1.46794	up	0.0270847	1.41531	normal	[G]	Carbohydrate transport and metabolism	Biological Process: iron ion transport (GO:0006826);; Biological Process: cellular response to iron ion starvation (GO:0010106);; Biological Process: response to nitrate (GO:0010167);; Molecular Function: arsenite transmembrane transporter activity (GO:0015105);; Molecular Function: water channel activity (GO:0015250);; Biological Process: arsenite transport (GO:0015700);; Biological Process: nit…	K09874|0|tcc:TCM_015559|NOD26-like intrinsic protein 5,1; K09874 aquaporin NIP (A)	[G]	Carbohydrate transport and metabolism	Probable aquaporin NIP5-1 GN=F24G24.180 OS=Arabidopsis thaliana (Mouse-ear cress) PE=2 SV=1	NOD26-like intrinsic protein 5,1 {ECO:0000313|EMBL:EOY23760.1} OS=Theobroma cacao (Cacao) PE=3 SV=1	putative aquaporin NIP5-1 -like protein [Gossypium arboreum]	Theobroma cacao NOD26-like intrinsic protein 5,1 (TCM_015559) mRNA, complete cds	--	biological process: single-organism process (GO:0044699);; biological process: localization (GO:0051179);; biological process: cellular process (GO:0009987);; biological process: response to stimulus (GO:0050896);; molecular function: transporter activity (GO:0005215);; cellular component: membrane (GO:0016020);; cellular component: membrane part (GO:0044425);; cellular component: cell (GO:000562…
gene1038	320.534	370.948	168.14	641.792	96.0949	1.01e-06	1.93841	up	1.14e-08	2.64173	up	--	--	Molecular Function: 1-aminocyclopropane-1-carboxylate oxidase activity (GO:0009815);; Molecular Function: oxidoreductase activity, acting on paired donors, with incorporation or reduction of molecular oxygen, 2-oxoglutarate as one donor, and incorporation of one atom each of oxygen into both donors (GO:0016706);; Biological Process: oxidation-reduction process (GO:0055114);;	K05933|6.15156e-38|tcc:TCM_002179|Ethylene-forming enzyme; K05933 aminocyclopropanecarboxylate oxidase [EC:1.14.17.4] (A)	[QR]	--	1-aminocyclopropane-1-carboxylate oxidase GN=DK-ACO1 OS=Diospyros kaki (Kaki persimmon) PE=2 SV=1	ACC oxidase ACO4 {ECO:0000313|EMBL:ABA01476.1} OS=Gossypium hirsutum (Upland cotton) PE=2 SV=1	1-aminocyclopropane-1-carboxylate oxidase 1 [Gossypium arboreum]	Gossypium hirsutum ACC oxidase ACO4 mRNA, complete cds	Cysteine and methionine metabolism (ko00270)	molecular function: catalytic activity (GO:0003824);; biological process: metabolic process (GO:0008152);; biological process: single-organism process (GO:0044699)
gene10382	0.450215	0.0258163	0.514861	0	0.480334	0.00899424	-3.31092	down	0.0432225	-3.01004	normal	--	--	--	--	--	--	--	Uncharacterized protein {ECO:0000313|EMBL:ESW16612.1} OS=Phaseolus vulgaris (Kidney bean) PE=4 SV=1	PREDICTED: uncharacterized protein LOC101514901 [Cicer arietinum]	Gossypium raimondii clone GR__Ba0189E13-hoe, complete sequence	--	--
gene10384	2.65522	0.140371	2.77346	0.513674	6.09177	5.64e-12	-4.09124	down	8.36e-11	-3.43741	down	--	--	Molecular Function: methyltransferase activity (GO:0008168);; Biological Process: methylation (GO:0032259);;	--	--	--	Probable methyltransferase PMT17 GN=At4g10440 OS=Arabidopsis thaliana (Mouse-ear cress) PE=3 SV=1	S-adenosyl-L-methionine-dependent methyltransferases superfamily protein {ECO:0000313|EMBL:EOY23772.1} OS=Theobroma cacao (Cacao) PE=4 SV=1	S-adenosyl-L-methionine-dependent methyltransferases superfamily protein [Theobroma cacao]	Theobroma cacao S-adenosyl-L-methionine-dependent methyltransferases superfamily protein (TCM_015565) mRNA, complete cds	--	molecular function: catalytic activity (GO:0003824);; biological process: metabolic process (GO:0008152)
gene10404	5.90375	1.90606	4.80216	4.36763	27.2642	0.164836	-1.25224	normal	7.63e-08	-2.63063	down	[R]	General function prediction only	Molecular Function: iron ion binding (GO:0005506);; Molecular Function: naringenin 3-dioxygenase activity (GO:0045486);; Biological Process: oxidation-reduction process (GO:0055114);;	K06892|0|tcc:TCM_015595|2-oxoglutarate (2OG) and Fe(II)-dependent oxygenase superfamily protein isoform 1; K06892 feruloyl-CoA ortho-hydroxylase [EC:1.14.11.-] (A)	[QR]	--	Feruloyl CoA ortho-hydroxylase 2 GN=F6&apos;H2 OS=Arabidopsis thaliana (Mouse-ear cress) PE=1 SV=1	2-oxoglutarate (2OG) and Fe(II)-dependent oxygenase superfamily protein isoform 1 {ECO:0000313|EMBL:EOY23819.1} OS=Theobroma cacao (Cacao) PE=3 SV=1	2-oxoglutarate (2OG) and Fe(II)-dependent oxygenase superfamily protein isoform 1 [Theobroma cacao]	Theobroma cacao 2-oxoglutarate (2OG) and Fe(II)-dependent oxygenase superfamily protein isoform 1 (TCM_015595) mRNA, complete cds	--	molecular function: binding (GO:0005488);; molecular function: catalytic activity (GO:0003824);; biological process: metabolic process (GO:0008152);; biological process: single-organism process (GO:0044699)
gene10433	28.1253	8.52407	13.6212	5.9257	46.191	0.595368	-0.718217	normal	1.01e-10	-2.96499	down	--	--	Biological Process: transmembrane transport (GO:0055085);;	--	[T]	Signal transduction mechanisms	Oligopeptide transporter 7 GN=OPT7 OS=Arabidopsis thaliana (Mouse-ear cress) PE=2 SV=1	Oligopeptide transporter 7 isoform 1 {ECO:0000313|EMBL:EOY23927.1} OS=Theobroma cacao (Cacao) PE=4 SV=1	Oligopeptide transporter 7 [Gossypium arboreum]	Theobroma cacao Oligopeptide transporter 7 isoform 1 (TCM_015669) mRNA, complete cds	--	biological process: cellular process (GO:0009987);; biological process: single-organism process (GO:0044699);; biological process: localization (GO:0051179)
gene10436	1.0857	0.118486	1.20793	0	4.10769	--	--	--	3.78e-06	-4.12628	down	--	--	--	--	[R]	General function prediction only	Protein yippee-like At4g27745 GN=At4g27745 OS=Arabidopsis thaliana (Mouse-ear cress) PE=3 SV=2	Protein yippee-like {ECO:0000256|RuleBase:RU110713} OS=Morus notabilis PE=3 SV=1	hypothetical protein F383_08690 [Gossypium arboreum]	Theobroma cacao Uncharacterized protein (TCM_015670) mRNA, complete cds	--	--
gene1044	9.69809	12.7666	2.59347	15.7712	4.64715	1.16e-06	2.35843	up	0.00269485	1.73626	up	--	--	Molecular Function: protein tyrosine phosphatase activity (GO:0004725);; Biological Process: peptidyl-tyrosine dephosphorylation (GO:0035335);;	K18045|1.5426e-120|cit:102612228|probable tyrosine-protein phosphatase At1g05000-like; K18045 tyrosine-protein phosphatase SIW14 [EC:3.1.3.48] (A)	[V]	Defense mechanisms	Probable tyrosine-protein phosphatase At1g05000 GN=At1g05000 OS=Arabidopsis thaliana (Mouse-ear cress) PE=1 SV=1	Uncharacterized protein {ECO:0000313|EMBL:KDO54315.1} OS=Citrus sinensis (Sweet orange) PE=4 SV=1	hypothetical protein F383_27769 [Gossypium arboreum]	Theobroma cacao Phosphotyrosine protein phosphatases superfamily protein isoform 1 (TCM_002183) mRNA, complete cds	--	molecular function: catalytic activity (GO:0003824);; biological process: metabolic process (GO:0008152);; biological process: cellular process (GO:0009987)
gene10457	4.37805	1.12728	3.54456	1.26877	5.13301	0.000688165	-1.65312	down	0.000138011	-2.0026	down	--	--	Biological Process: cellular process (GO:0009987);; Biological Process: response to inorganic substance (GO:0010035);; Biological Process: response to oxygen-containing compound (GO:1901700);;	--	--	--	Protein NLP7 GN=NLP7 OS=Arabidopsis thaliana (Mouse-ear cress) PE=1 SV=2	Transcription factor, putative {ECO:0000313|EMBL:EOY25090.1} OS=Theobroma cacao (Cacao) PE=4 SV=1	Protein NLP7 -like protein [Gossypium arboreum]	Theobroma cacao Transcription factor, putative (TCM_016510) mRNA, complete cds	--	biological process: cellular process (GO:0009987);; biological process: response to stimulus (GO:0050896)
gene10460	93.1044	78.4006	24.3189	114.677	31.2635	5.65e-05	1.68041	up	0.000348443	1.85101	up	--	--	--	--	--	--	B2 protein OS=Daucus carota (Wild carrot) PE=2 SV=1	DCD domain protein isoform 1 {ECO:0000313|EMBL:EOY25072.1} OS=Theobroma cacao (Cacao) PE=4 SV=1	DCD domain protein isoform 1 [Theobroma cacao]	Theobroma cacao DCD domain protein isoform 1 (TCM_016497) mRNA, complete cds	--	--
gene10469	8.18132	14.0007	5.45517	9.661	6.4074	0.00468197	1.35893	up	0.789324	0.561127	normal	--	--	Molecular Function: GTPase activity (GO:0003924);; Molecular Function: GTP binding (GO:0005525);; Cellular Component: vacuole (GO:0005773);; Cellular Component: microtubule (GO:0005874);; Cellular Component: plasma membrane (GO:0005886);; Biological Process: GTP catabolic process (GO:0006184);; Cellular Component: cell plate (GO:0009504);; Cellular Component: phragmoplast (GO:0009524);; Cellular …	--	[UR]	--	Dynamin-related protein 5A OS=Glycine max (Soybean) PE=2 SV=1	Uncharacterized protein {ECO:0000313|EMBL:KDP25287.1} OS=Jatropha curcas (Barbados nut) PE=3 SV=1	Dynamin-related 5A [Gossypium arboreum]	Theobroma cacao Dynamin-like protein isoform 2 (TCM_016478) mRNA, complete cds	--	molecular function: catalytic activity (GO:0003824);; biological process: metabolic process (GO:0008152);; molecular function: binding (GO:0005488);; cellular component: cell (GO:0005623);; cellular component: organelle (GO:0043226);; cellular component: cell part (GO:0044464);; cellular component: macromolecular complex (GO:0032991);; cellular component: organelle part (GO:0044422);; cellular co…
gene10470	25.0845	28.3826	7.31862	26.7253	3.35309	3.46e-06	1.89488	up	5.7e-10	2.94012	up	[M]	Cell wall/membrane/envelope biogenesis	Molecular Function: nucleotide binding (GO:0000166);; Molecular Function: UDP-glucose 4-epimerase activity (GO:0003978);; Cellular Component: cytosol (GO:0005829);; Biological Process: galactose metabolic process (GO:0006012);; Biological Process: cell wall biogenesis (GO:0042546);; Biological Process: cellular metabolic process (GO:0044237);; Molecular Function: protein dimerization activity (GO…	K01784|0|tcc:TCM_016477|UDP-D-glucose/UDP-D-galactose 4-epimerase 5 isoform 1; K01784 UDP-glucose 4-epimerase [EC:5.1.3.2] (A)	[M]	Cell wall/membrane/envelope biogenesis	UDP-glucose 4-epimerase GEPI48 OS=Cyamopsis tetragonoloba (Guar) PE=2 SV=1	UDP-D-glucose/UDP-D-galactose 4-epimerase 5 isoform 1 {ECO:0000313|EMBL:EOY25044.1} OS=Theobroma cacao (Cacao) PE=3 SV=1	UDP-D-glucose/UDP-D-galactose 4-epimerase 5 isoform 1 [Theobroma cacao]	Theobroma cacao UDP-D-glucose/UDP-D-galactose 4-epimerase 5 isoform 1 (TCM_016477) mRNA, complete cds	Galactose metabolism (ko00052);; Amino sugar and nucleotide sugar metabolism (ko00520)	molecular function: binding (GO:0005488);; molecular function: catalytic activity (GO:0003824);; biological process: metabolic process (GO:0008152);; cellular component: cell (GO:0005623);; cellular component: cell part (GO:0044464);; biological process: single-organism process (GO:0044699);; biological process: cellular process (GO:0009987);; biological process: cellular component organization o…
gene10484	154.465	46.7761	110.147	46.8715	88.6788	0.00352142	-1.41183	down	0.382802	-1.09333	normal	--	--	Biological Process: carbohydrate metabolic process (GO:0005975);; Molecular Function: cellulase activity (GO:0008810);; Molecular Function: carbohydrate binding (GO:0030246);;	--	--	--	Endoglucanase 6 (Precursor) GN=At1g64390 OS=Arabidopsis thaliana (Mouse-ear cress) PE=2 SV=2	Endoglucanase {ECO:0000256|RuleBase:RU361166} OS=Theobroma cacao (Cacao) PE=3 SV=1	hypothetical protein F383_04399 [Gossypium arboreum]	Theobroma cacao Glycosyl hydrolase 9C2 (TCM_016456) mRNA, complete cds	--	biological process: metabolic process (GO:0008152);; molecular function: catalytic activity (GO:0003824);; molecular function: binding (GO:0005488)
gene10497	46.7413	15.0754	3.24043	14.3175	6.00527	2.26e-07	2.18428	up	0.0791777	1.24034	normal	--	--	--	--	--	--	Probable WRKY transcription factor 41 GN=WRKY41 OS=Arabidopsis thaliana (Mouse-ear cress) PE=2 SV=2	WRKY transcription factor 41 {ECO:0000313|EMBL:ADZ99351.1} OS=Gossypium hirsutum (Upland cotton) PE=2 SV=1	WRKY transcription factor 64 [Gossypium hirsutum]	Gossypium hirsutum WRKY transcription factor 27 (WRKY27) mRNA, complete cds	--	--
gene10498	23.5129	14.5994	38.1871	15.0919	48.407	0.00125667	-1.4706	down	0.00242654	-1.64654	down	--	--	Biological Process: photosystem II assembly (GO:0010207);; Cellular Component: membrane (GO:0016020);;	--	[YU]	--	--	1-acyl-sn-glycerol-3-phosphate acyltransferase delta isoform 1 {ECO:0000313|EMBL:EOY24977.1} OS=Theobroma cacao (Cacao) PE=4 SV=1	1-acyl-sn-glycerol-3-phosphate acyltransferase delta isoform 1 [Theobroma cacao]	Theobroma cacao 1-acyl-sn-glycerol-3-phosphate acyltransferase delta isoform 1 (TCM_016425) mRNA, complete cds	--	biological process: cellular component organization or biogenesis (GO:0071840);; cellular component: membrane (GO:0016020)
gene10501	11.7436	13.1963	10.7677	11.268	2.98711	0.832069	0.436077	normal	0.00431172	1.84704	up	--	--	--	--	--	--	--	Uncharacterized protein {ECO:0000313|EMBL:EOY24971.1} OS=Theobroma cacao (Cacao) PE=4 SV=1	Uncharacterized protein TCM_016419 [Theobroma cacao]	Gossypium hirsutum clone NBRI_GE60476 microsatellite sequence	--	--
gene10507	3.30677	3.76085	1.15468	5.82131	1.5293	0.000899755	1.66937	up	0.000355174	1.91193	up	[RTKL]	--	Molecular Function: protein serine/threonine/tyrosine kinase activity (GO:0004712);; Biological Process: phosphorylation (GO:0016310);; Biological Process: endoplasmic reticulum unfolded protein response (GO:0030968);;	--	[T]	Signal transduction mechanisms	Protein kinase GN=PHY1 OS=Ceratodon purpureus (Fire moss) PE=3 SV=3	Kinase family protein, putative isoform 1 {ECO:0000313|EMBL:EOY24939.1} OS=Theobroma cacao (Cacao) PE=4 SV=1	Kinase family protein, putative isoform 1 [Theobroma cacao]	Theobroma cacao Kinase family protein, putative isoform 3 (TCM_016402) mRNA, partial cds	--	molecular function: catalytic activity (GO:0003824);; biological process: metabolic process (GO:0008152);; biological process: cellular process (GO:0009987);; biological process: signaling (GO:0023052);; biological process: single-organism process (GO:0044699);; biological process: response to stimulus (GO:0050896);; biological process: biological regulation (GO:0065007)
gene10509	5.19731	0.676576	2.72541	1.2893	6.53006	0.00704197	-1.84972	down	4.07e-05	-2.27946	down	--	--	--	--	--	--	Ethylene-responsive transcription factor CRF2 GN=F9D16.220 OS=Arabidopsis thaliana (Mouse-ear cress) PE=1 SV=1	Cytokinin response factor 2, putative {ECO:0000313|EMBL:EOY24932.1} OS=Theobroma cacao (Cacao) PE=4 SV=1	Cytokinin response factor 2, putative [Theobroma cacao]	Theobroma cacao Cytokinin response factor 2, putative (TCM_016396) mRNA, complete cds	--	--
gene10526	2.75795	5.84396	1.71277	2.70827	2.00021	0.000452036	1.73822	up	0.837248	0.411661	normal	--	--	Biological Process: malate transport (GO:0015743);;	--	[R]	General function prediction only	Aluminum-activated malate transporter 9 GN=ALMT9 OS=Arabidopsis thaliana (Mouse-ear cress) PE=2 SV=1	Aluminum-activated malate transporter 9 {ECO:0000313|EMBL:EOY24890.1} OS=Theobroma cacao (Cacao) PE=4 SV=1	Aluminum-activated malate transporter 9 [Theobroma cacao]	Theobroma cacao Aluminum-activated malate transporter 9 (TCM_016368) mRNA, complete cds	--	biological process: single-organism process (GO:0044699);; biological process: localization (GO:0051179)
gene10544	4.20905	22.698	3.17306	5.963	4.74776	4.22e-12	2.75962	up	0.86159	0.307264	normal	[E]	Amino acid transport and metabolism	Molecular Function: catalytic activity (GO:0003824);; Biological Process: biosynthetic process (GO:0009058);; Molecular Function: pyridoxal phosphate binding (GO:0030170);;	K01762|0|tcc:TCM_016338|1-aminocyclopropane-1-carboxylate synthase isoform 1; K01762 1-aminocyclopropane-1-carboxylate synthase [EC:4.4.1.14] (A)	[T]	Signal transduction mechanisms	1-aminocyclopropane-1-carboxylate synthase GN=ACS1 OS=Glycine max (Soybean) PE=2 SV=1	1-aminocyclopropane-1-carboxylate synthase {ECO:0000313|EMBL:AER35096.1} (Fragment) OS=Gossypium hirsutum (Upland cotton) PE=2 SV=1	1-aminocyclopropane-1-carboxylate synthase [Gossypium arboreum]	Gossypium hirsutum 1-aminocyclopropane-1-carboxylate synthase (ACS4) mRNA, partial cds	Cysteine and methionine metabolism (ko00270)	molecular function: catalytic activity (GO:0003824);; biological process: metabolic process (GO:0008152);; molecular function: binding (GO:0005488)
gene1055	3.01341	3.25628	17.5217	9.29125	29.9169	2.9e-07	-2.2291	down	0.0012672	-1.71948	down	[R]	General function prediction only	Biological Process: rRNA processing (GO:0006364);; Cellular Component: chloroplast (GO:0009507);; Biological Process: chloroplast organization (GO:0009658);; Biological Process: mRNA modification (GO:0016556);; Biological Process: tRNA 3'-end processing (GO:0042780);; Molecular Function: 3'-tRNA processing endoribonuclease activity (GO:0042781);;	K00784|0|tcc:TCM_002265|Metallo-hydrolase/oxidoreductase superfamily protein; K00784 ribonuclease Z [EC:3.1.26.11] (A)	--	--	Ribonuclease Z, chloroplastic (Precursor) GN=CPZ OS=Arabidopsis thaliana (Mouse-ear cress) PE=2 SV=1	Metallo-hydrolase/oxidoreductase superfamily protein {ECO:0000313|EMBL:EOX93406.1} OS=Theobroma cacao (Cacao) PE=4 SV=1	Ribonuclease Z, chloroplastic -like protein [Gossypium arboreum]	Theobroma cacao Metallo-hydrolase/oxidoreductase superfamily protein (TCM_002265) mRNA, complete cds	RNA transport (ko03013)	biological process: metabolic process (GO:0008152);; biological process: cellular process (GO:0009987);; cellular component: cell (GO:0005623);; cellular component: organelle (GO:0043226);; cellular component: cell part (GO:0044464);; biological process: cellular component organization or biogenesis (GO:0071840);; molecular function: catalytic activity (GO:0003824)
gene1059	2.77274	2.00204	6.94368	1.87014	8.3306	0.000603287	-1.74382	down	0.000140497	-2.09526	down	[R]	General function prediction only	Molecular Function: Rab GTPase activator activity (GO:0005097);; Cellular Component: intracellular (GO:0005622);; Biological Process: actin filament-based movement (GO:0030048);; Biological Process: positive regulation of Rab GTPase activity (GO:0032851);; Biological Process: Golgi localization (GO:0051645);; Biological Process: mitochondrion localization (GO:0051646);; Biological Process: peroxi…	--	[U]	Intracellular trafficking, secretion, and vesicular transport	--	Ypt/Rab-GAP domain of gyp1p superfamily protein {ECO:0000313|EMBL:EOX93394.1} OS=Theobroma cacao (Cacao) PE=4 SV=1	TBC1 domain family member 2A [Gossypium arboreum]	Theobroma cacao Ypt/Rab-GAP domain of gyp1p superfamily protein (TCM_002247) mRNA, complete cds	--	molecular function: enzyme regulator activity (GO:0030234);; biological process: biological regulation (GO:0065007);; cellular component: cell (GO:0005623);; cellular component: cell part (GO:0044464);; biological process: cellular process (GO:0009987);; biological process: single-organism process (GO:0044699);; biological process: localization (GO:0051179)
gene10594	26.7585	8.65536	26.5623	13.9617	49.3679	0.000131258	-1.64688	down	0.000329165	-1.83581	down	--	--	Cellular Component: chloroplast (GO:0009507);; Cellular Component: membrane (GO:0016020);;	K15032|0|tcc:TCM_004562|Mitochondrial transcription termination factor family protein; K15032 mTERF domain-containing protein, mitochondrial (A)	[KR]	--	--	Mitochondrial transcription termination factor family protein {ECO:0000313|EMBL:EOX94978.1} OS=Theobroma cacao (Cacao) PE=4 SV=1	Mitochondrial transcription termination factor family protein [Theobroma cacao]	Theobroma cacao Mitochondrial transcription termination factor family protein (TCM_004562) mRNA, complete cds	--	cellular component: cell (GO:0005623);; cellular component: organelle (GO:0043226);; cellular component: cell part (GO:0044464);; cellular component: membrane (GO:0016020)
gene10611	6.423	25.7129	12.4113	35.2074	10.8224	0.0999442	1.04517	normal	0.00200302	1.66515	up	--	--	--	K14859|0|tcc:TCM_004654|PETER PAN-like protein isoform 1; K14859 ribosome biogenesis protein SSF1/2 (A)	[J]	Translation, ribosomal structure and biogenesis	Peter Pan-like protein GN=PPAN OS=Arabidopsis thaliana (Mouse-ear cress) PE=1 SV=1	PETER PAN-like protein isoform 1 {ECO:0000313|EMBL:EOX95079.1} OS=Theobroma cacao (Cacao) PE=4 SV=1	Peter Pan-like protein [Gossypium arboreum]	Theobroma cacao PETER PAN-like protein isoform 1 (TCM_004654) mRNA, complete cds	--	--
gene10616	22.2339	117.088	80.1321	74.3829	22.1733	0.788987	0.616055	normal	0.00185962	1.67464	up	--	--	--	--	--	--	Indole-3-acetic acid-induced protein ARG2 GN=ARG2 OS=Vigna radiata var. radiata (Mung bean) PE=2 SV=1	Indole-3-acetic acid-induced protein ARG2, putative {ECO:0000313|EMBL:EOX95115.1} OS=Theobroma cacao (Cacao) PE=4 SV=1	Indole-3-acetic acid-induced protein ARG2, putative [Theobroma cacao]	Theobroma cacao Indole-3-acetic acid-induced protein ARG2, putative (TCM_004676) mRNA, complete cds	--	--
gene1062	15.02	17.2062	81.4448	33.7954	43.3332	2.3e-08	-2.17894	down	0.900552	-0.349718	normal	[M]	Cell wall/membrane/envelope biogenesis	Biological Process: acetyl-CoA metabolic process (GO:0006084);; Biological Process: plant-type cell wall organization (GO:0009664);; Biological Process: plant-type cell wall biogenesis (GO:0009832);; Biological Process: regulation of meristem growth (GO:0010075);; Biological Process: sterol biosynthetic process (GO:0016126);; Biological Process: brassinosteroid biosynthetic process (GO:0016132);;…	--	--	--	Fasciclin-like arabinogalactan protein 7 (Precursor) GN=FLA7 OS=Arabidopsis thaliana (Mouse-ear cress) PE=1 SV=1	Fasciclin-like arabinogalactan protein 2 {ECO:0000313|EMBL:ABV27473.1} OS=Gossypium hirsutum (Upland cotton) PE=2 SV=1	fasciclin-like arabinogalactan protein 2 [Gossypium hirsutum]	Gossypium hirsutum fasciclin-like arabinogalactan protein 2 (FLA2) mRNA, complete cds	--	biological process: metabolic process (GO:0008152);; biological process: cellular process (GO:0009987);; biological process: cellular component organization or biogenesis (GO:0071840);; biological process: biological regulation (GO:0065007);; biological process: single-organism process (GO:0044699);; cellular component: cell (GO:0005623);; cellular component: membrane (GO:0016020);; cellular comp…
gene10630	5.92987	0.42843	2.24868	0.776046	1.90655	0.000532547	-2.34222	down	0.367119	-1.25718	normal	[O]	Posttranslational modification, protein turnover, chaperones	Cellular Component: endoplasmic reticulum lumen (GO:0005788);; Cellular Component: plasma membrane (GO:0005886);; Biological Process: protein folding (GO:0006457);; Biological Process: ER-nucleus signaling pathway (GO:0006984);; Biological Process: response to heat (GO:0009408);; Biological Process: systemic acquired resistance (GO:0009627);; Biological Process: response to high light intensity (…	K09517|0|tcc:TCM_004779|DNAJ heat shock family protein isoform 1; K09517 DnaJ homolog subfamily B member 11 (A)	[O]	Posttranslational modification, protein turnover, chaperones	DnaJ protein ERDJ3B (Precursor) GN=F26K9.30 OS=Arabidopsis thaliana (Mouse-ear cress) PE=1 SV=1	DNAJ heat shock family protein isoform 1 {ECO:0000313|EMBL:EOX95227.1} OS=Theobroma cacao (Cacao) PE=4 SV=1	DnaJ subfamily B member 11 [Gossypium arboreum]	Theobroma cacao DNAJ heat shock family protein isoform 1 (TCM_004779) mRNA, complete cds	Protein processing in endoplasmic reticulum (ko04141)	cellular component: cell (GO:0005623);; cellular component: membrane-enclosed lumen (GO:0031974);; cellular component: organelle (GO:0043226);; cellular component: organelle part (GO:0044422);; cellular component: cell part (GO:0044464);; cellular component: membrane (GO:0016020);; biological process: metabolic process (GO:0008152);; biological process: cellular process (GO:0009987);; biological …
gene10633	19.2386	24.18	9.8027	12.1294	4.1977	0.00595382	1.32573	up	0.0151831	1.45315	normal	--	--	Biological Process: response to stress (GO:0006950);;	--	--	--	Extensin (Precursor) GN=HRGP OS=Sorghum bicolor (Sorghum) PE=3 SV=1	Heat shock protein DnaJ with tetratricopeptide repeat isoform 1 {ECO:0000313|EMBL:EOX95233.1} OS=Theobroma cacao (Cacao) PE=4 SV=1	DnaJ subfamily C member 7 [Gossypium arboreum]	Theobroma cacao Heat shock protein DnaJ with tetratricopeptide repeat isoform 1 (TCM_004784) mRNA, complete cds	--	biological process: response to stimulus (GO:0050896)
gene10636	16.9812	12.2744	41.2212	53.6581	199.343	2.44e-05	-1.78475	down	0.000140891	-1.92482	down	[T]	Signal transduction mechanisms	Biological Process: response to molecule of fungal origin (GO:0002238);; Cellular Component: vacuole (GO:0005773);; Biological Process: response to stress (GO:0006950);;	--	--	--	Universal stress protein A-like protein GN=At3g01520 OS=Arabidopsis thaliana (Mouse-ear cress) PE=1 SV=2	Adenine nucleotide alpha hydrolases-like superfamily protein {ECO:0000313|EMBL:EOX95243.1} OS=Theobroma cacao (Cacao) PE=4 SV=1	Adenine nucleotide alpha hydrolases-like superfamily protein [Theobroma cacao]	Theobroma cacao Adenine nucleotide alpha hydrolases-like superfamily protein (TCM_004792) mRNA, complete cds	--	biological process: response to stimulus (GO:0050896);; cellular component: cell (GO:0005623);; cellular component: organelle (GO:0043226);; cellular component: cell part (GO:0044464)
gene10647	2.41804	5.6662	0.456898	5.03802	0.134202	3.98e-11	3.31525	up	9.35e-13	4.62472	up	--	--	--	K13508|0|tcc:TCM_004855|Glycerol-3-phosphate acyltransferase 3, putative; K13508 glycerol-3-phosphate acyltransferase [EC:2.3.1.15] (A)	--	--	Probable glycerol-3-phosphate acyltransferase 3 GN=GPAT3 OS=Arabidopsis thaliana (Mouse-ear cress) PE=2 SV=1	Glycerol-3-phosphate acyltransferase 3, putative {ECO:0000313|EMBL:EOX95331.1} OS=Theobroma cacao (Cacao) PE=4 SV=1	Glycerol-3-phosphate acyltransferase 3, putative [Theobroma cacao]	Theobroma cacao Glycerol-3-phosphate acyltransferase 3, putative (TCM_004855) mRNA, complete cds	Glycerolipid metabolism (ko00561);; Glycerophospholipid metabolism (ko00564)	--
gene10662	25.3731	25.6687	3.07504	10.5989	0.776425	5e-15	3.05097	up	4.39e-13	3.68347	up	--	--	Molecular Function: inorganic anion exchanger activity (GO:0005452);; Cellular Component: endosome (GO:0005768);; Cellular Component: vacuole (GO:0005773);; Cellular Component: integral component of membrane (GO:0016021);; Cellular Component: lateral plasma membrane (GO:0016328);; Biological Process: borate transmembrane transport (GO:0035445);; Cellular Component: columella (GO:0043674);; Molecu…	--	[P]	Inorganic ion transport and metabolism	Boron transporter 1 GN=BOR1 OS=Arabidopsis thaliana (Mouse-ear cress) PE=1 SV=1	HCO3-transporter family {ECO:0000313|EMBL:EOX95378.1} OS=Theobroma cacao (Cacao) PE=4 SV=1	putative boron transporter 2 -like protein [Gossypium arboreum]	Theobroma cacao HCO3- transporter family (TCM_004891) mRNA, complete cds	--	molecular function: transporter activity (GO:0005215);; biological process: cellular process (GO:0009987);; biological process: single-organism process (GO:0044699);; biological process: localization (GO:0051179);; cellular component: cell (GO:0005623);; cellular component: organelle (GO:0043226);; cellular component: cell part (GO:0044464);; cellular component: membrane (GO:0016020);; cellular c…
gene10673	23.5095	56.1694	11.9624	38.0798	18.8803	1.74e-08	2.1764	up	0.551116	0.983343	normal	[V]	Defense mechanisms	Molecular Function: ATP binding (GO:0005524);; Biological Process: ATP catabolic process (GO:0006200);; Molecular Function: xenobiotic-transporting ATPase activity (GO:0008559);; Molecular Function: phosphate ion transmembrane-transporting ATPase activity (GO:0015415);; Cellular Component: integral component of membrane (GO:0016021);; Biological Process: transmembrane transport (GO:0055085);;	K05658|0|tcc:TCM_004938|ATP binding cassette subfamily B4 isoform 1; K05658 ATP-binding cassette, subfamily B (MDR/TAP), member 1 [EC:3.6.3.44] (A)	[Q]	Secondary metabolites biosynthesis, transport and catabolism	ABC transporter B family member 4 GN=F14M4.17 OS=Arabidopsis thaliana (Mouse-ear cress) PE=1 SV=1	ATP binding cassette subfamily B4 isoform 1 {ECO:0000313|EMBL:EOX95438.1} OS=Theobroma cacao (Cacao) PE=3 SV=1	ABC transporter B family member 21 [Gossypium arboreum]	Theobroma cacao ATP binding cassette subfamily B4 isoform 1 (TCM_004938) mRNA, complete cds	ABC transporters (ko02010)	molecular function: binding (GO:0005488);; biological process: metabolic process (GO:0008152);; biological process: cellular process (GO:0009987);; biological process: single-organism process (GO:0044699);; molecular function: catalytic activity (GO:0003824);; molecular function: transporter activity (GO:0005215);; biological process: response to stimulus (GO:0050896);; biological process: locali…
gene10679	4.21154	9.7119	1.9069	1.09046	0.319833	1.4e-07	2.33676	up	0.460325	1.52252	normal	[KAD]	--	--	K09422|0|tcc:TCM_004965|Myb domain protein 55; K09422 myb proto-oncogene protein, plant (A)	[K]	Transcription	Transcription factor MYB86 GN=F21E10.4 OS=Arabidopsis thaliana (Mouse-ear cress) PE=2 SV=1	Myb domain protein 55 {ECO:0000313|EMBL:EOX95482.1} OS=Theobroma cacao (Cacao) PE=4 SV=1	Transcription factor MYB86 -like protein [Gossypium arboreum]	Theobroma cacao Myb domain protein 55 (TCM_004965) mRNA, complete cds	--	--
gene10684	4.5524	4.13653	6.2179	1.1627	7.03859	0.820303	-0.532388	normal	0.000165046	-2.45608	down	[GR]	--	Molecular Function: superoxide dismutase activity (GO:0004784);; Cellular Component: extracellular region (GO:0005576);; Cellular Component: plant-type cell wall (GO:0009505);; Molecular Function: manganese ion binding (GO:0030145);; Molecular Function: nutrient reservoir activity (GO:0045735);; Biological Process: oxidation-reduction process (GO:0055114);;	--	--	--	Germin-like protein subfamily 2 member 4 (Precursor) GN=GLP10 OS=Arabidopsis thaliana (Mouse-ear cress) PE=2 SV=1	Germin-like protein 16 {ECO:0000313|EMBL:EOX95492.1} OS=Theobroma cacao (Cacao) PE=4 SV=1	Germin-like protein subfamily 2 member 4 [Gossypium arboreum]	Theobroma cacao Germin-like protein 16 (TCM_004977) mRNA, complete cds	--	molecular function: catalytic activity (GO:0003824);; molecular function: antioxidant activity (GO:0016209);; biological process: metabolic process (GO:0008152);; biological process: single-organism process (GO:0044699);; cellular component: extracellular region (GO:0005576);; cellular component: cell (GO:0005623);; cellular component: cell part (GO:0044464);; molecular function: binding (GO:0005…
gene10698	8.49609	5.37135	20.1632	8.22071	21.7727	8.9e-06	-1.84584	down	0.0219169	-1.40447	normal	--	--	--	--	--	--	Nucleosome assembly protein 1;2 (Precursor) GN=F3P11.8 OS=Arabidopsis thaliana (Mouse-ear cress) PE=1 SV=1	RNA-binding family protein, putative isoform 1 {ECO:0000313|EMBL:EOY00363.1} OS=Theobroma cacao (Cacao) PE=4 SV=1	Eukaryotic translation initiation factor 3 subunit G [Gossypium arboreum]	Theobroma cacao RNA-binding family protein, putative isoform 1 (TCM_010219) mRNA, complete cds	--	--
gene10705	6.23205	0.651205	9.99175	0.806772	7.96056	0	-3.88328	down	1.68e-09	-3.20792	down	--	--	Molecular Function: binding (GO:0005488);; Biological Process: metabolic process (GO:0008152);; Molecular Function: oxidoreductase activity (GO:0016491);;	K13422|0|tcc:TCM_005064|Basic helix-loop-helix DNA-binding family protein; K13422 transcription factor MYC2 (A)	--	--	Transcription factor MYC4 GN=T6K21.60 OS=Arabidopsis thaliana (Mouse-ear cress) PE=1 SV=1	Basic helix-loop-helix DNA-binding family protein {ECO:0000313|EMBL:EOX95614.1} OS=Theobroma cacao (Cacao) PE=4 SV=1	Basic helix-loop-helix DNA-binding family protein [Theobroma cacao]	Theobroma cacao Basic helix-loop-helix DNA-binding family protein (TCM_005064) mRNA, complete cds	Plant hormone signal transduction (ko04075)	molecular function: binding (GO:0005488);; biological process: metabolic process (GO:0008152);; molecular function: catalytic activity (GO:0003824)
gene10706	5.96654	0.915627	6.42893	1.33867	7.08564	3.14e-09	-2.74831	down	5.84e-06	-2.39233	down	--	--	--	--	[T]	Signal transduction mechanisms	Rho GTPase-activating protein 3 GN=ROPGAP3 OS=Arabidopsis thaliana (Mouse-ear cress) PE=2 SV=1	Rho GTPase activating protein with PAK-box/P21-Rho-binding domain {ECO:0000313|EMBL:EOX95615.1} OS=Theobroma cacao (Cacao) PE=4 SV=1	Rho GTPase-activating gacA [Gossypium arboreum]	Theobroma cacao Rho GTPase activating protein with PAK-box/P21-Rho-binding domain (TCM_005065) mRNA, complete cds	--	--
gene10799	0.63063	7.38405	1.12974	3.29841	0.501617	1.85e-08	2.67805	up	0.000242667	2.45359	up	[KAD]	--	Molecular Function: DNA binding (GO:0003677);; Molecular Function: chromatin binding (GO:0003682);; Molecular Function: sequence-specific DNA binding transcription factor activity (GO:0003700);; Biological Process: regulation of transcription, DNA-templated (GO:0006355);; Biological Process: response to salicylic acid (GO:0009751);; Biological Process: response to jasmonic acid (GO:0009753);; Bio…	K09422|1.06666e-171|tcc:TCM_005371|Myb domain protein 17 isoform 1; K09422 myb proto-oncogene protein, plant (A)	[K]	Transcription	Transcription repressor MYB5 GN=MYB5 OS=Arabidopsis thaliana (Mouse-ear cress) PE=1 SV=1	Myb domain protein 17 isoform 1 {ECO:0000313|EMBL:EOX96013.1} OS=Theobroma cacao (Cacao) PE=4 SV=1	Transcription factor MYB28 -like protein [Gossypium arboreum]	Theobroma cacao Myb domain protein 17 isoform 1 (TCM_005371) mRNA, complete cds	--	molecular function: binding (GO:0005488);; molecular function: nucleic acid binding transcription factor activity (GO:0001071);; biological process: biological regulation (GO:0065007);; biological process: response to stimulus (GO:0050896);; biological process: reproductive process (GO:0022414);; biological process: multicellular organismal process (GO:0032501);; biological process: developmental…
gene10804	29.4095	74.2784	18.4842	47.4344	11.8884	5.89e-07	1.97787	up	9.1e-05	1.96611	up	--	--	--	--	--	--	Synaptotagmin-4 GN=T5K6.90 OS=Arabidopsis thaliana (Mouse-ear cress) PE=2 SV=1	C2 calcium/lipid-binding plant phosphoribosyltransferase family protein isoform 1 {ECO:0000313|EMBL:EOX96001.1} OS=Theobroma cacao (Cacao) PE=4 SV=1	Multiple C2 and transmembrane domain-containing 1 [Gossypium arboreum]	Theobroma cacao C2 calcium/lipid-binding plant phosphoribosyltransferase family protein isoform 2 (TCM_005361) mRNA, complete cds	--	--
gene10854	3.64574	1.47858	4.62934	2.0567	10.2136	0.00224845	-1.59322	down	4.36e-06	-2.30098	down	[S]	Function unknown	Molecular Function: protein serine/threonine kinase activity (GO:0004674);; Molecular Function: ATP binding (GO:0005524);; Biological Process: protein phosphorylation (GO:0006468);; Biological Process: transmembrane receptor protein tyrosine kinase signaling pathway (GO:0007169);; Biological Process: regulation of meristem growth (GO:0010075);; Cellular Component: integral component of membrane (…	--	--	--	Somatic embryogenesis receptor kinase 2 (Precursor) GN=SERK2 OS=Arabidopsis thaliana (Mouse-ear cress) PE=1 SV=1	Leucine-rich repeat receptor protein kinase {ECO:0000313|EMBL:EOX96229.1} OS=Theobroma cacao (Cacao) PE=4 SV=1	nsp-interacting kinase 2 -like protein [Gossypium arboreum]	Theobroma cacao Leucine-rich repeat receptor protein kinase (TCM_005524) mRNA, complete cds	--	molecular function: catalytic activity (GO:0003824);; biological process: metabolic process (GO:0008152);; biological process: cellular process (GO:0009987);; molecular function: binding (GO:0005488);; biological process: signaling (GO:0023052);; biological process: single-organism process (GO:0044699);; biological process: response to stimulus (GO:0050896);; biological process: biological regula…
gene10859	4.86781	3.01453	7.97493	3.95385	8.61264	0.0066831	-1.40214	down	0.156116	-1.14075	normal	[MG]	--	Biological Process: carbohydrate metabolic process (GO:0005975);; Molecular Function: racemase and epimerase activity, acting on carbohydrates and derivatives (GO:0016857);; Biological Process: cellular metabolic process (GO:0044237);; Molecular Function: coenzyme binding (GO:0050662);;	K08679|0|tcc:TCM_005530|UDP-D-glucuronate 4-epimerase 3; K08679 UDP-glucuronate 4-epimerase [EC:5.1.3.6] (A)	[M]	Cell wall/membrane/envelope biogenesis	UDP-glucuronate 4-epimerase 2 GN=GAE2 OS=Arabidopsis thaliana (Mouse-ear cress) PE=2 SV=1	UDP-D-glucuronate 4-epimerase 3 {ECO:0000313|EMBL:EOX96243.1} OS=Theobroma cacao (Cacao) PE=4 SV=1	UDP-D-glucuronate 4-epimerase 3 [Theobroma cacao]	Theobroma cacao UDP-D-glucuronate 4-epimerase 3 (TCM_005530) mRNA, complete cds	Starch and sucrose metabolism (ko00500);; Amino sugar and nucleotide sugar metabolism (ko00520)	biological process: metabolic process (GO:0008152);; molecular function: catalytic activity (GO:0003824);; biological process: cellular process (GO:0009987);; molecular function: binding (GO:0005488)
gene10868	6.9652	8.03988	3.22465	8.02948	1.4134	0.106511	1.25068	normal	0.000264492	2.34664	up	--	--	--	K14488|1.02864e-87|tcc:TCM_005545|SAUR family protein; K14488 SAUR family protein (A)	--	--	Auxin-induced protein X10A OS=Glycine max (Soybean) PE=2 SV=1	SAUR family protein {ECO:0000313|EMBL:EOX96266.1} OS=Theobroma cacao (Cacao) PE=4 SV=1	SAUR family protein [Theobroma cacao]	Theobroma cacao SAUR family protein (TCM_005545) mRNA, complete cds	Plant hormone signal transduction (ko04075)	--
gene10881	1.75458	0.370021	0.668636	0.329527	7.16432	--	--	--	3.91e-10	-3.95241	down	--	--	Cellular Component: extracellular region (GO:0005576);; Biological Process: unidimensional cell growth (GO:0009826);; Biological Process: plant-type cell wall loosening (GO:0009828);; Biological Process: plant-type cell wall modification involved in multidimensional cell growth (GO:0009831);; Biological Process: sexual reproduction (GO:0019953);;	--	--	--	Putative expansin-B2 (Precursor) OS=Arabidopsis thaliana (Mouse-ear cress) PE=3 SV=2	F1E22.6 {ECO:0000313|EMBL:EOX96334.1} OS=Theobroma cacao (Cacao) PE=3 SV=1	F1E22.6 [Theobroma cacao]	Theobroma cacao F1E22.6 (TCM_005605) mRNA, complete cds	--	cellular component: extracellular region (GO:0005576);; biological process: cellular process (GO:0009987);; biological process: developmental process (GO:0032502);; biological process: growth (GO:0040007);; biological process: single-organism process (GO:0044699);; biological process: cellular component organization or biogenesis (GO:0071840);; biological process: reproduction (GO:0000003);; biol…
gene1090	221.504	99.2212	260.74	123.258	62.3783	0.00276685	-1.40132	down	0.374811	0.999026	normal	--	--	Cellular Component: photosystem I reaction center (GO:0009538);; Biological Process: photosynthesis (GO:0015979);;	K02699|1.09503e-116|tcc:TCM_002614|Photosystem I reaction center subunit XI; K02699 photosystem I subunit XI (A)	--	--	Photosystem I reaction center subunit XI, chloroplastic (Precursor) GN=PSAL OS=Cucumis sativus (Cucumber) PE=2 SV=1	Photosystem I reaction center subunit XI {ECO:0000313|EMBL:EOX93701.1} OS=Theobroma cacao (Cacao) PE=4 SV=1	Photosystem I reaction center subunit XI, chloroplastic -like protein [Gossypium arboreum]	Theobroma cacao Photosystem I reaction center subunit XI (TCM_002614) mRNA, complete cds	Photosynthesis (ko00195)	cellular component: cell (GO:0005623);; cellular component: membrane (GO:0016020);; cellular component: macromolecular complex (GO:0032991);; cellular component: membrane part (GO:0044425);; cellular component: cell part (GO:0044464);; biological process: metabolic process (GO:0008152);; biological process: cellular process (GO:0009987)
gene10905	10.7966	6.62838	17.9444	10.3797	17.6149	0.00630441	-1.36859	down	0.458689	-0.880135	normal	[R]	General function prediction only	Cellular Component: vacuole (GO:0005773);; Cellular Component: cytosol (GO:0005829);; Biological Process: cellular protein modification process (GO:0006464);; Molecular Function: palmitoyl-(protein) hydrolase activity (GO:0008474);;	K01074|0|tcc:TCM_005697|Pentatricopeptide repeat superfamily protein isoform 1; K01074 palmitoyl-protein thioesterase [EC:3.1.2.22] (A)	[IO]	--	--	Pentatricopeptide repeat superfamily protein isoform 1 {ECO:0000313|EMBL:EOX96451.1} OS=Theobroma cacao (Cacao) PE=4 SV=1	Palmitoyl-protein thioesterase 1 [Gossypium arboreum]	Theobroma cacao Pentatricopeptide repeat superfamily protein isoform 1 (TCM_005697) mRNA, complete cds	Fatty acid elongation (ko00062);; Fatty acid metabolism (ko01212)	cellular component: cell (GO:0005623);; cellular component: organelle (GO:0043226);; cellular component: cell part (GO:0044464);; biological process: metabolic process (GO:0008152);; biological process: cellular process (GO:0009987);; molecular function: catalytic activity (GO:0003824)
gene10920	19.4337	26.2866	9.75486	17.9322	5.14448	0.00626159	1.32216	up	0.00105615	1.74032	up	--	--	Cellular Component: nucleus (GO:0005634);; Cellular Component: cytoplasm (GO:0005737);; Biological Process: response to zinc ion (GO:0010043);;	--	[R]	General function prediction only	Nitrile-specifier protein 5 GN=NSP5 OS=Arabidopsis thaliana (Mouse-ear cress) PE=2 SV=1	Galactose oxidase/kelch repeat superfamily protein {ECO:0000313|EMBL:EOX93526.1} OS=Theobroma cacao (Cacao) PE=4 SV=1	Nitrile-specifier 5 -like protein [Gossypium arboreum]	Theobroma cacao Galactose oxidase/kelch repeat superfamily protein (TCM_002416) mRNA, complete cds	--	cellular component: cell (GO:0005623);; cellular component: organelle (GO:0043226);; cellular component: cell part (GO:0044464);; biological process: response to stimulus (GO:0050896)
gene10926	2.69113	0.952804	2.09619	1.03751	4.34321	0.589361	-1.04834	normal	0.00329607	-1.94608	down	[R]	General function prediction only	Molecular Function: GTPase activity (GO:0003924);; Molecular Function: sphingomyelin phosphodiesterase activity (GO:0004767);; Molecular Function: GTP binding (GO:0005525);; Cellular Component: intracellular (GO:0005622);; Cellular Component: plasma membrane (GO:0005886);; Biological Process: GTP catabolic process (GO:0006184);; Biological Process: small GTPase mediated signal transduction (GO:00…	K04392|4.39182e-126|tcc:TCM_005778|RAC-like 9 isoform 1; K04392 Ras-related C3 botulinum toxin substrate 1 (A)	[R]	General function prediction only	Rac-like GTP-binding protein ARAC9 (Precursor) GN=F16B22.18 OS=Arabidopsis thaliana (Mouse-ear cress) PE=2 SV=1	RAC-like 9 isoform 1 {ECO:0000313|EMBL:EOX96543.1} OS=Theobroma cacao (Cacao) PE=3 SV=1	RAC-like 9 isoform 1 [Theobroma cacao]	Theobroma cacao RAC-like 9 isoform 1 (TCM_005778) mRNA, complete cds	Phagosome (ko04145)	molecular function: catalytic activity (GO:0003824);; biological process: metabolic process (GO:0008152);; molecular function: binding (GO:0005488);; cellular component: cell (GO:0005623);; cellular component: cell part (GO:0044464);; cellular component: membrane (GO:0016020);; biological process: cellular process (GO:0009987);; biological process: single-organism process (GO:0044699);; biologica…
gene10932	8.04224	4.20893	10.564	6.02813	18.4269	0.0388806	-1.29908	normal	0.00678092	-1.59737	down	[C]	Energy production and conversion	Cellular Component: mitochondrial proton-transporting ATP synthase complex, catalytic core F(1) (GO:0000275);; Biological Process: glycolytic process (GO:0006096);; Biological Process: pentose-phosphate shunt (GO:0006098);; Biological Process: ubiquitin-dependent protein catabolic process (GO:0006511);; Biological Process: water transport (GO:0006833);; Biological Process: hyperosmotic response (…	K02134|3.82248e-118|tcc:TCM_005791|ATPase, F1 complex, delta/epsilon subunit; K02134 F-type H+-transporting ATPase subunit delta (A)	[C]	Energy production and conversion	ATP synthase subunit delta&apos;, mitochondrial (Precursor) OS=Ipomoea batatas (Sweet potato) PE=1 SV=1	ATP synthase delta subunit 3 {ECO:0000313|EMBL:ACS83604.1} OS=Gossypium hirsutum (Upland cotton) PE=2 SV=1	ATP synthase delta subunit 3 [Gossypium hirsutum]	Gossypium hirsutum ATP synthase delta subunit 3 mRNA, complete cds	Oxidative phosphorylation (ko00190)	cellular component: cell (GO:0005623);; cellular component: membrane (GO:0016020);; cellular component: macromolecular complex (GO:0032991);; cellular component: organelle (GO:0043226);; cellular component: organelle part (GO:0044422);; cellular component: membrane part (GO:0044425);; cellular component: cell part (GO:0044464);; biological process: metabolic process (GO:0008152);; biological proc…
gene10943	41.3074	91.2189	67.5811	115.338	27.8977	0.962163	0.380771	normal	5.24e-05	2.02261	up	[R]	General function prediction only	Biological Process: chlorophyll catabolic process (GO:0015996);; Molecular Function: pheophytinase activity (GO:0080124);;	--	[R]	General function prediction only	Pheophytinase, chloroplastic (Precursor) GN=MAC12.25 OS=Arabidopsis thaliana (Mouse-ear cress) PE=1 SV=1	Pheophytinase {ECO:0000313|EMBL:EOX96583.1} OS=Theobroma cacao (Cacao) PE=4 SV=1	Lipase 3 [Gossypium arboreum]	Theobroma cacao Pheophytinase (TCM_005808) mRNA, complete cds	--	biological process: metabolic process (GO:0008152);; biological process: cellular process (GO:0009987);; biological process: single-organism process (GO:0044699);; molecular function: catalytic activity (GO:0003824)
gene10948	65.1036	48.0695	27.8921	41.64	15.0149	0.563037	0.739796	normal	0.00511917	1.57211	up	[QR]	--	Molecular Function: methyltransferase activity (GO:0008168);; Biological Process: methylation (GO:0032259);;	--	[E]	Amino acid transport and metabolism	Probable thiol methyltransferase 2 GN=HOL3 OS=Arabidopsis thaliana (Mouse-ear cress) PE=1 SV=1	S-adenosyl-L-methionine-dependent methyltransferases superfamily protein isoform 1 {ECO:0000313|EMBL:EOX96594.1} OS=Theobroma cacao (Cacao) PE=4 SV=1	S-adenosyl-L-methionine-dependent methyltransferases superfamily protein isoform 1 [Theobroma cacao]	Theobroma cacao S-adenosyl-L-methionine-dependent methyltransferases superfamily protein isoform 1 (TCM_005817) mRNA, complete cds	--	molecular function: catalytic activity (GO:0003824);; biological process: metabolic process (GO:0008152)
gene10950	25.0919	8.63893	32.7212	16.6842	28.6193	2.23e-06	-1.98555	down	0.569994	-0.799283	normal	--	--	--	--	--	--	Protein BPS1, chloroplastic (Precursor) GN=BPS1 OS=Arabidopsis thaliana (Mouse-ear cress) PE=2 SV=1	Uncharacterized protein {ECO:0000313|EMBL:EOX96597.1} OS=Theobroma cacao (Cacao) PE=4 SV=1	Uncharacterized protein TCM_005819 [Theobroma cacao]	Gossypium herbaceum clone NBRI_D_1126 simple sequence repeat marker, mRNA sequence	--	--
gene10951	9.62693	7.8674	30.1695	9.67086	22.977	9.27e-07	-1.95728	down	0.0792827	-1.24401	normal	--	--	Molecular Function: serine-type carboxypeptidase activity (GO:0004185);; Biological Process: proteolysis (GO:0006508);;	K16297|0|tcc:TCM_005821|Serine carboxypeptidase-like 40; K16297 serine carboxypeptidase-like clade II [EC:3.4.16.-] (A)	[OE]	--	Serine carboxypeptidase-like 40 (Precursor) GN=SCPL40 OS=Arabidopsis thaliana (Mouse-ear cress) PE=2 SV=2	Carboxypeptidase {ECO:0000256|RuleBase:RU361156} OS=Theobroma cacao (Cacao) PE=3 SV=1	Serine carboxypeptidase-like 40 [Gossypium arboreum]	Theobroma cacao Serine carboxypeptidase-like 40 (TCM_005821) mRNA, complete cds	--	molecular function: catalytic activity (GO:0003824);; biological process: metabolic process (GO:0008152)
gene10978	78.5376	70.833	296.037	42.6908	222.69	7.03e-08	-2.10218	down	3.7e-07	-2.40605	down	--	--	Cellular Component: cell wall (GO:0005618);;	--	--	--	--	F17A17.37 protein {ECO:0000313|EMBL:EOX96650.1} OS=Theobroma cacao (Cacao) PE=4 SV=1	DNA-directed RNA polymerase subunit beta&apos;&apos; [Gossypium arboreum]	Theobroma cacao F17A17.37 protein (TCM_005853) mRNA, complete cds	--	cellular component: cell (GO:0005623);; cellular component: cell part (GO:0044464)
gene10980	1.18185	10.7771	41.9242	31.8724	30.7572	9.95e-06	-1.89819	down	0.909931	0.0341624	normal	--	--	--	--	--	--	--	RNA/RNP complex-1-interacting phosphatase, putative {ECO:0000313|EMBL:EOX96654.1} OS=Theobroma cacao (Cacao) PE=4 SV=1	RNA/RNP complex-1-interacting phosphatase, putative [Theobroma cacao]	Theobroma cacao RNA/RNP complex-1-interacting phosphatase, putative (TCM_005856) mRNA, complete cds	--	--
gene10998	29.797	70.0909	1.77504	48.6319	0.5584	0	5.22629	up	0	6.27009	up	--	--	Biological Process: metabolic process (GO:0008152);; Molecular Function: anthocyanidin 3-O-glucosyltransferase activity (GO:0047213);;	K13496|0|tcc:TCM_022334|Don-glucosyltransferase 1, putative; K13496 UDP-glucosyl transferase 73C [EC:2.4.1.-] (A)	[GC]	--	UDP-glycosyltransferase 73C6 GN=F13K3.19 OS=Arabidopsis thaliana (Mouse-ear cress) PE=2 SV=1	Don-glucosyltransferase 1, putative {ECO:0000313|EMBL:EOY08011.1} OS=Theobroma cacao (Cacao) PE=3 SV=1	Don-glucosyltransferase 1, putative [Theobroma cacao]	Gossypium hirsutum UGT73C14 mRNA, complete cds	--	biological process: metabolic process (GO:0008152);; molecular function: catalytic activity (GO:0003824)
gene1100	6.10904	15.6316	9.76892	17.5641	5.23354	0.638247	0.671158	normal	0.00483346	1.65514	up	[S]	Function unknown	--	--	--	--	Uncharacterized protein At5g48480 GN=At5g48480 OS=Arabidopsis thaliana (Mouse-ear cress) PE=1 SV=1	Lactoylglutathione lyase / glyoxalase I family protein {ECO:0000313|EMBL:EOX93760.1} OS=Theobroma cacao (Cacao) PE=4 SV=1	hypothetical protein F383_12866 [Gossypium arboreum]	Theobroma cacao Lactoylglutathione lyase / glyoxalase I family protein (TCM_002676) mRNA, complete cds	--	--
gene11004	0.656395	0.393757	2.29252	0.51418	1.96978	8.46e-05	-2.45577	down	0.0253597	-1.84219	normal	--	--	Molecular Function: transferase activity, transferring acyl groups (GO:0016746);;	--	--	--	Anthocyanin 5-aromatic acyltransferase OS=Gentiana triflora (Clustered gentian) PE=1 SV=1	Malonyl CoA:flavonoid malonyltransferase 5, putative {ECO:0000313|EMBL:EOX96706.1} OS=Theobroma cacao (Cacao) PE=4 SV=1	Malonyl CoA:flavonoid malonyltransferase 5, putative [Theobroma cacao]	Gossypium hirsutum clone NBRI_GE61785 microsatellite sequence	--	molecular function: catalytic activity (GO:0003824);; biological process: metabolic process (GO:0008152)
gene11015	6.48711	4.8423	3.59872	2.47152	24.8031	0.831153	0.432303	normal	1.73e-12	-3.31533	down	--	--	--	--	--	--	Uncharacterized protein At1g04910 GN=At1g04910 OS=Arabidopsis thaliana (Mouse-ear cress) PE=2 SV=1	O-fucosyltransferase family protein {ECO:0000313|EMBL:EOX96755.1} OS=Theobroma cacao (Cacao) PE=4 SV=1	O-fucosyltransferase family protein [Theobroma cacao]	Theobroma cacao O-fucosyltransferase family protein (TCM_005936) mRNA, complete cds	--	--
gene11026	45.2413	23.9478	5.59103	17.2492	7.81896	8.6e-08	2.11729	up	0.205516	1.09258	normal	[GEPR]	--	--	--	--	--	--	Major facilitator superfamily protein isoform 1 {ECO:0000313|EMBL:EOY25413.1} OS=Theobroma cacao (Cacao) PE=4 SV=1	putative transporter MCH1 [Gossypium arboreum]	Theobroma cacao Major facilitator superfamily protein isoform 1 (TCM_016727) mRNA, complete cds	--	--
gene11027	180.671	66.7155	37.9002	19.8735	5.18471	0.581831	0.807176	normal	0.000262818	1.8746	up	--	--	Molecular Function: carboxylic ester hydrolase activity (GO:0004091);; Cellular Component: extracellular region (GO:0005576);;	--	[M]	Cell wall/membrane/envelope biogenesis	--	Pectinacetylesterase family protein {ECO:0000313|EMBL:EOY25403.1} OS=Theobroma cacao (Cacao) PE=4 SV=1	Notum [Gossypium arboreum]	Theobroma cacao Pectinacetylesterase family protein (TCM_016723) mRNA, complete cds	--	cellular component: extracellular region (GO:0005576)
gene11040	17.1434	9.19594	5.84507	8.03082	1.97855	0.601385	0.698851	normal	0.000357833	2.00558	up	--	--	--	--	--	--	--	Uncharacterized protein {ECO:0000313|EMBL:EOY25380.1} OS=Theobroma cacao (Cacao) PE=4 SV=1	Chitin synthase 1 [Gossypium arboreum]	Theobroma cacao Uncharacterized protein (TCM_016706) mRNA, complete cds	--	--
gene11049	153.5	769.271	116.027	608.823	145.577	3.1e-12	2.6276	up	8.6e-05	2.01632	up	--	--	--	--	--	--	Glycine-rich protein A3 OS=Daucus carota (Wild carrot) PE=2 SV=1	F-box family protein {ECO:0000313|EMBL:EOY25362.1} OS=Theobroma cacao (Cacao) PE=4 SV=1	hypothetical protein F383_26954 [Gossypium arboreum]	Gossypium hirsutum cultivar Deltapine 33 B clone MONCS0237 SSR marker CGR5142 genomic sequence	--	--
gene11053	5.43434	10.6664	4.84178	10.834	1.63821	0.0879566	1.06427	normal	5.46e-08	2.66713	up	[V]	Defense mechanisms	Molecular Function: ATP binding (GO:0005524);; Biological Process: ATP catabolic process (GO:0006200);; Molecular Function: organic phosphonate transmembrane-transporting ATPase activity (GO:0015416);; Cellular Component: membrane (GO:0016020);;	--	[Q]	Secondary metabolites biosynthesis, transport and catabolism	ABC transporter G family member 14 OS=Arabidopsis thaliana (Mouse-ear cress) PE=2 SV=1	ATP-binding cassette 14 {ECO:0000313|EMBL:EOY25353.1} OS=Theobroma cacao (Cacao) PE=3 SV=1	ABC transporter G family member 14 [Gossypium arboreum]	Theobroma cacao ATP-binding cassette 14 (TCM_016689) mRNA, complete cds	--	molecular function: binding (GO:0005488);; biological process: metabolic process (GO:0008152);; biological process: cellular process (GO:0009987);; biological process: single-organism process (GO:0044699);; molecular function: catalytic activity (GO:0003824);; molecular function: transporter activity (GO:0005215);; biological process: localization (GO:0051179);; cellular component: membrane (GO:0…
gene11074	116.519	91.2821	34.9678	77.7832	1.05509	0.00704716	1.32776	up	0	6.04875	up	[KR]	--	Molecular Function: N-acetyltransferase activity (GO:0008080);;	--	--	--	--	Acyl-CoA N-acyltransferases superfamily protein, putative isoform 1 {ECO:0000313|EMBL:EOY25292.1} OS=Theobroma cacao (Cacao) PE=4 SV=1	Acyl-CoA N-acyltransferases superfamily protein, putative isoform 1 [Theobroma cacao]	Theobroma cacao Acyl-CoA N-acyltransferases superfamily protein, putative isoform 1 (TCM_016655) mRNA, complete cds	--	molecular function: catalytic activity (GO:0003824);; biological process: metabolic process (GO:0008152)
gene11082	0.895046	1.24385	3.20083	0.695464	4.34787	0.117348	-1.35903	normal	0.000137857	-2.4741	down	[R]	General function prediction only	--	--	[H]	Coenzyme transport and metabolism	--	Plastid transcriptionally active 17 {ECO:0000313|EMBL:EOY25281.1} OS=Theobroma cacao (Cacao) PE=4 SV=1	Plastid transcriptionally active 17 [Theobroma cacao]	Theobroma cacao Plastid transcriptionally active 17 (TCM_016646) mRNA, complete cds	--	--
gene11099	51.5523	18.1694	33.6578	26.1373	7.38002	0.259279	-0.942585	normal	0.000524826	1.79423	up	--	--	Biological Process: regulation of meristem growth (GO:0010075);; Biological Process: mRNA modification (GO:0016556);;	--	[R]	General function prediction only	Pentatricopeptide repeat-containing protein At1g31920 GN=PCMP-H11 OS=Arabidopsis thaliana (Mouse-ear cress) PE=2 SV=1	Tetratricopeptide repeat-like superfamily protein {ECO:0000313|EMBL:EOY25237.1} OS=Theobroma cacao (Cacao) PE=4 SV=1	Tetratricopeptide repeat-like superfamily protein [Theobroma cacao]	Theobroma cacao Tetratricopeptide repeat-like superfamily protein (TCM_016613) mRNA, complete cds	--	biological process: biological regulation (GO:0065007);; biological process: metabolic process (GO:0008152);; biological process: cellular process (GO:0009987)
gene11107	6.59569	3.33833	2.30349	4.70179	1.0037	0.840061	0.533227	normal	0.00207028	2.07588	up	--	--	Molecular Function: hydrolase activity, hydrolyzing O-glycosyl compounds (GO:0004553);; Cellular Component: cell wall (GO:0005618);; Biological Process: cellular glucan metabolic process (GO:0006073);; Molecular Function: xyloglucan:xyloglucosyl transferase activity (GO:0016762);; Cellular Component: apoplast (GO:0048046);;	K08235|0|tcc:TCM_016603|Xyloglucan endotransglucosylase/hydrolase protein 30; K08235 xyloglucan:xyloglucosyl transferase [EC:2.4.1.207] (A)	--	--	Probable xyloglucan endotransglucosylase/hydrolase protein 30 (Precursor) GN=F3C3.5 OS=Arabidopsis thaliana (Mouse-ear cress) PE=2 SV=2	Xyloglucan endotransglucosylase/hydrolase {ECO:0000256|RuleBase:RU361120} OS=Theobroma cacao (Cacao) PE=3 SV=1	putative xyloglucan endotransglucosylase/hydrolase 30 -like protein [Gossypium arboreum]	Gossypium hirsutum clone NBRI_TRANS-073 microsatellite sequence	--	molecular function: catalytic activity (GO:0003824);; biological process: metabolic process (GO:0008152);; cellular component: cell (GO:0005623);; cellular component: cell part (GO:0044464);; biological process: cellular process (GO:0009987);; cellular component: extracellular region (GO:0005576)
gene11121	17.3708	3.55054	14.3004	2.6157	16.3685	4.84e-05	-1.92641	down	5.87e-07	-2.62103	down	--	--	--	--	--	--	--	Uncharacterized protein isoform 1 {ECO:0000313|EMBL:EOY25174.1} OS=Theobroma cacao (Cacao) PE=4 SV=1	hypothetical protein F383_32162 [Gossypium arboreum]	Theobroma cacao Uncharacterized protein isoform 1 (TCM_016575) mRNA, complete cds	--	--
gene11141	173.478	179.865	46.0667	125.442	14.0929	2.22e-07	2.03156	up	5.32e-12	3.15216	up	--	--	--	--	--	--	Uncharacterized protein At3g50808 GN=At3g50808 OS=Arabidopsis thaliana (Mouse-ear cress) PE=4 SV=1	Uncharacterized protein {ECO:0000313|EMBL:ESW28417.1} (Fragment) OS=Phaseolus vulgaris (Kidney bean) PE=4 SV=1	hypothetical protein F383_11404 [Gossypium arboreum]	Gossypium hirsutum gland development related protein 4-like mRNA, complete sequence	--	--
gene11151	73.4748	101.982	95.7779	159.47	40.5808	0.981278	0.0369213	normal	0.000263477	1.89384	up	--	--	Cellular Component: membrane (GO:0016020);;	--	--	--	--	Uncharacterized protein {ECO:0000313|EMBL:EOY24013.1} OS=Theobroma cacao (Cacao) PE=4 SV=1	UDP-3-O-acylglucosamine N-acyltransferase [Gossypium arboreum]	Theobroma cacao Uncharacterized protein (TCM_015725) mRNA, complete cds	--	cellular component: membrane (GO:0016020)
gene11158	7.66749	4.76583	7.05279	6.74205	22.3948	0.801199	-0.531248	normal	0.00108664	-1.77752	down	--	--	Molecular Function: DNA binding (GO:0003677);; Biological Process: defense response, incompatible interaction (GO:0009814);; Biological Process: positive regulation of plant-type hypersensitive response (GO:0034052);; Biological Process: regulation of removal of superoxide radicals (GO:2000121);;	--	--	--	Protein LOL1 GN=LOL1 OS=Arabidopsis thaliana (Mouse-ear cress) PE=2 SV=1	Lsd one like 1 isoform 1 {ECO:0000313|EMBL:EOY24035.1} OS=Theobroma cacao (Cacao) PE=4 SV=1	Protein LOL1 -like protein [Gossypium arboreum]	Theobroma cacao Lsd one like 1 isoform 1 (TCM_015740) mRNA, complete cds	--	molecular function: binding (GO:0005488);; biological process: immune system process (GO:0002376);; biological process: response to stimulus (GO:0050896);; biological process: multi-organism process (GO:0051704);; biological process: biological regulation (GO:0065007)
gene11162	24.3051	12.6683	50.6573	27.7373	45.7154	1.33e-07	-2.0836	down	0.719414	-0.726299	normal	--	--	Biological Process: malate transport (GO:0015743);;	--	--	--	--	Uncharacterized protein {ECO:0000313|EMBL:EOY24043.1} OS=Theobroma cacao (Cacao) PE=4 SV=1	Uncharacterized protein TCM_015748 [Theobroma cacao]	Theobroma cacao Uncharacterized protein (TCM_015748) mRNA, complete cds	--	biological process: single-organism process (GO:0044699);; biological process: localization (GO:0051179)
gene11163	0.662535	1.11229	0.102722	2.64742	0.974348	0.00522631	2.81155	up	0.166871	1.32975	normal	--	--	Molecular Function: DNA binding (GO:0003677);; Biological Process: regulation of transcription, DNA-templated (GO:0006355);;	--	--	--	NAC domain-containing protein 86 {ECO:0000312|EMBL:AED92405.1} OS=Arabidopsis thaliana (Mouse-ear cress) PE=2 SV=1	NAC domain protein, IPR003441 {ECO:0000313|EMBL:EOY24044.1} OS=Theobroma cacao (Cacao) PE=4 SV=1	NAC domain-containing 78 -like protein [Gossypium arboreum]	Theobroma cacao NAC domain protein, IPR003441 (TCM_015749) mRNA, complete cds	--	molecular function: binding (GO:0005488);; biological process: biological regulation (GO:0065007)
gene11168	7.34444	7.43037	1.64214	7.82029	1.90796	3.04e-06	2.16305	up	0.000314963	1.97419	up	[Q]	Secondary metabolites biosynthesis, transport and catabolism	Molecular Function: oxidoreductase activity (GO:0016491);; Molecular Function: metal ion binding (GO:0046872);;	K04123|0|tcc:TCM_015758|Cytochrome P450 88D6, putative; K04123 ent-kaurenoic acid hydroxylase [EC:1.14.13.79] (A)	[QI]	--	Beta-amyrin 11-oxidase GN=CYP88D6 OS=Glycyrrhiza uralensis (Chinese licorice) PE=1 SV=1	Cytochrome P450 88D6, putative {ECO:0000313|EMBL:EOY24056.1} OS=Theobroma cacao (Cacao) PE=3 SV=1	Cytochrome P450 88D6, putative [Theobroma cacao]	Theobroma cacao Cytochrome P450 88D6, putative (TCM_015758) mRNA, complete cds	Diterpenoid biosynthesis (ko00904)	molecular function: catalytic activity (GO:0003824);; biological process: metabolic process (GO:0008152);; molecular function: binding (GO:0005488)
gene11179	27.3363	23.9072	12.2769	16.9446	3.43934	0.257665	0.940514	normal	2.71e-06	2.2572	up	--	--	Molecular Function: 2-alkenal reductase [NAD(P)] activity (GO:0032440);; Biological Process: phosphatidylinositol dephosphorylation (GO:0046856);; Biological Process: oxidation-reduction process (GO:0055114);;	--	[U]	Intracellular trafficking, secretion, and vesicular transport	Type I inositol 1,4,5-trisphosphate 5-phosphatase 2 GN=T6K21.190 OS=Arabidopsis thaliana (Mouse-ear cress) PE=1 SV=2	Type I inositol polyphosphate 5-phosphatase, putative isoform 1 {ECO:0000313|EMBL:EOY24072.1} OS=Theobroma cacao (Cacao) PE=4 SV=1	Type I inositol-1,4,5-trisphosphate 5-phosphatase 2 -like protein [Gossypium arboreum]	Theobroma cacao Type I inositol polyphosphate 5-phosphatase, putative isoform 1 (TCM_015776) mRNA, complete cds	--	molecular function: catalytic activity (GO:0003824);; biological process: metabolic process (GO:0008152);; biological process: single-organism process (GO:0044699);; biological process: cellular process (GO:0009987)
gene11180	75.0963	44.1669	15.8761	31.3794	9.8086	0.000791598	1.48943	up	0.00210534	1.6601	up	--	--	Cellular Component: vacuole (GO:0005773);; Cellular Component: Golgi apparatus (GO:0005794);; Cellular Component: plasmodesma (GO:0009506);; Cellular Component: integral component of membrane (GO:0016021);; Biological Process: viral replication complex formation and maintenance (GO:0046786);;	--	--	--	Tobamovirus multiplication protein 2A GN=TOM2A OS=Arabidopsis thaliana (Mouse-ear cress) PE=1 SV=1	Tobamovirus multiplication 2A isoform 1 {ECO:0000313|EMBL:EOY24077.1} OS=Theobroma cacao (Cacao) PE=4 SV=1	Tetraspanin-33 [Gossypium arboreum]	Theobroma cacao Tobamovirus multiplication 2A isoform 1 (TCM_015779) mRNA, complete cds	--	cellular component: cell (GO:0005623);; cellular component: organelle (GO:0043226);; cellular component: cell part (GO:0044464);; cellular component: cell junction (GO:0030054);; cellular component: membrane (GO:0016020);; cellular component: membrane part (GO:0044425);; biological process: cellular process (GO:0009987);; biological process: multi-organism process (GO:0051704)
gene11181	37.6759	60.7497	19.7313	43.2124	7.46832	0.000269625	1.57772	up	1.31e-07	2.46958	up	--	--	Molecular Function: binding (GO:0005488);; Biological Process: signal transduction (GO:0007165);;	--	[K]	Transcription	Two-component response regulator-like APRR2 GN=T6K21.200 OS=Arabidopsis thaliana (Mouse-ear cress) PE=2 SV=2	CheY-like two-component responsive regulator family protein isoform 1 {ECO:0000313|EMBL:EOY24081.1} OS=Theobroma cacao (Cacao) PE=4 SV=1	Two-component response regulator-like APRR2 [Gossypium arboreum]	Theobroma cacao CheY-like two-component responsive regulator family protein isoform 1 (TCM_015780) mRNA, complete cds	--	molecular function: binding (GO:0005488);; biological process: cellular process (GO:0009987);; biological process: response to stimulus (GO:0050896);; biological process: biological regulation (GO:0065007)
gene11188	3.52055	11.8853	3.03356	11.5041	4.97653	6.55e-05	2.00065	up	0.188921	1.15052	normal	--	--	--	--	--	--	--	Fiber protein Fb17 {ECO:0000313|EMBL:EOY25109.1} OS=Theobroma cacao (Cacao) PE=4 SV=1	Actin-regulating kinase PRK1 [Gossypium arboreum]	--	--	--
gene11207	4.48159	10.0103	1.91406	5.3076	2.18299	3.68e-08	2.34195	up	0.115454	1.22143	normal	[RTKL]	--	Molecular Function: protein serine/threonine kinase activity (GO:0004674);; Molecular Function: ATP binding (GO:0005524);; Biological Process: protein phosphorylation (GO:0006468);;	K00924|0|tcc:TCM_015814|Receptor protein kinase isoform 1; K00924 [EC:2.7.1.-] (A)	[T]	Signal transduction mechanisms	Probable receptor-like protein kinase At5g47070 GN=At5g47070 OS=Arabidopsis thaliana (Mouse-ear cress) PE=1 SV=1	Receptor protein kinase isoform 1 {ECO:0000313|EMBL:EOY24136.1} OS=Theobroma cacao (Cacao) PE=3 SV=1	hypothetical protein F383_00842 [Gossypium arboreum]	Theobroma cacao Receptor protein kinase isoform 1 (TCM_015814) mRNA, complete cds	--	molecular function: catalytic activity (GO:0003824);; biological process: metabolic process (GO:0008152);; biological process: cellular process (GO:0009987);; molecular function: binding (GO:0005488)
gene11211	5.76288	5.48423	1.84404	3.68012	4.06483	0.00640416	1.4245	up	0.882715	-0.167928	normal	[S]	Function unknown	--	--	[R]	General function prediction only	Phosphatidylinositol 4-phosphate 5-kinase 5 GN=PIP5K5 OS=Arabidopsis thaliana (Mouse-ear cress) PE=2 SV=1	Histone H3 K4-specific methyltransferase SET7/9 family protein {ECO:0000313|EMBL:EOY24140.1} OS=Theobroma cacao (Cacao) PE=4 SV=1	Phosphatidylinositol-4-phosphate 5-kinase 5 -like protein [Gossypium arboreum]	Theobroma cacao Histone H3 K4-specific methyltransferase SET7/9 family protein (TCM_015818) mRNA, complete cds	--	--
gene11217	3.07575	2.37277	4.97173	2.03244	8.76202	0.183595	-1.09257	normal	0.000123767	-2.10133	down	--	--	Biological Process: protein peptidyl-prolyl isomerization (GO:0000413);; Molecular Function: peptidyl-prolyl cis-trans isomerase activity (GO:0003755);; Biological Process: protein folding (GO:0006457);;	--	--	--	--	Peptidyl-prolyl cis-trans isomerases isoform 1 {ECO:0000313|EMBL:EOY24161.1} OS=Theobroma cacao (Cacao) PE=4 SV=1	Peptidyl-prolyl cis-trans isomerases isoform 1 [Theobroma cacao]	Theobroma cacao Peptidyl-prolyl cis-trans isomerases isoform 1 (TCM_015838) mRNA, complete cds	--	biological process: metabolic process (GO:0008152);; biological process: cellular process (GO:0009987);; biological process: single-organism process (GO:0044699);; molecular function: catalytic activity (GO:0003824)
gene11224	212.846	196.605	163.675	209.047	63.2293	0.980277	0.18753	normal	0.00209319	1.70232	up	--	--	Cellular Component: chloroplast (GO:0009507);;	--	--	--	--	Light harvesting-like protein 3 {ECO:0000313|EMBL:EOY24181.1} OS=Theobroma cacao (Cacao) PE=4 SV=1	High molecular mass early light-inducible HV58, chloroplastic [Gossypium arboreum]	Theobroma cacao Light harvesting-like protein 3 (TCM_015852) mRNA, complete cds	--	cellular component: cell (GO:0005623);; cellular component: organelle (GO:0043226);; cellular component: cell part (GO:0044464)
gene11236	7.63703	18.745	5.41266	14.3114	5.57286	5.32e-05	1.71998	up	0.031104	1.36491	normal	--	--	Molecular Function: sequence-specific DNA binding transcription factor activity (GO:0003700);; Biological Process: regulation of transcription, DNA-templated (GO:0006355);; Molecular Function: zinc ion binding (GO:0008270);; Molecular Function: sequence-specific DNA binding (GO:0043565);;	--	[K]	Transcription	GATA transcription factor 26 GN=GATA26 OS=Arabidopsis thaliana (Mouse-ear cress) PE=2 SV=1	GATA transcription factor, putative isoform 1 {ECO:0000313|EMBL:EOY24199.1} OS=Theobroma cacao (Cacao) PE=4 SV=1	GATA transcription factor, putative isoform 1 [Theobroma cacao]	Theobroma cacao GATA transcription factor, putative isoform 1 (TCM_015870) mRNA, complete cds	--	molecular function: nucleic acid binding transcription factor activity (GO:0001071);; biological process: biological regulation (GO:0065007);; molecular function: binding (GO:0005488)
gene11238	277.319	384.425	165.367	501.843	153.735	0.0460317	1.21433	normal	0.0034877	1.69314	up	[R]	General function prediction only	Biological Process: very long-chain fatty acid metabolic process (GO:0000038);; Biological Process: MAPK cascade (GO:0000165);; Molecular Function: protein binding (GO:0005515);; Cellular Component: nuclear envelope (GO:0005635);; Cellular Component: endoplasmic reticulum (GO:0005783);; Cellular Component: plasma membrane (GO:0005886);; Biological Process: protein targeting to membrane (GO:000661…	--	[V]	Defense mechanisms	Bax inhibitor 1 GN=BI-1 OS=Arabidopsis thaliana (Mouse-ear cress) PE=1 SV=1	BAX inhibitor 1 {ECO:0000313|EMBL:EOY24204.1} OS=Theobroma cacao (Cacao) PE=4 SV=1	Bax inhibitor 1 -like protein [Gossypium arboreum]	Theobroma cacao BAX inhibitor 1 (TCM_015874) mRNA, complete cds	--	biological process: metabolic process (GO:0008152);; biological process: cellular process (GO:0009987);; biological process: single-organism process (GO:0044699);; biological process: signaling (GO:0023052);; biological process: response to stimulus (GO:0050896);; biological process: biological regulation (GO:0065007);; molecular function: binding (GO:0005488);; cellular component: cell (GO:00056…
gene11239	0.0553479	0.0765134	0.429207	0	0.628696	0.113875	-2.22333	normal	0.00013175	-3.75955	down	[RTKL]	--	--	K02214|0|tcc:TCM_015875|Kinase superfamily protein, putative isoform 1; K02214 cell division control protein 7 [EC:2.7.11.1] (A)	[L]	Replication, recombination and repair	Mitogen-activated protein kinase homolog NTF4 GN=NTF4 OS=Nicotiana tabacum (Common tobacco) PE=2 SV=1	Kinase superfamily protein, putative isoform 1 {ECO:0000313|EMBL:EOY24205.1} OS=Theobroma cacao (Cacao) PE=4 SV=1	Kinase superfamily protein, putative isoform 1 [Theobroma cacao]	Theobroma cacao Kinase superfamily protein, putative isoform 1 (TCM_015875) mRNA, complete cds	--	--
gene11244	250.847	114.875	367.93	108.224	257.74	2.56e-06	-1.87526	down	0.0490205	-1.33101	normal	--	--	--	--	--	--	Lysine-rich arabinogalactan protein 19 (Precursor) GN=AGP19 OS=Arabidopsis thaliana (Mouse-ear cress) PE=2 SV=2	Uncharacterized protein {ECO:0000313|EMBL:EOY24213.1} OS=Theobroma cacao (Cacao) PE=4 SV=1	Uncharacterized protein TCM_015881 [Theobroma cacao]	--	--	--
gene11250	0.308438	0.170413	1.08574	0.381679	1.48626	0.00109141	-2.47433	down	0.0175794	-1.83899	normal	--	--	--	--	[R]	General function prediction only	Pentatricopeptide repeat-containing protein At4g16835, mitochondrial (Precursor) GN=FCAALL.441 OS=Arabidopsis thaliana (Mouse-ear cress) PE=2 SV=3	Tetratricopeptide repeat (TPR)-like superfamily protein {ECO:0000313|EMBL:EOY24222.1} OS=Theobroma cacao (Cacao) PE=4 SV=1	Tetratricopeptide repeat (TPR)-like superfamily protein [Theobroma cacao]	Theobroma cacao Tetratricopeptide repeat (TPR)-like superfamily protein (TCM_015887) mRNA, complete cds	--	--
gene11263	44.6499	19.5398	16.7338	15.4032	3.89272	0.921291	0.23875	normal	0.000229433	1.92439	up	[F]	Nucleotide transport and metabolism	Molecular Function: NAD+ diphosphatase activity (GO:0000210);;	--	[T]	Signal transduction mechanisms	Nudix hydrolase 8 GN=MQL5.10 OS=Arabidopsis thaliana (Mouse-ear cress) PE=2 SV=2	Nudix hydrolase {ECO:0000313|EMBL:EOY24243.1} OS=Theobroma cacao (Cacao) PE=3 SV=1	Nudix hydrolase 8 -like protein [Gossypium arboreum]	Theobroma cacao Nudix hydrolase (TCM_015906) mRNA, complete cds	--	molecular function: catalytic activity (GO:0003824);; biological process: metabolic process (GO:0008152)
gene11277	3.84374	3.85405	11.0536	3.28148	3.34737	0.00839815	-1.41443	down	0.891373	-0.0333363	normal	--	--	--	--	--	--	Ethylene-responsive transcription factor ERF038 GN=ERF038 OS=Arabidopsis thaliana (Mouse-ear cress) PE=2 SV=1	Integrase-type DNA-binding superfamily protein, putative {ECO:0000313|EMBL:EOY24281.1} OS=Theobroma cacao (Cacao) PE=4 SV=1	Integrase-type DNA-binding superfamily protein, putative [Theobroma cacao]	Theobroma cacao Integrase-type DNA-binding superfamily protein, putative (TCM_015930) mRNA, complete cds	--	--
gene11279	0	0.213215	0.13052	1.01251	0.0334623	--	--	--	0.00100488	3.52814	up	--	--	Molecular Function: glucuronosyl-N-acetylglucosaminyl-proteoglycan 4-alpha-N-acetylglucosaminyltransferase activity (GO:0050508);;	--	[GMW]	--	Probable glycosyltransferase At5g03795 GN=At5g03795 OS=Arabidopsis thaliana (Mouse-ear cress) PE=3 SV=2	Exostosin family protein isoform 1 {ECO:0000313|EMBL:EOY24285.1} OS=Theobroma cacao (Cacao) PE=4 SV=1	Exostosin family protein isoform 1 [Theobroma cacao]	Theobroma cacao Exostosin family protein isoform 2 (TCM_015934) mRNA, complete cds	--	molecular function: catalytic activity (GO:0003824);; biological process: metabolic process (GO:0008152)
gene11293	1.34504	0.554225	1.33674	0.263563	2.90831	0.796746	-1.06382	normal	5.36e-05	-2.95921	down	--	--	--	--	[R]	General function prediction only	Zinc finger protein ZAT4 GN=ZAT4 OS=Arabidopsis thaliana (Mouse-ear cress) PE=2 SV=1	C2H2-like zinc finger protein, putative {ECO:0000313|EMBL:EOY24330.1} OS=Theobroma cacao (Cacao) PE=4 SV=1	C2H2-like zinc finger protein, putative [Theobroma cacao]	Theobroma cacao C2H2-like zinc finger protein, putative (TCM_015960) mRNA, complete cds	--	--
gene11309	203.055	173.824	48.9843	99.4383	23.444	2.62e-05	1.75274	up	2.39e-05	2.07659	up	[E]	Amino acid transport and metabolism	Biological Process: oligopeptide transport (GO:0006857);; Biological Process: response to water deprivation (GO:0009414);; Biological Process: response to nitrate (GO:0010167);; Molecular Function: nitrate transmembrane transporter activity (GO:0015112);; Biological Process: nitrate transport (GO:0015706);; Cellular Component: integral component of membrane (GO:0016021);; Biological Process: ster…	K14638|0|tcc:TCM_016005|Nitrate transporter 1.1 isoform 1; K14638 solute carrier family 15 (peptide/histidine transporter), member 3/4 (A)	[E]	Amino acid transport and metabolism	Protein NRT1/ PTR FAMILY 6.3 OS=Arabidopsis thaliana (Mouse-ear cress) PE=1 SV=1	Nitrate transporter 1.1 isoform 1 {ECO:0000313|EMBL:EOY24389.1} OS=Theobroma cacao (Cacao) PE=3 SV=1	Uncharacterized protein F383_18798 [Gossypium arboreum]	Theobroma cacao Nitrate transporter 1.1 isoform 1 (TCM_016005) mRNA, complete cds	--	biological process: single-organism process (GO:0044699);; biological process: localization (GO:0051179);; biological process: response to stimulus (GO:0050896);; molecular function: transporter activity (GO:0005215);; biological process: cellular process (GO:0009987);; cellular component: membrane (GO:0016020);; cellular component: membrane part (GO:0044425);; biological process: metabolic proce…
gene11321	73.8833	89.5148	109.611	52.6002	4.52774	0.939049	-0.167981	normal	6e-11	3.40684	up	--	--	--	--	--	--	14 kDa proline-rich protein DC2.15 (Precursor) OS=Daucus carota (Wild carrot) PE=2 SV=1	HyPRP2 {ECO:0000313|EMBL:ABG91752.1} OS=Gossypium hirsutum (Upland cotton) PE=2 SV=1	HyPRP2 [Gossypium hirsutum]	Theobroma cacao 14 kDa proline-rich protein DC2.15, putative (TCM_016003) mRNA, complete cds	--	--
gene11323	0.20541	10.0917	3.44206	0.242247	0.282003	0.00657159	1.61444	up	--	--	--	--	--	--	--	--	--	--	Uncharacterized protein {ECO:0000313|EMBL:ERP64770.1} OS=Populus trichocarpa (Western balsam poplar) PE=4 SV=1	Root meristem growth factor 6 -like protein [Gossypium arboreum]	Gossypium herbaceum clone NBRI_A_EYI1BW401CBS1W simple sequence repeat marker, mRNA sequence	--	--
gene11368	2.474	1.94025	0.440902	1.54826	2.32903	0.00437174	1.95944	up	0.780054	-0.575952	normal	[O]	Posttranslational modification, protein turnover, chaperones	Biological Process: metabolic process (GO:0008152);; Biological Process: response to abscisic acid (GO:0009737);; Molecular Function: amino acid binding (GO:0016597);;	--	--	--	ACT domain-containing protein ACR8 {ECO:0000305} OS=Arabidopsis thaliana (Mouse-ear cress) PE=2 SV=1	ACT domain repeat 8 {ECO:0000313|EMBL:EOY24516.1} OS=Theobroma cacao (Cacao) PE=4 SV=1	ACT domain repeat 8 [Theobroma cacao]	Theobroma cacao ACT domain repeat 8 (TCM_016098) mRNA, complete cds	--	biological process: metabolic process (GO:0008152);; biological process: response to stimulus (GO:0050896);; molecular function: binding (GO:0005488)
gene11370	1.60641	0.589522	2.42642	0.788828	3.08062	0.000263099	-1.9473	down	0.00109408	-1.91018	down	--	--	Molecular Function: protein kinase activity (GO:0004672);; Molecular Function: ATP binding (GO:0005524);; Cellular Component: plasma membrane (GO:0005886);; Biological Process: protein phosphorylation (GO:0006468);; Cellular Component: integral component of membrane (GO:0016021);; Molecular Function: 2-alkenal reductase [NAD(P)] activity (GO:0032440);; Biological Process: oxidation-reduction proc…	--	--	--	Probable LRR receptor-like serine/threonine-protein kinase At1g12460 (Precursor) GN=At1g12460 OS=Arabidopsis thaliana (Mouse-ear cress) PE=2 SV=1	Leucine-rich repeat protein kinase family protein isoform 1 {ECO:0000313|EMBL:EOY24533.1} OS=Theobroma cacao (Cacao) PE=4 SV=1	hypothetical protein F383_15451 [Gossypium arboreum]	Theobroma cacao Leucine-rich repeat protein kinase family protein isoform 1 (TCM_016111) mRNA, complete cds	--	molecular function: catalytic activity (GO:0003824);; biological process: metabolic process (GO:0008152);; biological process: cellular process (GO:0009987);; molecular function: binding (GO:0005488);; cellular component: cell (GO:0005623);; cellular component: membrane (GO:0016020);; cellular component: cell part (GO:0044464);; cellular component: membrane part (GO:0044425);; biological process:…
gene11371	100.965	94.6952	77.9724	122.932	35.3881	0.979405	0.233442	normal	0.00130137	1.75926	up	[E]	Amino acid transport and metabolism	Molecular Function: L-aspartate:2-oxoglutarate aminotransferase activity (GO:0004069);; Molecular Function: aromatic-amino-acid:2-oxoglutarate aminotransferase activity (GO:0008793);; Biological Process: ethylene biosynthetic process (GO:0009693);; Molecular Function: 1-aminocyclopropane-1-carboxylate synthase activity (GO:0016847);; Molecular Function: pyridoxal phosphate binding (GO:0030170);; …	K14270|0|tcc:TCM_016114|ACC synthase 10 isoform 1; K14270 aminotransferase (A)	[T]	Signal transduction mechanisms	Probable aminotransferase ACS10 GN=ACS10 OS=Arabidopsis thaliana (Mouse-ear cress) PE=1 SV=1	ACC synthase 10 isoform 1 {ECO:0000313|EMBL:EOY24537.1} OS=Theobroma cacao (Cacao) PE=3 SV=1	putative aminotransferase ACS10 -like protein [Gossypium arboreum]	Theobroma cacao ACC synthase 10 isoform 1 (TCM_016114) mRNA, complete cds	--	molecular function: catalytic activity (GO:0003824);; biological process: metabolic process (GO:0008152);; biological process: cellular process (GO:0009987);; molecular function: binding (GO:0005488);; biological process: single-organism process (GO:0044699)
gene11385	4.27284	1.37373	5.43887	2.05116	4.91709	0.000347807	-1.91055	down	0.227969	-1.14556	normal	[Q]	Secondary metabolites biosynthesis, transport and catabolism	Molecular Function: oxidoreductase activity (GO:0016491);; Molecular Function: metal ion binding (GO:0046872);;	--	[Q]	Secondary metabolites biosynthesis, transport and catabolism	Geraniol 8-hydroxylase GN=CYP76B6 OS=Catharanthus roseus (Madagascar periwinkle) PE=1 SV=1	Cytochrome P450, putative {ECO:0000313|EMBL:EOY24552.1} OS=Theobroma cacao (Cacao) PE=3 SV=1	Cytochrome P450 protein [Gossypium arboreum]	Theobroma cacao Cytochrome P450, putative (TCM_016124) mRNA, complete cds	--	molecular function: catalytic activity (GO:0003824);; biological process: metabolic process (GO:0008152);; molecular function: binding (GO:0005488)
gene11399	5.22847	12.8589	1.36837	11.3702	1.39287	1.12e-11	3.12643	up	5.08e-08	2.90742	up	--	--	Cellular Component: plastid (GO:0009536);; Biological Process: PSII associated light-harvesting complex II catabolic process (GO:0010304);; Biological Process: chlorophyll catabolic process (GO:0015996);;	--	--	--	Protein STAY-GREEN 1, chloroplastic (Precursor) GN=F7H19.100 OS=Arabidopsis thaliana (Mouse-ear cress) PE=1 SV=1	Non-yellowing 1 isoform 1 {ECO:0000313|EMBL:EOY24581.1} OS=Theobroma cacao (Cacao) PE=4 SV=1	Uncharacterized protein F383_35165 [Gossypium arboreum]	Theobroma cacao Non-yellowing 1 isoform 1 (TCM_016145) mRNA, complete cds	--	cellular component: cell (GO:0005623);; cellular component: organelle (GO:0043226);; cellular component: cell part (GO:0044464);; biological process: metabolic process (GO:0008152);; biological process: cellular process (GO:0009987);; biological process: single-organism process (GO:0044699)
gene11411	103.908	46.0074	148.251	60.8393	186.355	1.45e-05	-1.78903	down	0.00522091	-1.65392	down	[E]	Amino acid transport and metabolism	Biological Process: alcohol metabolic process (GO:0006066);; Molecular Function: choline dehydrogenase activity (GO:0008812);; Molecular Function: aldehyde-lyase activity (GO:0016832);; Molecular Function: flavin adenine dinucleotide binding (GO:0050660);; Biological Process: oxidation-reduction process (GO:0055114);;	--	[R]	General function prediction only	Protein HOTHEAD (Precursor) GN=F3N23.17 OS=Arabidopsis thaliana (Mouse-ear cress) PE=1 SV=1	Glucose-methanol-choline oxidoreductase family protein isoform 1 {ECO:0000313|EMBL:EOY24606.1} OS=Theobroma cacao (Cacao) PE=3 SV=1	Protein HOTHEAD [Gossypium arboreum]	Theobroma cacao Glucose-methanol-choline oxidoreductase family protein isoform 1 (TCM_016166) mRNA, complete cds	--	biological process: metabolic process (GO:0008152);; biological process: single-organism process (GO:0044699);; molecular function: catalytic activity (GO:0003824);; molecular function: binding (GO:0005488)
gene11423	0.382791	1.6358	0.961654	4.02273	0.642817	0.852175	0.788221	normal	0.000519005	2.37404	up	[V]	Defense mechanisms	Biological Process: drug transmembrane transport (GO:0006855);; Molecular Function: drug transmembrane transporter activity (GO:0015238);; Molecular Function: antiporter activity (GO:0015297);; Cellular Component: membrane (GO:0016020);;	K03327|0|tcc:TCM_016180|MATE efflux family protein; K03327 multidrug resistance protein, MATE family (A)	[R]	General function prediction only	MATE efflux family protein LAL5 GN=MDB19.3 OS=Arabidopsis thaliana (Mouse-ear cress) PE=2 SV=1	MATE efflux family protein {ECO:0000256|RuleBase:RU004914} OS=Theobroma cacao (Cacao) PE=3 SV=1	MATE efflux family protein [Theobroma cacao]	Theobroma cacao MATE efflux family protein (TCM_016180) mRNA, complete cds	--	biological process: cellular process (GO:0009987);; biological process: single-organism process (GO:0044699);; biological process: response to stimulus (GO:0050896);; biological process: localization (GO:0051179);; molecular function: transporter activity (GO:0005215);; cellular component: membrane (GO:0016020)
gene11432	45.2406	4.10122	19.9113	15.0435	13.5663	2.42e-09	-2.39438	down	0.919098	0.0728948	normal	--	--	Molecular Function: DNA binding (GO:0003677);; Biological Process: regulation of transcription, DNA-templated (GO:0006355);; Biological Process: response to stress (GO:0006950);; Biological Process: response to abiotic stimulus (GO:0009628);; Biological Process: response to oxygen-containing compound (GO:1901700);;	K09419|1.02162e-147|tcc:TCM_016198|Winged-helix DNA-binding transcription factor family protein, putative isoform 1; K09419 heat shock transcription factor, other eukaryote (A)	[K]	Transcription	Heat stress transcription factor B-2b GN=T5C23.90 OS=Arabidopsis thaliana (Mouse-ear cress) PE=2 SV=1	Heat shock transcription factor {ECO:0000313|EMBL:AII99903.1} OS=Gossypium hirsutum (Upland cotton) PE=2 SV=1	heat shock transcription factor [Gossypium hirsutum]	Gossypium hirsutum heat shock transcription factor (HSF9) mRNA, complete cds	--	molecular function: binding (GO:0005488);; biological process: biological regulation (GO:0065007);; biological process: response to stimulus (GO:0050896)
gene11434	4.04555	3.82246	16.3665	8.5696	28.3748	1.66e-07	-2.11047	down	0.00102679	-1.72956	down	[LKJ]	--	Molecular Function: nucleic acid binding (GO:0003676);; Molecular Function: RNA helicase activity (GO:0003724);; Molecular Function: ATP binding (GO:0005524);; Cellular Component: mitochondrion (GO:0005739);; Molecular Function: ATP-dependent helicase activity (GO:0008026);; Biological Process: plasmodesma organization (GO:0009663);; Biological Process: embryo development ending in seed dormancy …	--	[J]	Translation, ribosomal structure and biogenesis	DEAD-box ATP-dependent RNA helicase 47, mitochondrial (Precursor) OS=Arabidopsis thaliana (Mouse-ear cress) PE=1 SV=2	P-loop containing nucleoside triphosphate hydrolases superfamily protein {ECO:0000313|EMBL:EOY24655.1} OS=Theobroma cacao (Cacao) PE=4 SV=1	P-loop containing nucleoside triphosphate hydrolases superfamily protein [Theobroma cacao]	Theobroma cacao P-loop containing nucleoside triphosphate hydrolases superfamily protein (TCM_016200) mRNA, complete cds	--	molecular function: binding (GO:0005488);; molecular function: catalytic activity (GO:0003824);; biological process: metabolic process (GO:0008152);; cellular component: cell (GO:0005623);; cellular component: organelle (GO:0043226);; cellular component: cell part (GO:0044464);; biological process: cellular process (GO:0009987);; biological process: single-organism process (GO:0044699);; biologic…
gene11436	9.47807	6.13732	16.4741	4.48836	23.6713	0.00199249	-1.4567	down	6.52e-07	-2.41391	down	[M]	Cell wall/membrane/envelope biogenesis	Molecular Function: UDP-glucose 4-epimerase activity (GO:0003978);; Cellular Component: Golgi apparatus (GO:0005794);; Cellular Component: cytosol (GO:0005829);; Cellular Component: plasma membrane (GO:0005886);; Biological Process: cellular metabolic process (GO:0044237);; Biological Process: galactose biosynthetic process (GO:0046369);; Molecular Function: protein dimerization activity (GO:0046…	K01784|0|tcc:TCM_016202|UDP-D-glucose/UDP-D-galactose 4-epimerase 1 isoform 1; K01784 UDP-glucose 4-epimerase [EC:5.1.3.2] (A)	[M]	Cell wall/membrane/envelope biogenesis	Bifunctional UDP-glucose 4-epimerase and UDP-xylose 4-epimerase 1 GN=UGE1 OS=Arabidopsis thaliana (Mouse-ear cress) PE=1 SV=2	UDP-D-glucose/UDP-D-galactose 4-epimerase 1 isoform 1 {ECO:0000313|EMBL:EOY24657.1} OS=Theobroma cacao (Cacao) PE=3 SV=1	hypothetical protein F383_09826 [Gossypium arboreum]	Theobroma cacao UDP-D-glucose/UDP-D-galactose 4-epimerase 1 isoform 1 (TCM_016202) mRNA, complete cds	Galactose metabolism (ko00052);; Amino sugar and nucleotide sugar metabolism (ko00520)	molecular function: catalytic activity (GO:0003824);; biological process: metabolic process (GO:0008152);; cellular component: cell (GO:0005623);; cellular component: organelle (GO:0043226);; cellular component: cell part (GO:0044464);; cellular component: membrane (GO:0016020);; biological process: cellular process (GO:0009987);; biological process: single-organism process (GO:0044699);; molecul…
gene11453	65.9887	33.3091	11.7709	29.3688	10.7035	0.000806085	1.48887	up	0.0231186	1.40282	normal	[IQ]	--	Molecular Function: o-succinylbenzoate-CoA ligase activity (GO:0008756);; Cellular Component: plasmodesma (GO:0009506);; Cellular Component: chloroplast stroma (GO:0009570);; Biological Process: positive regulation of seed germination (GO:0010030);; Biological Process: response to nitrate (GO:0010167);; Biological Process: seed coat development (GO:0010214);; Biological Process: nitrate transport…	--	[I]	Lipid transport and metabolism	Oxalate--CoA ligase {ECO:0000305} OS=Arabidopsis thaliana (Mouse-ear cress) PE=1 SV=1	AMP-dependent synthetase and ligase family protein isoform 1 {ECO:0000313|EMBL:EOY24699.1} OS=Theobroma cacao (Cacao) PE=4 SV=1	4-coumarate--CoA ligase-like 10 [Gossypium arboreum]	Theobroma cacao AMP-dependent synthetase and ligase family protein isoform 1 (TCM_016236) mRNA, complete cds	--	molecular function: catalytic activity (GO:0003824);; biological process: metabolic process (GO:0008152);; cellular component: cell junction (GO:0030054);; cellular component: cell (GO:0005623);; cellular component: organelle (GO:0043226);; cellular component: organelle part (GO:0044422);; cellular component: cell part (GO:0044464);; biological process: biological regulation (GO:0065007);; biolog…
gene11462	108.625	417.755	64.3284	202.482	76.6445	1.2e-12	2.66454	up	0.0478364	1.3627	normal	[O]	Posttranslational modification, protein turnover, chaperones	Molecular Function: glutathione peroxidase activity (GO:0004602);; Cellular Component: plasma membrane (GO:0005886);; Biological Process: response to oxidative stress (GO:0006979);; Cellular Component: chloroplast (GO:0009507);; Biological Process: response to salt stress (GO:0009651);; Biological Process: response to cadmium ion (GO:0046686);; Biological Process: oxidation-reduction process (GO:…	K00432|5.82915e-114|tcc:TCM_016241|Glutathione peroxidase 6; K00432 glutathione peroxidase [EC:1.11.1.9] (A)	[O]	Posttranslational modification, protein turnover, chaperones	Probable phospholipid hydroperoxide glutathione peroxidase GN=CSA OS=Citrus sinensis (Sweet orange) PE=1 SV=1	Glutathione peroxidase {ECO:0000256|RuleBase:RU000499} OS=Theobroma cacao (Cacao) PE=3 SV=1	putative phospholipid hydroperoxide glutathione peroxidase [Gossypium arboreum]	Theobroma cacao Glutathione peroxidase 6 (TCM_016241) mRNA, complete cds	Glutathione metabolism (ko00480);; Arachidonic acid metabolism (ko00590)	molecular function: catalytic activity (GO:0003824);; molecular function: antioxidant activity (GO:0016209);; biological process: metabolic process (GO:0008152);; biological process: single-organism process (GO:0044699);; cellular component: cell (GO:0005623);; cellular component: membrane (GO:0016020);; cellular component: cell part (GO:0044464);; biological process: response to stimulus (GO:005…
gene11479	835.247	330.319	569.453	216.202	734.815	0.693272	-0.896565	normal	0.00190292	-1.78328	down	[G]	Carbohydrate transport and metabolism	Molecular Function: transporter activity (GO:0005215);; Cellular Component: mitochondrion (GO:0005739);; Cellular Component: vacuole (GO:0005773);; Biological Process: water transport (GO:0006833);; Biological Process: response to water deprivation (GO:0009414);; Biological Process: response to salt stress (GO:0009651);; Cellular Component: chloroplast envelope (GO:0009941);; Cellular Component: …	K09872|0|tcc:TCM_016272|Plasma membrane intrinsic protein 1,4 isoform 1; K09872 aquaporin PIP (A)	[G]	Carbohydrate transport and metabolism	Aquaporin PIP1-3 GN=F22L4.16 OS=Arabidopsis thaliana (Mouse-ear cress) PE=1 SV=1	Aquaporin PIP1-2 {ECO:0000313|EMBL:ABR68794.1} OS=Gossypium hirsutum (Upland cotton) PE=2 SV=1	aquaporin PIP1-2 [Gossypium hirsutum]	Gossypium hirsutum aquaporin PIP1-2 mRNA, complete cds	--	molecular function: transporter activity (GO:0005215);; cellular component: cell (GO:0005623);; cellular component: organelle (GO:0043226);; cellular component: cell part (GO:0044464);; biological process: single-organism process (GO:0044699);; biological process: localization (GO:0051179);; biological process: response to stimulus (GO:0050896);; cellular component: organelle part (GO:0044422);; …
gene11485	85.8124	17.4248	176.439	24.6099	165.177	0	-3.34162	down	1.61e-09	-2.77753	down	[Q]	Secondary metabolites biosynthesis, transport and catabolism	Molecular Function: iron ion binding (GO:0005506);; Biological Process: fatty acid metabolic process (GO:0006631);; Molecular Function: electron carrier activity (GO:0009055);; Molecular Function: alkane 1-monooxygenase activity (GO:0018685);; Molecular Function: oxygen binding (GO:0019825);; Molecular Function: heme binding (GO:0020037);; Biological Process: oxidation-reduction process (GO:00551…	K15398|0|tcc:TCM_016281|Cytochrome P450, family 86, subfamily A, polypeptide 8; K15398 fatty acid omega-hydroxylase [EC:1.14.-.-] (A)	[QI]	--	Cytochrome P450 86A8 GN=F4I18.5 OS=Arabidopsis thaliana (Mouse-ear cress) PE=2 SV=1	Cytochrome P450, family 86, subfamily A, polypeptide 8 {ECO:0000313|EMBL:EOY24782.1} OS=Theobroma cacao (Cacao) PE=3 SV=1	Cytochrome P450, family 86, subfamily A, polypeptide 8 [Theobroma cacao]	Theobroma cacao Cytochrome P450, family 86, subfamily A, polypeptide 8 (TCM_016281) mRNA, complete cds	Cutin, suberine and wax biosynthesis (ko00073)	molecular function: binding (GO:0005488);; biological process: metabolic process (GO:0008152);; biological process: cellular process (GO:0009987);; biological process: single-organism process (GO:0044699);; molecular function: electron carrier activity (GO:0009055);; molecular function: catalytic activity (GO:0003824)
gene11486	5.19869	2.17059	5.58019	3.43966	9.75816	0.00962332	-1.34024	down	0.0124467	-1.47377	normal	[E]	Amino acid transport and metabolism	--	K01256|0|tcc:TCM_016287|Peptidase M1 family protein; K01256 aminopeptidase N [EC:3.4.11.2] (A)	[EO]	--	Puromycin-sensitive aminopeptidase GN=MPA1 OS=Arabidopsis thaliana (Mouse-ear cress) PE=1 SV=1	Peptidase M1 family protein {ECO:0000313|EMBL:EOY24785.1} OS=Theobroma cacao (Cacao) PE=4 SV=1	Peptidase M1 family protein [Theobroma cacao]	Theobroma cacao Peptidase M1 family protein (TCM_016287) mRNA, complete cds	Glutathione metabolism (ko00480)	--
gene11509	22.9421	32.9986	11.3866	35.2323	8.92412	0.00022528	1.58271	up	9.4e-05	1.94948	up	--	--	--	--	--	--	Golgin candidate 5 GN=GC5 OS=Arabidopsis thaliana (Mouse-ear cress) PE=1 SV=1	Uncharacterized protein {ECO:0000313|EMBL:EOX94824.1} OS=Theobroma cacao (Cacao) PE=4 SV=1	putative methyltransferase C20orf7, mitochondrial [Gossypium arboreum]	Theobroma cacao Uncharacterized protein (TCM_004437) mRNA, complete cds	--	--
gene11510	3.79087	2.68063	12.3666	4.02973	7.35827	3.59e-07	-2.24206	down	0.449883	-0.906571	normal	--	--	--	--	[O]	Posttranslational modification, protein turnover, chaperones	Basic 7S globulin 2 low kDa subunit (Precursor) OS=Glycine max (Soybean) PE=1 SV=1	Eukaryotic aspartyl protease family protein, putative {ECO:0000313|EMBL:EOX94811.1} OS=Theobroma cacao (Cacao) PE=4 SV=1	Eukaryotic aspartyl protease family protein, putative [Theobroma cacao]	Theobroma cacao Eukaryotic aspartyl protease family protein, putative (TCM_004428) mRNA, complete cds	--	--
gene1153	2.22642	4.60035	1.33292	2.36229	3.73328	0.000544159	1.73994	up	0.661003	-0.708482	normal	[R]	General function prediction only	--	--	[R]	General function prediction only	Ankyrin repeat-containing protein At5g02620 GN=At5g02620 OS=Arabidopsis thaliana (Mouse-ear cress) PE=1 SV=1	Ankyrin repeat family protein isoform 1 {ECO:0000313|EMBL:EOY34170.1} OS=Theobroma cacao (Cacao) PE=4 SV=1	Ankyrin-2 [Gossypium arboreum]	Theobroma cacao Ankyrin repeat family protein isoform 1 (TCM_041926) mRNA, complete cds	--	--
gene11530	45.7308	28.7143	266.54	20.3118	212.258	0	-3.19361	down	1.26e-13	-3.37775	down	--	--	Biological Process: MAPK cascade (GO:0000165);; Cellular Component: vacuole (GO:0005773);; Biological Process: regulation of transcription, DNA-templated (GO:0006355);; Biological Process: protein targeting to membrane (GO:0006612);; Cellular Component: plastid (GO:0009536);; Biological Process: systemic acquired resistance, salicylic acid mediated signaling pathway (GO:0009862);; Biological Proc…	K08099|1.51939e-78|pmum:103334201|chlorophyllase-1; K08099 chlorophyllase [EC:3.1.1.14] (A)	--	--	Chlorophyllase-1 GN=F6F9.28 OS=Arabidopsis thaliana (Mouse-ear cress) PE=1 SV=1	Uncharacterized protein {ECO:0000313|EMBL:EMJ01471.1} OS=Prunus persica (Peach) PE=4 SV=1	PREDICTED: chlorophyllase-1 [Prunus mume]	Pachira macrocarpa chlorophyllase 1 (CLH1) mRNA, complete cds; plastid	Porphyrin and chlorophyll metabolism (ko00860)	biological process: metabolic process (GO:0008152);; biological process: cellular process (GO:0009987);; biological process: signaling (GO:0023052);; biological process: single-organism process (GO:0044699);; biological process: response to stimulus (GO:0050896);; biological process: biological regulation (GO:0065007);; cellular component: cell (GO:0005623);; cellular component: organelle (GO:004…
gene11550	14.2948	31.5721	11.6781	27.5038	16.0171	0.00405748	1.35944	up	0.659473	0.771262	normal	--	--	Molecular Function: sequence-specific DNA binding transcription factor activity (GO:0003700);; Biological Process: regulation of transcription, DNA-templated (GO:0006355);; Molecular Function: sequence-specific DNA binding (GO:0043565);;	--	--	--	Probable WRKY transcription factor 21 GN=WRKY21 OS=Arabidopsis thaliana (Mouse-ear cress) PE=2 SV=1	WRKY transcription factor 30 {ECO:0000313|EMBL:AIE43913.1} OS=Gossypium hirsutum (Upland cotton) PE=2 SV=1	putative WRKY transcription factor 21 -like protein [Gossypium arboreum]	Gossypium hirsutum WRKY6 transcription factor (WRKY6) mRNA, complete cds	--	molecular function: nucleic acid binding transcription factor activity (GO:0001071);; biological process: biological regulation (GO:0065007);; molecular function: binding (GO:0005488)
gene11552	1.61552	0.359211	3.47676	1.0005	4.91589	9.26e-08	-3.09291	down	0.000118147	-2.23573	down	--	--	Molecular Function: iron ion binding (GO:0005506);; Molecular Function: electron carrier activity (GO:0009055);; Molecular Function: heme binding (GO:0020037);; Biological Process: oxidation-reduction process (GO:0055114);; Molecular Function: aromatase activity (GO:0070330);;	K13407|0|tcc:TCM_004164|Cytochrome P450 94A1; K13407 fatty acid omega-hydroxylase [EC:1.14.-.-] (A)	[QI]	--	Cytochrome P450 94A2 GN=CYP94A2 OS=Vicia sativa (Spring vetch) PE=2 SV=1	Cytochrome P450 94A1 {ECO:0000313|EMBL:EOX94538.1} OS=Theobroma cacao (Cacao) PE=3 SV=1	Cytochrome P450 94A1 [Theobroma cacao]	Theobroma cacao Cytochrome P450 94A1 (TCM_004164) mRNA, complete cds	Cutin, suberine and wax biosynthesis (ko00073)	molecular function: binding (GO:0005488);; molecular function: electron carrier activity (GO:0009055);; biological process: metabolic process (GO:0008152);; biological process: single-organism process (GO:0044699);; molecular function: catalytic activity (GO:0003824)
gene1158	9.60578	15.5543	14.7217	10.7137	33.7358	0.937248	-0.0557833	normal	0.00200216	-1.66386	down	--	--	Cellular Component: extracellular region (GO:0005576);; Cellular Component: endoplasmic reticulum (GO:0005783);; Biological Process: fatty acid biosynthetic process (GO:0006633);; Biological Process: response to cold (GO:0009409);; Biological Process: response to light stimulus (GO:0009416);; Cellular Component: membrane (GO:0016020);; Molecular Function: transferase activity, transferring acyl g…	--	--	--	3-ketoacyl-CoA synthase 12 (Precursor) GN=KCS12 OS=Arabidopsis thaliana (Mouse-ear cress) PE=2 SV=1	3-ketoacyl-CoA synthase {ECO:0000256|PIRNR:PIRNR036417} OS=Gossypium raimondii (New World cotton) PE=3 SV=1	3-ketoacyl-CoA synthase 3 [Gossypium raimondii]	Gossypium raimondii clone Gr10022901 3-ketoacyl-CoA synthase 3 (KCS3) gene, complete cds	--	cellular component: extracellular region (GO:0005576);; cellular component: cell (GO:0005623);; cellular component: organelle (GO:0043226);; cellular component: cell part (GO:0044464);; biological process: metabolic process (GO:0008152);; biological process: cellular process (GO:0009987);; biological process: single-organism process (GO:0044699);; biological process: response to stimulus (GO:0050…
gene11621	6.46314	3.52353	17.4652	2.99623	20.1533	5.51e-08	-2.26038	down	1.28e-08	-2.76136	down	--	--	--	--	--	--	Protein XRI1 GN=XRI1 OS=Arabidopsis thaliana (Mouse-ear cress) PE=1 SV=2	X-ray induced transcript 1, putative {ECO:0000313|EMBL:EOX93911.1} OS=Theobroma cacao (Cacao) PE=4 SV=1	Protein XRI1 -like protein [Gossypium arboreum]	Theobroma cacao X-ray induced transcript 1, putative (TCM_002914) mRNA, complete cds	--	--
gene11628	0.53913	7.45405	1.44916	8.79307	1.32336	3.5e-07	2.36416	up	3.81e-07	2.657	up	--	--	--	--	--	--	NAC domain-containing protein 45 {ECO:0000312|EMBL:AEE73912.1} OS=Arabidopsis thaliana (Mouse-ear cress) PE=2 SV=1	Nam protein 1, putative {ECO:0000313|EMBL:EOX93860.1} OS=Theobroma cacao (Cacao) PE=4 SV=1	ATP-dependent RNA helicase A-like protein [Gossypium arboreum]	Theobroma cacao Nam protein 1, putative (TCM_002839) mRNA, complete cds	--	--
gene11647	181.991	167.687	134.312	185.368	55.9433	0.988241	0.287988	normal	0.00439364	1.69279	up	[I]	Lipid transport and metabolism	Biological Process: sulfur amino acid metabolic process (GO:0000096);; Biological Process: MAPK cascade (GO:0000165);; Molecular Function: iron ion binding (GO:0005506);; Biological Process: pentose-phosphate shunt (GO:0006098);; Biological Process: regulation of translation (GO:0006417);; Biological Process: glycine catabolic process (GO:0006546);; Biological Process: protein targeting to membra…	K03526|0|tcc:TCM_042044|4-hydroxy-3-methylbut-2-enyl diphosphate synthase isoform 1; K03526 (E)-4-hydroxy-3-methylbut-2-enyl-diphosphate synthase [EC:1.17.7.1 1.17.7.3] (A)	--	--	4-hydroxy-3-methylbut-2-en-1-yl diphosphate synthase, chloroplastic (Precursor) GN=MUP24.2 OS=Arabidopsis thaliana (Mouse-ear cress) PE=1 SV=1	4-hydroxy-3-methylbut-2-enyl diphosphate synthase isoform 1 {ECO:0000313|EMBL:EOY34342.1} OS=Theobroma cacao (Cacao) PE=3 SV=1	4-hydroxy-3-methylbut-2-en-1-yl diphosphate synthase [Gossypium arboreum]	Theobroma cacao 4-hydroxy-3-methylbut-2-enyl diphosphate synthase isoform 1 (TCM_042044) mRNA, complete cds	Terpenoid backbone biosynthesis (ko00900)	biological process: metabolic process (GO:0008152);; biological process: cellular process (GO:0009987);; biological process: single-organism process (GO:0044699);; biological process: signaling (GO:0023052);; biological process: response to stimulus (GO:0050896);; biological process: biological regulation (GO:0065007);; molecular function: binding (GO:0005488);; biological process: localization (…
gene11652	3.11158	0.356974	4.49088	0.701305	4.54366	0.0093171	-2.96864	down	0.0623014	-2.31476	normal	--	--	--	--	--	--	--	Uncharacterized protein {ECO:0000313|EMBL:EOY34358.1} OS=Theobroma cacao (Cacao) PE=4 SV=1	Uncharacterized protein TCM_042052 [Theobroma cacao]	Theobroma cacao Uncharacterized protein (TCM_042052) mRNA, complete cds	--	--
gene11653	29.5409	29.2205	8.34917	18.5155	10.2696	0.000121899	1.6829	up	0.543384	0.812263	normal	[G]	Carbohydrate transport and metabolism	Molecular Function: transporter activity (GO:0005215);; Cellular Component: vacuole (GO:0005773);; Cellular Component: plasma membrane (GO:0005886);; Biological Process: water transport (GO:0006833);; Biological Process: response to osmotic stress (GO:0006970);; Biological Process: response to desiccation (GO:0009269);; Cellular Component: chloroplast (GO:0009507);; Biological Process: response t…	K09872|1.03919e-178|tcc:TCM_042053|Plasma membrane intrinsic protein 2,4; K09872 aquaporin PIP (A)	[G]	Carbohydrate transport and metabolism	Probable aquaporin PIP2-2 GN=B1469H02.22-1 OS=Oryza sativa subsp. japonica (Rice) PE=2 SV=1	PIP protein {ECO:0000313|EMBL:ACU87558.1} GN=PIP2 OS=Gossypium hirsutum (Upland cotton) PE=2 SV=1	PIP protein [Gossypium hirsutum]	Gossypium hirsutum PIP protein (PIP2;8) mRNA, complete cds	--	molecular function: transporter activity (GO:0005215);; cellular component: cell (GO:0005623);; cellular component: organelle (GO:0043226);; cellular component: cell part (GO:0044464);; cellular component: membrane (GO:0016020);; biological process: single-organism process (GO:0044699);; biological process: localization (GO:0051179);; biological process: response to stimulus (GO:0050896);; cellul…
gene11676	137.237	139.349	32.323	110.23	81.1034	4.97e-07	1.98508	up	0.957407	0.390389	normal	--	--	--	--	[P]	Inorganic ion transport and metabolism	Heavy metal-associated isoprenylated plant protein 26 (Precursor) GN=F20M13.140 OS=Arabidopsis thaliana (Mouse-ear cress) PE=1 SV=1	Heavy metal transport/detoxification superfamily protein, putative {ECO:0000313|EMBL:EOY34467.1} OS=Theobroma cacao (Cacao) PE=4 SV=1	superoxide dismutase 1 copper chaperone [Gossypium arboreum]	Theobroma cacao Heavy metal transport/detoxification superfamily protein, putative (TCM_042141) mRNA, complete cds	--	--
gene11691	43.7834	38.0057	8.70612	21.6721	4.00347	1.09e-07	2.09318	up	1.44e-06	2.33749	up	[T]	Signal transduction mechanisms	Molecular Function: protein serine/threonine phosphatase activity (GO:0004722);; Biological Process: protein dephosphorylation (GO:0006470);; Cellular Component: plastid (GO:0009536);; Biological Process: response to wounding (GO:0009611);; Biological Process: abscisic acid-activated signaling pathway (GO:0009738);; Molecular Function: metal ion binding (GO:0046872);; Biological Process: defense …	--	[T]	Signal transduction mechanisms	Probable protein phosphatase 2C 25 GN=At2g30020 OS=Arabidopsis thaliana (Mouse-ear cress) PE=1 SV=1	Phosphatase 2C family protein isoform 1 {ECO:0000313|EMBL:EOY34513.1} OS=Theobroma cacao (Cacao) PE=3 SV=1	Phosphatase 2C family protein isoform 1 [Theobroma cacao]	Theobroma cacao Phosphatase 2C family protein isoform 1 (TCM_042165) mRNA, complete cds	--	molecular function: catalytic activity (GO:0003824);; biological process: metabolic process (GO:0008152);; biological process: cellular process (GO:0009987);; cellular component: cell (GO:0005623);; cellular component: organelle (GO:0043226);; cellular component: cell part (GO:0044464);; biological process: response to stimulus (GO:0050896);; biological process: signaling (GO:0023052);; biologica…
gene11698	0.137418	0.950111	0.0636096	0	0.0332262	0.00328607	3.10091	up	--	--	--	--	--	Molecular Function: N-acetyltransferase activity (GO:0008080);; Biological Process: metabolic process (GO:0008152);;	--	--	--	Probable N-acetyltransferase HLS1 GN=F19F18.70 OS=Arabidopsis thaliana (Mouse-ear cress) PE=1 SV=1	Acyl-CoA N-acyltransferases superfamily protein {ECO:0000313|EMBL:EOY34544.1} OS=Theobroma cacao (Cacao) PE=4 SV=1	Acyl-CoA N-acyltransferases superfamily protein [Theobroma cacao]	Theobroma cacao Acyl-CoA N-acyltransferases superfamily protein (TCM_042181) mRNA, complete cds	--	molecular function: catalytic activity (GO:0003824);; biological process: metabolic process (GO:0008152)
gene11712	30.6352	24.7676	72.0409	25.5634	65.1653	0.000392732	-1.53884	down	0.0351781	-1.37088	normal	[MG]	--	Molecular Function: nucleotide binding (GO:0000166);; Cellular Component: cytosol (GO:0005829);; Biological Process: lignin biosynthetic process (GO:0009809);; Molecular Function: cinnamoyl-CoA reductase activity (GO:0016621);; Biological Process: glucosinolate biosynthetic process (GO:0019761);; Molecular Function: dihydrokaempferol 4-reductase activity (GO:0045552);; Molecular Function: coenzym…	--	[V]	Defense mechanisms	Cinnamoyl-CoA reductase 1 GN=T24D18.5 OS=Arabidopsis thaliana (Mouse-ear cress) PE=1 SV=1	NAD(P)-binding Rossmann-fold superfamily protein {ECO:0000313|EMBL:EOY34586.1} OS=Theobroma cacao (Cacao) PE=4 SV=1	Dihydroflavonol-4-reductase [Gossypium arboreum]	Theobroma cacao NAD(P)-binding Rossmann-fold superfamily protein (TCM_042206) mRNA, complete cds	--	molecular function: binding (GO:0005488);; cellular component: cell (GO:0005623);; cellular component: cell part (GO:0044464);; biological process: metabolic process (GO:0008152);; biological process: cellular process (GO:0009987);; biological process: single-organism process (GO:0044699);; molecular function: catalytic activity (GO:0003824)
gene11721	30.8073	3.05832	12.6037	6.65451	18.0208	8.39e-05	-1.99176	down	0.0279872	-1.42714	normal	--	--	Molecular Function: protein dimerization activity (GO:0046983);;	--	--	--	--	Uncharacterized protein {ECO:0000313|EMBL:EOY34658.1} OS=Theobroma cacao (Cacao) PE=4 SV=1	Uncharacterized protein TCM_042257 [Theobroma cacao]	Theobroma cacao Uncharacterized protein (TCM_042257) mRNA, complete cds	--	molecular function: binding (GO:0005488)
gene11727	794.978	571.173	505.441	529.187	106.753	0.996119	0.131279	normal	6.71e-06	2.25615	up	--	--	Molecular Function: signal transducer activity (GO:0004871);; Cellular Component: nucleus (GO:0005634);; Biological Process: calcium ion transport (GO:0006816);; Biological Process: Golgi organization (GO:0007030);; Biological Process: signal transduction (GO:0007165);; Biological Process: phototropism (GO:0009638);; Biological Process: response to salt stress (GO:0009651);; Biological Process: p…	--	--	--	Root phototropism protein 2 GN=T6B20.13/T6B20.14 OS=Arabidopsis thaliana (Mouse-ear cress) PE=1 SV=2	Phototropic-responsive NPH3 family protein {ECO:0000313|EMBL:EOY34722.1} OS=Theobroma cacao (Cacao) PE=4 SV=1	Phototropic-responsive NPH3 family protein [Theobroma cacao]	Theobroma cacao Phototropic-responsive NPH3 family protein (TCM_042307) mRNA, complete cds	--	molecular function: molecular transducer activity (GO:0060089);; cellular component: cell (GO:0005623);; cellular component: organelle (GO:0043226);; cellular component: cell part (GO:0044464);; biological process: single-organism process (GO:0044699);; biological process: localization (GO:0051179);; biological process: cellular process (GO:0009987);; biological process: cellular component organi…
gene11728	26.2604	10.1845	31.8016	26.0644	24.2786	2.13e-05	-1.74565	down	0.945531	0.094735	normal	--	--	--	K08245|0|tcc:TCM_026840|Aspartic proteinase; K08245 phytepsin [EC:3.4.23.40] (A)	[O]	Posttranslational modification, protein turnover, chaperones	Aspartic proteinase (Precursor) GN=OJ1127_B08.13 OS=Oryza sativa subsp. japonica (Rice) PE=2 SV=2	Aspartic proteinase {ECO:0000313|EMBL:EOY11771.1} OS=Theobroma cacao (Cacao) PE=3 SV=1	Asparticase [Gossypium arboreum]	Theobroma cacao Aspartic proteinase (TCM_026840) mRNA, complete cds	--	--
gene11729	0.321358	0.132816	1.04744	0.172101	1.33879	0.000115111	-2.78227	down	0.000130036	-2.71603	down	--	--	--	--	[R]	General function prediction only	Pentatricopeptide repeat-containing protein At1g56690, mitochondrial (Precursor) GN=PCMP-H69 OS=Arabidopsis thaliana (Mouse-ear cress) PE=2 SV=1	Pentatricopeptide repeat (PPR) superfamily protein isoform 1 {ECO:0000313|EMBL:EOY11721.1} OS=Theobroma cacao (Cacao) PE=4 SV=1	Pentatricopeptide repeat (PPR) superfamily protein isoform 1 [Theobroma cacao]	Theobroma cacao Pentatricopeptide repeat (PPR) superfamily protein isoform 1 (TCM_026806) mRNA, complete cds	--	--
gene11730	2.59372	28.3412	0.645711	20.0012	0.377152	0	5.16551	up	0	5.31766	up	[M]	Cell wall/membrane/envelope biogenesis	Cellular Component: nucleus (GO:0005634);; Biological Process: galactose metabolic process (GO:0006012);; Biological Process: response to oxidative stress (GO:0006979);; Biological Process: response to cold (GO:0009409);; Biological Process: response to water deprivation (GO:0009414);; Biological Process: response to salt stress (GO:0009651);; Biological Process: response to abscisic acid (GO:000…	K18819|0|tcc:TCM_026798|Galactinol synthase 2; K18819 inositol 3-alpha-galactosyltransferase [EC:2.4.1.123] (A)	[G]	Carbohydrate transport and metabolism	Galactinol synthase 2 GN=GOLS2 OS=Arabidopsis thaliana (Mouse-ear cress) PE=1 SV=1	Galactinol synthase 2 {ECO:0000313|EMBL:EOY11712.1} OS=Theobroma cacao (Cacao) PE=4 SV=1	Glycogenin-1 [Gossypium arboreum]	Theobroma cacao Galactinol synthase 2 (TCM_026798) mRNA, complete cds	Galactose metabolism (ko00052)	cellular component: cell (GO:0005623);; cellular component: organelle (GO:0043226);; cellular component: cell part (GO:0044464);; biological process: metabolic process (GO:0008152);; biological process: single-organism process (GO:0044699);; biological process: response to stimulus (GO:0050896);; molecular function: catalytic activity (GO:0003824)
gene11731	14.2022	20.1594	8.01869	23.2089	8.76848	0.00661208	1.31707	up	0.0170745	1.43946	normal	--	--	Biological Process: metabolic process (GO:0008152);; Molecular Function: glycopeptide alpha-N-acetylgalactosaminidase activity (GO:0033926);;	--	--	--	Alkaline/neutral invertase A, mitochondrial {ECO:0000305} (Precursor) OS=Arabidopsis thaliana (Mouse-ear cress) PE=1 SV=1	Neutral invertase isoform 1 {ECO:0000313|EMBL:EOY11703.1} OS=Theobroma cacao (Cacao) PE=4 SV=1	Neutral invertase isoform 1 [Theobroma cacao]	Theobroma cacao Neutral invertase isoform 1 (TCM_026793) mRNA, complete cds	--	biological process: metabolic process (GO:0008152);; molecular function: catalytic activity (GO:0003824)
gene11736	4.28509	5.97991	2.56785	7.27841	1.38986	0.0979648	1.12425	normal	1.74e-05	2.30628	up	--	--	--	K13508|0|tcc:TCM_026783|Glycerol-3-phosphate acyltransferase 2, putative; K13508 glycerol-3-phosphate acyltransferase [EC:2.3.1.15] (A)	--	--	Probable glycerol-3-phosphate acyltransferase 2 GN=GPAT2 OS=Arabidopsis thaliana (Mouse-ear cress) PE=2 SV=1	Glycerol-3-phosphate acyltransferase 2, putative {ECO:0000313|EMBL:EOY11682.1} OS=Theobroma cacao (Cacao) PE=4 SV=1	Glycerol-3-phosphate acyltransferase 2, putative [Theobroma cacao]	Theobroma cacao Glycerol-3-phosphate acyltransferase 2, putative (TCM_026783) mRNA, complete cds	Glycerolipid metabolism (ko00561);; Glycerophospholipid metabolism (ko00564)	--
gene11742	3.66993	7.39465	2.31069	1.50512	0.469685	0.00636629	1.65235	up	0.766428	1.36688	normal	[QR]	--	Molecular Function: nicotianamine synthase activity (GO:0030410);; Biological Process: nicotianamine biosynthetic process (GO:0030418);;	K05953|0|tcc:TCM_026765|Nicotianamine synthase 3; K05953 nicotianamine synthase [EC:2.5.1.43] (A)	--	--	Nicotianamine synthase GN=CHLN OS=Solanum lycopersicum (Tomato) PE=2 SV=1	Nicotianamine synthase 3 {ECO:0000313|EMBL:EOY11654.1} OS=Theobroma cacao (Cacao) PE=4 SV=1	Nicotianamine synthase 3 [Theobroma cacao]	Theobroma cacao Nicotianamine synthase 3 (TCM_026765) mRNA, complete cds	--	molecular function: catalytic activity (GO:0003824);; biological process: metabolic process (GO:0008152);; biological process: cellular process (GO:0009987);; biological process: single-organism process (GO:0044699)
gene11748	12.6392	6.0621	12.6212	2.65795	17.3802	0.0650541	-1.09387	normal	1.06e-08	-2.70552	down	--	--	Molecular Function: inorganic diphosphatase activity (GO:0004427);; Molecular Function: hydrogen-translocating pyrophosphatase activity (GO:0009678);; Biological Process: proton transport (GO:0015992);; Cellular Component: membrane (GO:0016020);; Molecular Function: 2-alkenal reductase [NAD(P)] activity (GO:0032440);; Biological Process: oxidation-reduction process (GO:0055114);;	K01507|0|tcc:TCM_026755|Inorganic H pyrophosphatase family protein isoform 1; K01507 inorganic pyrophosphatase [EC:3.6.1.1] (A)	--	--	Pyrophosphate-energized vacuolar membrane proton pump OS=Hordeum vulgare (Barley) PE=2 SV=2	Inorganic H pyrophosphatase family protein isoform 1 {ECO:0000313|EMBL:EOY11640.1} OS=Theobroma cacao (Cacao) PE=3 SV=1	Pyrophosphate-energized vacuolar membrane proton pump [Gossypium arboreum]	Theobroma cacao Inorganic H pyrophosphatase family protein isoform 1 (TCM_026755) mRNA, complete cds	Oxidative phosphorylation (ko00190)	molecular function: catalytic activity (GO:0003824);; biological process: metabolic process (GO:0008152);; molecular function: transporter activity (GO:0005215);; biological process: cellular process (GO:0009987);; biological process: single-organism process (GO:0044699);; biological process: localization (GO:0051179);; cellular component: membrane (GO:0016020)
gene11754	93.9282	137.953	15.0505	177.251	25.2142	0	3.16161	up	1.82e-09	2.77651	up	--	--	Biological Process: signal transduction (GO:0007165);; Biological Process: defense response, incompatible interaction (GO:0009814);; Biological Process: response to organic substance (GO:0010033);; Biological Process: regulation of defense response (GO:0031347);; Biological Process: cellular metabolic process (GO:0044237);; Biological Process: response to oxygen-containing compound (GO:1901700);;	--	--	--	--	Calmodulin-binding protein, putative isoform 1 {ECO:0000313|EMBL:EOY11607.1} OS=Theobroma cacao (Cacao) PE=4 SV=1	Glucose-1-phosphate adenylyltransferase [Gossypium arboreum]	Theobroma cacao Calmodulin-binding protein, putative isoform 2 (TCM_026739) mRNA, partial cds	--	biological process: cellular process (GO:0009987);; biological process: response to stimulus (GO:0050896);; biological process: biological regulation (GO:0065007);; biological process: immune system process (GO:0002376);; biological process: multi-organism process (GO:0051704);; biological process: metabolic process (GO:0008152)
gene11759	23.113	24.9185	54.4945	17.1462	67.9391	0.0453922	-1.15943	normal	4.38e-05	-2.02095	down	[T]	Signal transduction mechanisms	Molecular Function: protein serine/threonine phosphatase activity (GO:0004722);; Cellular Component: plasma membrane (GO:0005886);; Biological Process: metabolic process (GO:0008152);;	--	[T]	Signal transduction mechanisms	Probable protein phosphatase 2C 5 GN=At1g09160 OS=Arabidopsis thaliana (Mouse-ear cress) PE=2 SV=1	Phosphatase 2C family protein {ECO:0000313|EMBL:EOY11586.1} OS=Theobroma cacao (Cacao) PE=4 SV=1	hypothetical protein F383_32810 [Gossypium arboreum]	Theobroma cacao Phosphatase 2C family protein (TCM_026725) mRNA, complete cds	--	molecular function: catalytic activity (GO:0003824);; biological process: metabolic process (GO:0008152);; biological process: cellular process (GO:0009987);; cellular component: cell (GO:0005623);; cellular component: membrane (GO:0016020);; cellular component: cell part (GO:0044464)
gene11772	6.68327	1.34471	9.65298	0.802501	6.72395	2.29e-06	-2.65179	down	5.32e-05	-2.80546	down	--	--	--	--	--	--	Uncharacterized protein At5g01610 GN=At5g01610 OS=Arabidopsis thaliana (Mouse-ear cress) PE=1 SV=1	Uncharacterized protein {ECO:0000313|EMBL:EOY11530.1} OS=Theobroma cacao (Cacao) PE=4 SV=1	Uncharacterized protein TCM_026674 [Theobroma cacao]	Theobroma cacao Uncharacterized protein (TCM_026674) mRNA, complete cds	--	--
gene11777	17.7905	9.13276	22.608	7.33772	28.9865	0.0157555	-1.28835	normal	9.77e-05	-2.01257	down	--	--	Biological Process: cell communication (GO:0007154);; Biological Process: single organism signaling (GO:0044700);;	--	--	--	Rapid alkalinization factor (Precursor) GN=RALF OS=Nicotiana tabacum (Common tobacco) PE=1 SV=1	Rapid alkalinization factor 1, putative {ECO:0000313|EMBL:EOY11497.1} OS=Theobroma cacao (Cacao) PE=4 SV=1	Rapid alkalinization factor 1, putative [Theobroma cacao]	Theobroma cacao Rapid alkalinization factor 1, putative (TCM_026650) mRNA, complete cds	--	biological process: cellular process (GO:0009987);; biological process: single-organism process (GO:0044699);; biological process: signaling (GO:0023052)
gene11781	0.232312	0.397889	2.26732	0.931639	3.52367	0.000698975	-2.31633	down	0.00478435	-1.87271	down	[O]	Posttranslational modification, protein turnover, chaperones	Molecular Function: serine-type endopeptidase activity (GO:0004252);; Biological Process: proteolysis (GO:0006508);; Molecular Function: 2-alkenal reductase [NAD(P)] activity (GO:0032440);; Biological Process: oxidation-reduction process (GO:0055114);;	--	[O]	Posttranslational modification, protein turnover, chaperones	Putative protease Do-like 14 OS=Arabidopsis thaliana (Mouse-ear cress) PE=3 SV=2	Protease Do-like 14, putative isoform 1 {ECO:0000313|EMBL:EOY11478.1} OS=Theobroma cacao (Cacao) PE=4 SV=1	Protease Do-like 14, putative isoform 1 [Theobroma cacao]	Theobroma cacao Protease Do-like 14, putative isoform 1 (TCM_026639) mRNA, complete cds	--	molecular function: catalytic activity (GO:0003824);; biological process: metabolic process (GO:0008152);; biological process: single-organism process (GO:0044699)
gene1181	0.0624392	0.1961	2.00881	1.19865	0.935157	0.00253462	-2.8923	down	0.938872	0.324623	normal	--	--	--	--	--	--	WUSCHEL-related homeobox 2 GN=WOX2 OS=Arabidopsis thaliana (Mouse-ear cress) PE=2 SV=1	WUSCHEL related homeobox 2, putative {ECO:0000313|EMBL:EOY34076.1} OS=Theobroma cacao (Cacao) PE=4 SV=1	WUSCHEL related homeobox 2, putative [Theobroma cacao]	Theobroma cacao WUSCHEL related homeobox 2, putative (TCM_041866) mRNA, complete cds	--	--
gene11831	14.0929	5.14123	6.19312	3.03322	11.917	0.880381	-0.290265	normal	0.000181943	-1.95876	down	[E]	Amino acid transport and metabolism	Molecular Function: glutamate dehydrogenase [NAD(P)+] activity (GO:0004353);; Molecular Function: copper ion binding (GO:0005507);; Molecular Function: ATP binding (GO:0005524);; Cellular Component: mitochondrion (GO:0005739);; Biological Process: cellular amino acid metabolic process (GO:0006520);; Molecular Function: zinc ion binding (GO:0008270);; Biological Process: response to absence of lig…	K00261|0|rcu:RCOM_1121650|glutamate dehydrogenase, putative (EC:1.4.1.3); K00261 glutamate dehydrogenase (NAD(P)+) [EC:1.4.1.3] (A)	[E]	Amino acid transport and metabolism	Probable glutamate dehydrogenase 3 GN=GSH3 OS=Arabidopsis thaliana (Mouse-ear cress) PE=3 SV=1	Glutamate dehydrogenase {ECO:0000256|PIRNR:PIRNR000185} OS=Ricinus communis (Castor bean) PE=3 SV=1	glutamate dehydrogenase, putative [Ricinus communis]	Theobroma cacao Glutamate dehydrogenase 1 isoform 1 (TCM_026466) mRNA, complete cds	Alanine, aspartate and glutamate metabolism (ko00250);; Arginine and proline metabolism (ko00330);; Nitrogen metabolism (ko00910)	molecular function: catalytic activity (GO:0003824);; biological process: metabolic process (GO:0008152);; biological process: single-organism process (GO:0044699);; molecular function: binding (GO:0005488);; cellular component: cell (GO:0005623);; cellular component: organelle (GO:0043226);; cellular component: cell part (GO:0044464);; biological process: cellular process (GO:0009987);; biologic…
gene11833	24.5323	50.4399	27.1867	68.8872	18.6914	0.452246	0.868423	normal	0.00025384	1.87756	up	--	--	--	--	[R]	General function prediction only	30-kDa cleavage and polyadenylation specificity factor 30 {ECO:0000303|PubMed:18479511} OS=Arabidopsis thaliana (Mouse-ear cress) PE=1 SV=1	Evolutionarily conserved C-terminal region 2, putative isoform 1 {ECO:0000313|EMBL:EOY11217.1} OS=Theobroma cacao (Cacao) PE=4 SV=1	Evolutionarily conserved C-terminal region 2, putative isoform 1 [Theobroma cacao]	Theobroma cacao Evolutionarily conserved C-terminal region 2, putative isoform 2 (TCM_026461) mRNA, complete cds	--	--
gene11847	21.433	44.4259	17.7824	21.2822	25.6072	0.00437592	1.3535	up	0.925171	-0.254251	normal	[C]	Energy production and conversion	--	--	[C]	Energy production and conversion	Probable aldo-keto reductase 1 GN=AKR1 OS=Glycine max (Soybean) PE=2 SV=1	NAD(P)-linked oxidoreductase superfamily protein {ECO:0000313|EMBL:EOY11095.1} OS=Theobroma cacao (Cacao) PE=4 SV=1	putative aldo-keto reductase 1 [Gossypium arboreum]	Theobroma cacao NAD(P)-linked oxidoreductase superfamily protein (TCM_026371) mRNA, complete cds	--	--
gene11858	0.451076	1.40673	1.06555	5.92868	1.44269	0.928247	0.388629	normal	0.000882522	2.0106	up	--	--	--	--	--	--	Probable WRKY transcription factor 74 GN=WRKY74 OS=Arabidopsis thaliana (Mouse-ear cress) PE=2 SV=2	WRKY transcription factor 23 {ECO:0000313|EMBL:AIE43851.1} OS=Gossypium hirsutum (Upland cotton) PE=2 SV=1	putative WRKY transcription factor 74 -like protein [Gossypium arboreum]	Gossypium hirsutum WRKY transcription factor 23 (WRKY23) mRNA, complete cds	--	--
gene11879	0.0587673	0.25051	1.88057	0.244524	2.68493	0.0116554	-2.54239	normal	0.000384194	-2.97535	down	--	--	Biological Process: cell proliferation (GO:0008283);; Biological Process: leaf development (GO:0048366);;	--	[K]	Transcription	GRF1-interacting factor 1 GN=F4I4.20 OS=Arabidopsis thaliana (Mouse-ear cress) PE=1 SV=1	SSXT family protein isoform 1 {ECO:0000313|EMBL:EOY10997.1} OS=Theobroma cacao (Cacao) PE=4 SV=1	Protein SSXT [Gossypium arboreum]	Theobroma cacao SSXT family protein isoform 1 (TCM_026261) mRNA, complete cds	--	biological process: single-organism process (GO:0044699);; biological process: multicellular organismal process (GO:0032501);; biological process: developmental process (GO:0032502)
gene11889	53.902	9.47582	104.316	17.0763	97.6308	0	-3.46845	down	3.25e-08	-2.56541	down	--	--	Biological Process: lipid metabolic process (GO:0006629);; Molecular Function: hydrolase activity, acting on ester bonds (GO:0016788);;	--	--	--	GDSL esterase/lipase LTL1 (Precursor) GN=LTL1 OS=Arabidopsis thaliana (Mouse-ear cress) PE=2 SV=1	Li-tolerant lipase 1 isoform 1 {ECO:0000313|EMBL:EOY10806.1} OS=Theobroma cacao (Cacao) PE=4 SV=1	GDSL esterase/lipase LTL1 -like protein [Gossypium arboreum]	Theobroma cacao Li-tolerant lipase 1 isoform 1 (TCM_026119) mRNA, complete cds	--	biological process: metabolic process (GO:0008152);; biological process: single-organism process (GO:0044699);; molecular function: catalytic activity (GO:0003824)
gene11890	37.8742	5.53392	83.9451	15.7383	108.977	0	-3.88389	down	8.53e-10	-2.81642	down	--	--	Biological Process: lipid metabolic process (GO:0006629);; Molecular Function: hydrolase activity, acting on ester bonds (GO:0016788);;	--	--	--	GDSL esterase/lipase At5g33370 (Precursor) GN=At5g33370 OS=Arabidopsis thaliana (Mouse-ear cress) PE=2 SV=1	GDSL-like Lipase/Acylhydrolase superfamily protein {ECO:0000313|EMBL:EOY10805.1} OS=Theobroma cacao (Cacao) PE=4 SV=1	hypothetical protein F383_15485 [Gossypium arboreum]	Theobroma cacao GDSL-like Lipase/Acylhydrolase superfamily protein (TCM_026118) mRNA, complete cds	--	biological process: metabolic process (GO:0008152);; biological process: single-organism process (GO:0044699);; molecular function: catalytic activity (GO:0003824)
gene11920	15.369	23.2764	6.36116	11.9387	4.11219	1.36e-05	1.81261	up	0.0116865	1.50213	normal	--	--	Cellular Component: integral component of membrane (GO:0016021);;	--	[I]	Lipid transport and metabolism	--	Gd2b, putative {ECO:0000313|EMBL:EOY10454.1} OS=Theobroma cacao (Cacao) PE=4 SV=1	Gd2b, putative [Theobroma cacao]	Theobroma cacao Gd2b, putative (TCM_025815) mRNA, complete cds	--	cellular component: membrane (GO:0016020);; cellular component: membrane part (GO:0044425)
gene11928	7.24305	8.03771	22.2815	16.6643	22.104	0.0015029	-1.43824	down	0.897673	-0.436938	normal	[K]	Transcription	Molecular Function: plastid sigma factor activity (GO:0001053);; Molecular Function: DNA binding (GO:0003677);; Molecular Function: sequence-specific DNA binding transcription factor activity (GO:0003700);; Molecular Function: DNA-directed RNA polymerase activity (GO:0003899);; Biological Process: pentose-phosphate shunt (GO:0006098);; Biological Process: DNA-templated transcription, initiation (…	--	--	--	RNA polymerase sigma factor sigB (Precursor) GN=At1g08540 OS=Arabidopsis thaliana (Mouse-ear cress) PE=2 SV=2	RNApolymerase sigma subunit 2 {ECO:0000313|EMBL:EOY10370.1} OS=Theobroma cacao (Cacao) PE=4 SV=1	RNA polymerase sigma factor rpoD [Gossypium arboreum]	Theobroma cacao RNApolymerase sigma subunit 2 (TCM_025741) mRNA, complete cds	--	molecular function: protein binding transcription factor activity (GO:0000988);; biological process: biological regulation (GO:0065007);; molecular function: binding (GO:0005488);; molecular function: nucleic acid binding transcription factor activity (GO:0001071);; molecular function: catalytic activity (GO:0003824);; biological process: metabolic process (GO:0008152);; biological process: cellu…
gene11947	23.6107	20.5982	67.634	17.4014	24.3641	4.06e-05	-1.70192	down	0.817399	-0.522372	normal	--	--	Cellular Component: nucleus (GO:0005634);; Cellular Component: cytosol (GO:0005829);; Biological Process: pollen germination (GO:0009846);; Biological Process: pollen tube growth (GO:0009860);;	--	--	--	--	Nucleotide-diphospho-sugar transferases superfamily protein {ECO:0000313|EMBL:EOY10207.1} OS=Theobroma cacao (Cacao) PE=4 SV=1	Nucleotide-diphospho-sugar transferases superfamily protein [Theobroma cacao]	Theobroma cacao Nucleotide-diphospho-sugar transferases superfamily protein (TCM_025564) mRNA, complete cds	--	cellular component: cell (GO:0005623);; cellular component: organelle (GO:0043226);; cellular component: cell part (GO:0044464);; biological process: multicellular organismal process (GO:0032501);; biological process: single-organism process (GO:0044699);; biological process: cellular process (GO:0009987);; biological process: reproductive process (GO:0022414);; biological process: developmental …
gene11958	19.5009	4.32276	1.03221	4.92993	2.99963	1.65e-05	2.05022	up	0.680944	0.678301	normal	[RTKL]	--	Molecular Function: nucleotide binding (GO:0000166);; Molecular Function: protein kinase activity (GO:0004672);; Biological Process: protein phosphorylation (GO:0006468);;	--	--	--	G-type lectin S-receptor-like serine/threonine-protein kinase At1g11330 (Precursor) GN=At1g11330 OS=Arabidopsis thaliana (Mouse-ear cress) PE=2 SV=3	Serine/threonine-protein kinase {ECO:0000256|PIRNR:PIRNR000641} OS=Theobroma cacao (Cacao) PE=3 SV=1	Serine/threonine kinases,protein kinases,ATP binding,sugar binding,kinases,carbohydrate binding, putative [Theobroma cacao]	Theobroma cacao Serine/threonine kinases,protein kinases,ATP binding,sugar binding,kinases,carbohydrate binding, putative (TCM_032457) mRNA, complete cds	--	molecular function: binding (GO:0005488);; molecular function: catalytic activity (GO:0003824);; biological process: metabolic process (GO:0008152);; biological process: cellular process (GO:0009987)
gene11969	2.15799	13.7638	7.40326	21.2219	5.86823	0.322998	0.876988	normal	0.000461478	1.80619	up	[R]	General function prediction only	Molecular Function: ATP binding (GO:0005524);; Molecular Function: zinc ion binding (GO:0008270);; Cellular Component: plant-type cell wall (GO:0009505);; Molecular Function: nucleoside-triphosphatase activity (GO:0017111);;	K17681|0|tcc:TCM_025458|AAA-type ATPase family protein; K17681 ATPase family AAA domain-containing protein 3A/B (A)	[O]	Posttranslational modification, protein turnover, chaperones	26S protease regulatory subunit 6A homolog GN=TBP1 OS=Solanum lycopersicum (Tomato) PE=2 SV=1	AAA-type ATPase family protein {ECO:0000313|EMBL:EOY10076.1} OS=Theobroma cacao (Cacao) PE=4 SV=1	AAA-type ATPase family protein [Theobroma cacao]	Theobroma cacao AAA-type ATPase family protein (TCM_025458) mRNA, complete cds	--	molecular function: binding (GO:0005488);; cellular component: cell (GO:0005623);; cellular component: cell part (GO:0044464);; molecular function: catalytic activity (GO:0003824);; biological process: metabolic process (GO:0008152)
gene1198	5.50873	2.57152	10.3483	6.53028	10.7267	3.07e-05	-2.06961	down	0.633552	-0.735666	normal	--	--	--	--	--	--	Cyclin-dependent protein kinase inhibitor SMR3 GN=SMR3 OS=Arabidopsis thaliana (Mouse-ear cress) PE=2 SV=1	Uncharacterized protein isoform 1 {ECO:0000313|EMBL:EOY34055.1} OS=Theobroma cacao (Cacao) PE=4 SV=1	Uncharacterized protein isoform 1 [Theobroma cacao]	Gossypium hirsutum clone NBRI_GE15657 microsatellite sequence	--	--
gene11999	40.2742	52.5307	15.0926	27.8303	7.80401	3.25e-05	1.71813	up	0.000618576	1.78188	up	--	--	--	--	--	--	F-box protein PP2-B1 GN=T16F16.2 OS=Arabidopsis thaliana (Mouse-ear cress) PE=1 SV=1	Phloem protein 2-B10, putative {ECO:0000313|EMBL:EOY09918.1} OS=Theobroma cacao (Cacao) PE=4 SV=1	Phloem protein 2-B10, putative [Theobroma cacao]	Theobroma cacao Phloem protein 2-B10, putative (TCM_025281) mRNA, complete cds	--	--
gene12	9.31405	4.11297	10.3316	5.75941	17.0537	0.00754886	-1.35503	down	0.00484208	-1.58065	down	[M]	Cell wall/membrane/envelope biogenesis	Molecular Function: transferase activity (GO:0016740);;	K03438|0|tcc:TCM_036762|MraW methylase family protein isoform 1; K03438 16S rRNA (cytosine1402-N4)-methyltransferase [EC:2.1.1.199] (A)	[R]	General function prediction only	--	MraW methylase family protein isoform 1 {ECO:0000313|EMBL:EOY29109.1} OS=Theobroma cacao (Cacao) PE=3 SV=1	Ribosomal RNA small subunit methyltransferase H [Gossypium arboreum]	Theobroma cacao MraW methylase family protein isoform 1 (TCM_036762) mRNA, complete cds	--	molecular function: catalytic activity (GO:0003824);; biological process: metabolic process (GO:0008152)
gene120	18.5068	8.32074	13.1091	1.20805	14.0912	0.654939	-0.685592	normal	3.01e-13	-3.50372	down	[G]	Carbohydrate transport and metabolism	Molecular Function: beta-galactosidase activity (GO:0004565);; Biological Process: carbohydrate metabolic process (GO:0005975);; Molecular Function: carbohydrate binding (GO:0030246);; Cellular Component: apoplast (GO:0048046);;	--	[G]	Carbohydrate transport and metabolism	Beta-galactosidase (Precursor) OS=Malus domestica (Apple) PE=1 SV=1	Beta-galactosidase {ECO:0000256|RuleBase:RU000675} OS=Theobroma cacao (Cacao) PE=3 SV=1	Beta-galactosidase [Gossypium arboreum]	Theobroma cacao Beta-galactosidase (TCM_037665) mRNA, complete cds	--	molecular function: catalytic activity (GO:0003824);; biological process: metabolic process (GO:0008152);; molecular function: binding (GO:0005488);; cellular component: extracellular region (GO:0005576)
gene1200	0.490041	0.27631	0.367862	0.120714	1.74005	--	--	--	0.000415379	-3.12227	down	[Z]	Cytoskeleton	Molecular Function: ATP binding (GO:0005524);; Cellular Component: cytoplasm (GO:0005737);; Cellular Component: cytoskeleton (GO:0005856);;	K10355|0|tcc:TCM_021944|Actin 3; K10355 actin, other eukaryote (A)	[Z]	Cytoskeleton	Actin OS=Gossypium hirsutum (Upland cotton) PE=3 SV=1	Actin 3 {ECO:0000313|EMBL:EOY07537.1} OS=Theobroma cacao (Cacao) PE=3 SV=1	Actin [Gossypium arboreum]	Theobroma cacao Actin-11 isoform 1 (TCM_041851) mRNA, complete cds	--	molecular function: binding (GO:0005488);; cellular component: cell (GO:0005623);; cellular component: cell part (GO:0044464);; cellular component: organelle (GO:0043226)
gene1201	8.0688	5.00181	16.7951	8.84796	14.852	0.000120955	-1.70301	down	0.590791	-0.777591	normal	[K]	Transcription	Cellular Component: anchored component of membrane (GO:0031225);; Cellular Component: plasma membrane part (GO:0044459);; Biological Process: single-organism cellular process (GO:0044763);;	--	--	--	Fasciclin-like arabinogalactan protein 4 (Precursor) GN=F12A12.70 OS=Arabidopsis thaliana (Mouse-ear cress) PE=1 SV=1	Fasciclin-like arabinogalactan protein 9 {ECO:0000313|EMBL:ABV27480.1} OS=Gossypium hirsutum (Upland cotton) PE=2 SV=1	fasciclin-like arabinogalactan protein 9 [Gossypium hirsutum]	Gossypium hirsutum fasciclin-like arabinogalactan protein 9 (FLA9) mRNA, complete cds	--	cellular component: membrane (GO:0016020);; cellular component: membrane part (GO:0044425);; cellular component: cell (GO:0005623);; cellular component: cell part (GO:0044464);; biological process: cellular process (GO:0009987);; biological process: single-organism process (GO:0044699)
gene12019	32.0734	20.3859	11.2611	20.9988	2.25126	0.414499	0.822671	normal	7.56e-09	3.04998	up	--	--	--	--	--	--	--	Uncharacterized protein isoform 1 {ECO:0000313|EMBL:EOY09803.1} OS=Theobroma cacao (Cacao) PE=4 SV=1	Adenine phosphoribosyltransferase 1, chloroplastic -like protein [Gossypium arboreum]	Theobroma cacao Uncharacterized protein isoform 1 (TCM_025179) mRNA, complete cds	--	--
gene12021	13.2022	29.7205	27.5738	48.0725	15.4344	0.962155	0.124472	normal	0.00362698	1.62286	up	[T]	Signal transduction mechanisms	Molecular Function: phosphoprotein phosphatase activity (GO:0004721);; Cellular Component: nucleus (GO:0005634);; Biological Process: metabolic process (GO:0008152);;	--	[T]	Signal transduction mechanisms	Probable protein phosphatase 2C 33 GN=PPC6-1 OS=Arabidopsis thaliana (Mouse-ear cress) PE=1 SV=1	Phosphatase 2C family protein isoform 1 {ECO:0000313|EMBL:EOY09795.1} OS=Theobroma cacao (Cacao) PE=4 SV=1	putative phosphatase 2C 33 -like protein [Gossypium arboreum]	Theobroma cacao Phosphatase 2C family protein isoform 1 (TCM_025174) mRNA, complete cds	--	molecular function: catalytic activity (GO:0003824);; biological process: metabolic process (GO:0008152);; biological process: cellular process (GO:0009987);; cellular component: cell (GO:0005623);; cellular component: organelle (GO:0043226);; cellular component: cell part (GO:0044464)
gene12028	11.7766	7.53876	11.6115	5.4438	16.3024	0.724164	-0.589521	normal	0.00293548	-1.64781	down	--	--	Molecular Function: phosphatidylcholine-sterol O-acyltransferase activity (GO:0004607);; Biological Process: lipid metabolic process (GO:0006629);;	--	[I]	Lipid transport and metabolism	Phospholipase A(1) LCAT3 GN=LCAT3 OS=Arabidopsis thaliana (Mouse-ear cress) PE=1 SV=1	Lecithin:cholesterol acyltransferase 3 {ECO:0000313|EMBL:EOY09719.1} OS=Theobroma cacao (Cacao) PE=4 SV=1	Lecithin:cholesterol acyltransferase 3 [Theobroma cacao]	Theobroma cacao Lecithin:cholesterol acyltransferase 3 (TCM_025110) mRNA, complete cds	--	molecular function: catalytic activity (GO:0003824);; biological process: metabolic process (GO:0008152);; biological process: single-organism process (GO:0044699)
gene1203	1.12667	8.32739	25.9428	22.3473	37.8782	0.000330134	-1.63198	down	0.637593	-0.756528	normal	--	--	Biological Process: amino acid transmembrane transport (GO:0003333);; Cellular Component: vacuole (GO:0005773);; Biological Process: response to cold (GO:0009409);; Biological Process: response to wounding (GO:0009611);; Cellular Component: chloroplast outer membrane (GO:0009707);; Biological Process: response to sucrose (GO:0009744);; Biological Process: response to glucose (GO:0009749);; Biolog…	--	--	--	Outer envelope pore protein 16, chloroplastic GN=OEP16 OS=Pisum sativum (Garden pea) PE=1 SV=1	Outer plastid envelope protein 16-1 {ECO:0000313|EMBL:EOY34040.1} OS=Theobroma cacao (Cacao) PE=4 SV=1	Outer envelope pore 16, chloroplastic [Gossypium arboreum]	Theobroma cacao Outer plastid envelope protein 16-1 (TCM_041842) mRNA, complete cds	--	biological process: cellular process (GO:0009987);; biological process: single-organism process (GO:0044699);; biological process: localization (GO:0051179);; cellular component: cell (GO:0005623);; cellular component: organelle (GO:0043226);; cellular component: cell part (GO:0044464);; biological process: response to stimulus (GO:0050896);; cellular component: membrane (GO:0016020);; cellular c…
gene12061	5.1714	10.8022	3.72461	9.52711	4.42124	0.00131209	1.51743	up	0.209742	1.07966	normal	--	--	--	--	[S]	Function unknown	--	Galactose-binding protein isoform 1 {ECO:0000313|EMBL:EOY17173.1} OS=Theobroma cacao (Cacao) PE=4 SV=1	Galactose-binding protein isoform 1 [Theobroma cacao]	Theobroma cacao Galactose-binding protein isoform 1 (TCM_036329) mRNA, complete cds	--	--
gene12074	16.7979	33.6894	11.6842	35.175	31.722	0.000520379	1.52883	up	0.941793	0.125006	normal	--	--	Molecular Function: zinc ion binding (GO:0008270);;	K16280|0|tcc:TCM_033611|Ca(2)-dependent phospholipid-binding protein family isoform 1; K16280 E3 ubiquitin-protein ligase RGLG [EC:6.3.2.19] (A)	[T]	Signal transduction mechanisms	E3 ubiquitin-protein ligase RGLG2 GN=RGLG2 OS=Arabidopsis thaliana (Mouse-ear cress) PE=1 SV=1	Ca(2)-dependent phospholipid-binding protein family isoform 1 {ECO:0000313|EMBL:EOY14290.1} OS=Theobroma cacao (Cacao) PE=4 SV=1	E3 ubiquitin-protein ligase RGLG1 [Gossypium arboreum]	Theobroma cacao Ca(2)-dependent phospholipid-binding protein family isoform 2 (TCM_033611) mRNA, complete cds	--	molecular function: binding (GO:0005488)
gene1209	41.9683	4.40684	20.9354	3.32569	143.064	1.31e-08	-2.31486	down	0	-5.41197	down	--	--	Cellular Component: extracellular region (GO:0005576);; Biological Process: plant-type cell wall organization (GO:0009664);; Cellular Component: membrane (GO:0016020);;	--	--	--	Expansin-A6 (Precursor) GN=T9I4.3 OS=Arabidopsis thaliana (Mouse-ear cress) PE=2 SV=2	Expansin A4, ALPHA 1.6,EXPA4 {ECO:0000313|EMBL:EOY34015.1} OS=Theobroma cacao (Cacao) PE=3 SV=1	Expansin-A4 -like protein [Gossypium arboreum]	Theobroma cacao Expansin A4, ALPHA 1.6,EXPA4 (TCM_041823) mRNA, complete cds	--	cellular component: extracellular region (GO:0005576);; biological process: cellular process (GO:0009987);; biological process: cellular component organization or biogenesis (GO:0071840);; cellular component: membrane (GO:0016020)
gene1211	35.7158	51.1739	36.4544	61.4483	16.4715	0.88867	0.480489	normal	0.000338356	1.83573	up	--	--	--	--	--	--	PGR5-like protein 1B, chloroplastic (Precursor) GN=PGRL1B OS=Arabidopsis thaliana (Mouse-ear cress) PE=1 SV=1	Uncharacterized protein isoform 1 {ECO:0000313|EMBL:EOY34010.1} OS=Theobroma cacao (Cacao) PE=4 SV=1	PGR5-like protein 1B, chloroplastic [Gossypium arboreum]	Theobroma cacao Uncharacterized protein isoform 1 (TCM_041820) mRNA, complete cds	--	--
gene12111	3.25425	11.5043	9.42619	23.3975	6.16291	0.893286	0.348917	normal	0.000165553	1.90088	up	--	--	Molecular Function: DNA binding (GO:0003677);; Molecular Function: protein dimerization activity (GO:0046983);;	--	[L]	Replication, recombination and repair	Zinc finger BED domain-containing protein RICESLEEPER 1 OS=Oryza sativa subsp. japonica (Rice) PE=3 SV=1	BED zinc finger,hAT family dimerization domain isoform 4 {ECO:0000313|EMBL:EOY13528.1} OS=Theobroma cacao (Cacao) PE=4 SV=1	BED zinc finger,hAT family dimerization domain isoform 4 [Theobroma cacao]	Theobroma cacao BED zinc finger,hAT family dimerization domain isoform 4 (TCM_032128) mRNA, complete cds	--	molecular function: binding (GO:0005488)
gene12122	2.30367	1.38127	5.95759	2.99804	6.48218	2.21e-06	-2.08772	down	0.148934	-1.14237	normal	[R]	General function prediction only	--	--	[R]	General function prediction only	TPR repeat-containing thioredoxin TTL1 GN=TTL1 OS=Arabidopsis thaliana (Mouse-ear cress) PE=1 SV=1	Tetratricopetide-repeat thioredoxin-like 1 isoform 1 {ECO:0000313|EMBL:EOY13238.1} OS=Theobroma cacao (Cacao) PE=4 SV=1	Tetratricopetide-repeat thioredoxin-like 1 isoform 1 [Theobroma cacao]	Theobroma cacao Tetratricopetide-repeat thioredoxin-like 1 isoform 3 (TCM_031764) mRNA, complete cds	--	--
gene1213	3.44219	10.4854	2.57733	9.49024	2.30571	4.53e-06	1.90164	up	7.13e-05	2.00446	up	--	--	Biological Process: transcription, DNA-templated (GO:0006351);;	--	--	--	Scarecrow-like protein 14 GN=SCL14 OS=Arabidopsis thaliana (Mouse-ear cress) PE=2 SV=2	SCARECROW-like 14, putative {ECO:0000313|EMBL:EOY34003.1} OS=Theobroma cacao (Cacao) PE=4 SV=1	SCARECROW-like 14, putative [Theobroma cacao]	Theobroma cacao SCARECROW-like 14, putative (TCM_041815) mRNA, complete cds	--	biological process: metabolic process (GO:0008152);; biological process: cellular process (GO:0009987)
gene12131	7.64639	1.44704	17.9913	1.5603	21.8348	2.72e-12	-3.45919	down	7.21e-12	-3.76448	down	--	--	--	--	--	--	Transcription factor bHLH147 GN=K14A17.17 OS=Arabidopsis thaliana (Mouse-ear cress) PE=1 SV=1	Sequence-specific DNA binding transcription factors, putative {ECO:0000313|EMBL:EOY31593.1} OS=Theobroma cacao (Cacao) PE=4 SV=1	Sequence-specific DNA binding transcription factors, putative [Theobroma cacao]	Theobroma cacao Sequence-specific DNA binding transcription factors, putative (TCM_038548) mRNA, complete cds	--	--
gene12137	1.16434	2.21577	0.734043	3.1166	1.10091	0.00803577	1.68524	up	0.0695928	1.40029	normal	--	--	--	--	--	--	--	DNA double-strand break repair rad50 ATPase, putative isoform 1 {ECO:0000313|EMBL:EOY31494.1} OS=Theobroma cacao (Cacao) PE=4 SV=1	DNA double-strand break repair rad50 ATPase, putative isoform 1 [Theobroma cacao]	Theobroma cacao DNA double-strand break repair rad50 ATPase, putative isoform 1 (TCM_038420) mRNA, complete cds	--	--
gene12139	11.127	8.54617	14.3923	6.63322	20.2588	0.516526	-0.761562	normal	0.00351394	-1.60658	down	--	--	--	--	--	--	QWRF motif-containing protein 8 GN=QWRF8 OS=Arabidopsis thaliana (Mouse-ear cress) PE=2 SV=1	Family of Uncharacterized protein function isoform 1 {ECO:0000313|EMBL:EOY31482.1} OS=Theobroma cacao (Cacao) PE=4 SV=1	hypothetical protein F383_32087 [Gossypium arboreum]	Theobroma cacao Family of Uncharacterized protein function isoform 1 (TCM_046930) mRNA, complete cds	--	--
gene12143	4.08284	7.72553	30.4853	15.689	32.4027	3.33e-06	-1.90765	down	0.148215	-1.15132	normal	--	--	--	--	--	--	Nuclear pore complex protein NUP62 {ECO:0000303|PubMed:21189294} OS=Arabidopsis thaliana (Mouse-ear cress) PE=1 SV=1	Overexpressor of cationic peroxidase 3, putative {ECO:0000313|EMBL:EOY31458.1} OS=Theobroma cacao (Cacao) PE=4 SV=1	Diencephalon/mesencephalon homeobox 1 [Gossypium arboreum]	Gossypium hirsutum clone NBRI_GE21695 microsatellite sequence	--	--
gene12151	27.8338	30.5529	5.75697	15.2976	2.00344	4.5e-10	2.4351	up	3.96e-09	2.8799	up	--	--	--	--	[O]	Posttranslational modification, protein turnover, chaperones	RING-H2 finger protein ATL11 (Precursor) GN=ATL11 OS=Arabidopsis thaliana (Mouse-ear cress) PE=2 SV=2	RING/U-box superfamily protein isoform 1 {ECO:0000313|EMBL:EOY31301.1} OS=Theobroma cacao (Cacao) PE=4 SV=1	RING-H2 finger ATL11 -like protein [Gossypium arboreum]	Theobroma cacao RING/U-box superfamily protein isoform 1 (TCM_038259) mRNA, complete cds	--	--
gene12156	282.363	20.8591	293.863	38.511	757.951	0	-3.9164	down	0	-4.28769	down	--	--	--	--	--	--	36.4 kDa proline-rich protein GN=TPRP-F1 OS=Solanum lycopersicum (Tomato) PE=2 SV=1	Proline-rich protein {ECO:0000313|EMBL:AFH57274.1} OS=Gossypium hirsutum (Upland cotton) PE=2 SV=1	proline-rich protein [Gossypium hirsutum]	Gossypium hirsutum cultivar ZM3 proline-rich protein mRNA, complete cds	--	--
gene12162	3.70819	24.7479	8.21782	28.1675	9.05412	0.000443885	1.53525	up	0.00440306	1.58772	up	[R]	General function prediction only	Molecular Function: Rab GTPase activator activity (GO:0005097);; Cellular Component: cytosol (GO:0005829);; Biological Process: positive regulation of Rab GTPase activity (GO:0032851);;	--	[T]	Signal transduction mechanisms	--	RabGAP/TBC domain-containing protein isoform 1 {ECO:0000313|EMBL:EOY31139.1} OS=Theobroma cacao (Cacao) PE=4 SV=1	TBC1 domain family member 15 [Gossypium arboreum]	Theobroma cacao RabGAP/TBC domain-containing protein isoform 2 (TCM_038132) mRNA, complete cds	--	molecular function: enzyme regulator activity (GO:0030234);; biological process: biological regulation (GO:0065007);; cellular component: cell (GO:0005623);; cellular component: cell part (GO:0044464)
gene12168	3.12059	0.812419	4.19013	0.30711	9.98055	0.0140756	-2.19359	normal	1.37e-09	-4.26868	down	[B]	Chromatin structure and dynamics	Cellular Component: nucleosome (GO:0000786);; Molecular Function: DNA binding (GO:0003677);; Cellular Component: nucleus (GO:0005634);; Biological Process: nucleosome assembly (GO:0006334);; Biological Process: cell proliferation (GO:0008283);; Cellular Component: plastid (GO:0009536);; Molecular Function: protein heterodimerization activity (GO:0046982);;	K11253|3.26679e-78|zma:103636448|histone H3.2; K11253 histone H3 (A)	[B]	Chromatin structure and dynamics	Histone H3.2 GN=B34 OS=Nicotiana tabacum (Common tobacco) PE=1 SV=1	Histone H3 {ECO:0000256|RuleBase:RU004471} OS=Oryza sativa subsp. indica (Rice) PE=3 SV=1	histone H3 [Arabidopsis thaliana]	Theobroma cacao Histone superfamily protein (TCM_038063) mRNA, complete cds	--	cellular component: cell (GO:0005623);; cellular component: macromolecular complex (GO:0032991);; cellular component: organelle (GO:0043226);; cellular component: organelle part (GO:0044422);; cellular component: cell part (GO:0044464);; molecular function: binding (GO:0005488);; biological process: cellular process (GO:0009987);; biological process: cellular component organization or biogenesis …
gene12169	2.74555	1.09758	3.75742	0.729583	6.94735	0.329802	-1.62998	normal	0.000243883	-2.80324	down	[B]	Chromatin structure and dynamics	Cellular Component: nucleosome (GO:0000786);; Molecular Function: DNA binding (GO:0003677);; Cellular Component: nucleus (GO:0005634);; Biological Process: nucleosome assembly (GO:0006334);; Biological Process: cell proliferation (GO:0008283);; Cellular Component: plastid (GO:0009536);; Molecular Function: protein heterodimerization activity (GO:0046982);;	K11253|3.26679e-78|zma:103636448|histone H3.2; K11253 histone H3 (A)	[B]	Chromatin structure and dynamics	Histone H3.2 GN=B34 OS=Nicotiana tabacum (Common tobacco) PE=1 SV=1	Histone H3 {ECO:0000256|RuleBase:RU004471} OS=Oryza sativa subsp. indica (Rice) PE=3 SV=1	histone H3 [Arabidopsis thaliana]	Theobroma cacao Histone superfamily protein (TCM_038063) mRNA, complete cds	--	cellular component: cell (GO:0005623);; cellular component: macromolecular complex (GO:0032991);; cellular component: organelle (GO:0043226);; cellular component: organelle part (GO:0044422);; cellular component: cell part (GO:0044464);; molecular function: binding (GO:0005488);; biological process: cellular process (GO:0009987);; biological process: cellular component organization or biogenesis …
gene12176	19.4365	29.1751	8.99513	38.0503	10.6436	6.19e-05	1.68869	up	0.000629868	1.77707	up	[L]	Replication, recombination and repair	Molecular Function: NAD+ diphosphatase activity (GO:0000210);; Molecular Function: metal ion binding (GO:0046872);;	K03426|0|tcc:TCM_038031|Nudix hydrolase isoform 1; K03426 NAD+ diphosphatase [EC:3.6.1.22] (A)	[L]	Replication, recombination and repair	Nudix hydrolase 19, chloroplastic (Precursor) GN=F28I16.220 OS=Arabidopsis thaliana (Mouse-ear cress) PE=1 SV=1	Nudix hydrolase isoform 1 {ECO:0000313|EMBL:EOY30992.1} OS=Theobroma cacao (Cacao) PE=4 SV=1	Nudix hydrolase 19, chloroplastic -like protein [Gossypium arboreum]	Firmiana danxiaensis microsatellite Fir_SSR25 sequence	Nicotinate and nicotinamide metabolism (ko00760);; Peroxisome (ko04146)	molecular function: catalytic activity (GO:0003824);; biological process: metabolic process (GO:0008152);; molecular function: binding (GO:0005488)
gene12178	0.575896	0.283917	1.83903	0.65061	2.90143	0.000234729	-2.54473	down	0.00158804	-2.08365	down	[Q]	Secondary metabolites biosynthesis, transport and catabolism	Molecular Function: iron ion binding (GO:0005506);; Molecular Function: steroid hydroxylase activity (GO:0008395);; Molecular Function: electron carrier activity (GO:0009055);; Biological Process: response to light stimulus (GO:0009416);; Biological Process: response to auxin (GO:0009733);; Biological Process: brassinosteroid metabolic process (GO:0016131);; Molecular Function: oxidoreductase act…	K15639|0|tcc:TCM_038000|Cytochrome P450; K15639 PHYB activation tagged suppressor 1 [EC:1.14.-.-] (A)	[QI]	--	Cytochrome P450 734A1 GN=F18A8.8 OS=Arabidopsis thaliana (Mouse-ear cress) PE=2 SV=1	Cytochrome P450 {ECO:0000313|EMBL:EOY30958.1} OS=Theobroma cacao (Cacao) PE=3 SV=1	Cytochrome P450 [Theobroma cacao]	Theobroma cacao Cytochrome P450 (TCM_038000) mRNA, complete cds	Brassinosteroid biosynthesis (ko00905)	molecular function: binding (GO:0005488);; molecular function: catalytic activity (GO:0003824);; biological process: metabolic process (GO:0008152);; biological process: single-organism process (GO:0044699);; molecular function: electron carrier activity (GO:0009055);; biological process: response to stimulus (GO:0050896);; biological process: biological regulation (GO:0065007)
gene12180	0.672566	0	2.61328	1.24211	1.32661	0.00545234	-3.37437	down	--	--	--	--	--	--	--	--	--	--	Uncharacterized protein {ECO:0000313|EMBL:EOY30955.1} OS=Theobroma cacao (Cacao) PE=4 SV=1	Uncharacterized protein TCM_037996 [Theobroma cacao]	Theobroma cacao Uncharacterized protein (TCM_037996) mRNA, complete cds	--	--
gene1220	17.0842	9.97631	28.5122	19.8911	48.5726	0.000789253	-1.54573	down	0.0486338	-1.30496	normal	--	--	Cellular Component: chloroplast thylakoid membrane (GO:0009535);; Biological Process: leaf morphogenesis (GO:0009965);; Biological Process: cell differentiation (GO:0030154);; Biological Process: positive regulation of transcription, DNA-templated (GO:0045893);;	--	--	--	--	Uncharacterized protein {ECO:0000313|EMBL:EOY33972.1} OS=Theobroma cacao (Cacao) PE=4 SV=1	hypothetical protein F383_23137 [Gossypium arboreum]	Theobroma cacao Uncharacterized protein (TCM_041793) mRNA, complete cds	--	cellular component: cell (GO:0005623);; cellular component: membrane (GO:0016020);; cellular component: organelle (GO:0043226);; cellular component: organelle part (GO:0044422);; cellular component: cell part (GO:0044464);; biological process: multicellular organismal process (GO:0032501);; biological process: developmental process (GO:0032502);; biological process: single-organism process (GO:00…
gene12206	2.74563	1.78784	1.36169	1.69422	5.8789	0.895777	0.400521	normal	0.00281626	-1.78458	down	[R]	General function prediction only	--	--	[R]	General function prediction only	Ankyrin repeat-containing protein At3g12360 GN=At3g12360 OS=Arabidopsis thaliana (Mouse-ear cress) PE=2 SV=1	Ankyrin repeat family protein isoform 1 {ECO:0000313|EMBL:EOY30702.1} OS=Theobroma cacao (Cacao) PE=4 SV=1	hypothetical protein F383_23506 [Gossypium arboreum]	Theobroma cacao Ankyrin repeat family protein isoform 2 (TCM_037823) mRNA, complete cds	--	--
gene12210	8.72e-05	0.962633	1.61077	2.65e-05	10.068	0.788885	-0.742735	normal	0	-6.6632	down	[V]	Defense mechanisms	Biological Process: drug transmembrane transport (GO:0006855);; Molecular Function: drug transmembrane transporter activity (GO:0015238);; Molecular Function: antiporter activity (GO:0015297);; Cellular Component: membrane (GO:0016020);;	K03327|0|tcc:TCM_037772|Multidrug and toxin extrusion protein 2; K03327 multidrug resistance protein, MATE family (A)	[R]	General function prediction only	MATE efflux family protein 5 GN=F3L12.12 OS=Arabidopsis thaliana (Mouse-ear cress) PE=3 SV=1	MATE efflux family protein {ECO:0000256|RuleBase:RU004914} OS=Theobroma cacao (Cacao) PE=3 SV=1	Multidrug and toxin extrusion protein 2 [Theobroma cacao]	Theobroma cacao Multidrug and toxin extrusion protein 2 (TCM_037772) mRNA, complete cds	--	biological process: cellular process (GO:0009987);; biological process: single-organism process (GO:0044699);; biological process: response to stimulus (GO:0050896);; biological process: localization (GO:0051179);; molecular function: transporter activity (GO:0005215);; cellular component: membrane (GO:0016020)
gene12213	38.2079	14.4245	48.5218	11.0955	52.7655	2.03e-05	-1.81379	down	3.61e-06	-2.28241	down	--	--	--	--	[T]	Signal transduction mechanisms	--	Uncharacterized protein {ECO:0000313|EMBL:EOY30624.1} OS=Theobroma cacao (Cacao) PE=4 SV=1	Uncharacterized protein TCM_037765 [Theobroma cacao]	Theobroma cacao Uncharacterized protein (TCM_037765) mRNA, complete cds	--	--
gene12215	1.54673	0.378045	2.8863	0.54791	3.99364	2e-05	-2.69031	down	1.21e-05	-2.70529	down	--	--	Biological Process: carbohydrate metabolic process (GO:0005975);; Molecular Function: glucan endo-1,3-beta-D-glucosidase activity (GO:0042973);;	--	--	--	Glucan endo-1,3-beta-glucosidase 13 (Precursor) GN=At5g56590 OS=Arabidopsis thaliana (Mouse-ear cress) PE=1 SV=1	O-Glycosyl hydrolases family 17 protein isoform 1 {ECO:0000313|EMBL:EOY30608.1} OS=Theobroma cacao (Cacao) PE=3 SV=1	hypothetical protein F383_04538 [Gossypium arboreum]	Theobroma cacao O-Glycosyl hydrolases family 17 protein isoform 1 (TCM_037759) mRNA, complete cds	--	biological process: metabolic process (GO:0008152);; molecular function: catalytic activity (GO:0003824)
gene1222	0.396902	2.17259	4.53303	8.25581	27.3954	0.165866	-1.05316	normal	0.000547185	-1.78889	down	--	--	--	--	--	--	Transcription factor LUX GN=F12A12.160 OS=Arabidopsis thaliana (Mouse-ear cress) PE=1 SV=1	Homeodomain-like superfamily protein, putative isoform 1 {ECO:0000313|EMBL:EOY33971.1} OS=Theobroma cacao (Cacao) PE=4 SV=1	Two-component response regulator ARR1 -like protein [Gossypium arboreum]	Theobroma cacao Homeodomain-like superfamily protein, putative isoform 1 (TCM_041791) mRNA, complete cds	--	--
gene12227	0.977066	4.43113	16.1138	13.9857	23.9124	3.62e-05	-1.83589	down	0.577534	-0.805948	normal	--	--	--	--	--	--	--	Ribonuclease P protein component 3 {ECO:0000313|EMBL:EOY30540.1} OS=Theobroma cacao (Cacao) PE=4 SV=1	dna-directed rna polymerase i subunit rpa2 [Gossypium arboreum]	Theobroma cacao Ribonuclease P protein component 3 (TCM_037715) mRNA, complete cds	--	--
gene12230	4.49474	3.81379	6.18437	1.90156	8.50978	0.294625	-0.908429	normal	9.1e-06	-2.2823	down	--	--	Biological Process: developmental process involved in reproduction (GO:0003006);; Cellular Component: plasma membrane (GO:0005886);; Biological Process: DNA metabolic process (GO:0006259);; Biological Process: meiosis I (GO:0007127);; Biological Process: pollen development (GO:0009555);; Biological Process: anatomical structure morphogenesis (GO:0009653);; Biological Process: tissue development (…	--	--	--	--	Effector of transcription2, putative {ECO:0000313|EMBL:EOY30505.1} OS=Theobroma cacao (Cacao) PE=4 SV=1	UvrABC system C [Gossypium arboreum]	Theobroma cacao Effector of transcription2, putative (TCM_037691) mRNA, complete cds	--	biological process: reproductive process (GO:0022414);; biological process: developmental process (GO:0032502);; cellular component: cell (GO:0005623);; cellular component: membrane (GO:0016020);; cellular component: cell part (GO:0044464);; biological process: metabolic process (GO:0008152);; biological process: cellular process (GO:0009987);; biological process: reproduction (GO:0000003);; biol…
gene12235	61.9409	42.5561	53.0764	29.8337	89.5816	0.947903	-0.305366	normal	0.0038118	-1.62486	down	[F]	Nucleotide transport and metabolism	Molecular Function: cytidine deaminase activity (GO:0004126);; Molecular Function: zinc ion binding (GO:0008270);; Biological Process: cytidine deamination (GO:0009972);;	K01489|0|tcc:TCM_037679|Cytidine deaminase; K01489 cytidine deaminase [EC:3.5.4.5] (A)	[F]	Nucleotide transport and metabolism	Cytidine deaminase 1 GN=F3P11 OS=Arabidopsis thaliana (Mouse-ear cress) PE=1 SV=1	Cytidine deaminase {ECO:0000256|PIRNR:PIRNR006334} OS=Theobroma cacao (Cacao) PE=3 SV=1	Cytidine deaminase [Theobroma cacao]	Theobroma cacao Cytidine deaminase (TCM_037679) mRNA, complete cds	Pyrimidine metabolism (ko00240)	molecular function: catalytic activity (GO:0003824);; biological process: metabolic process (GO:0008152);; molecular function: binding (GO:0005488);; biological process: cellular process (GO:0009987);; biological process: single-organism process (GO:0044699)
gene12238	2.12923	2.81869	3.25372	2.37936	10.065	0.895764	-0.196803	normal	4.91e-05	-2.07959	down	--	--	--	K14508|0|tcc:TCM_037633|Regulatory protein isoform 1; K14508 regulatory protein NPR1 (A)	[R]	General function prediction only	Regulatory protein NPR1 GN=F15H21.6 OS=Arabidopsis thaliana (Mouse-ear cress) PE=1 SV=1	Nonexpresser of pathogenesis-related 1 {ECO:0000313|EMBL:ABC54558.1} OS=Gossypium hirsutum (Upland cotton) PE=2 SV=1	Regulatory NPR1 -like protein [Gossypium arboreum]	Gossypium hirsutum nonexpresser of pathogenesis-related 1 mRNA, complete cds	Plant hormone signal transduction (ko04075)	--
gene12239	3.35448	5.60062	0.478839	3.65431	0.869457	1.62e-10	3.37643	up	0.00488418	1.90037	up	--	--	--	--	[L]	Replication, recombination and repair	--	Uncharacterized protein {ECO:0000313|EMBL:EOY30376.1} OS=Theobroma cacao (Cacao) PE=4 SV=1	Uncharacterized protein TCM_037603 [Theobroma cacao]	Theobroma cacao Uncharacterized protein (TCM_037603) mRNA, complete cds	--	--
gene12245	2.52535	2.76653	6.75482	4.05505	12.5833	0.00941814	-1.31538	down	0.00166912	-1.68492	down	[O]	Posttranslational modification, protein turnover, chaperones	Biological Process: RNA splicing, via endonucleolytic cleavage and ligation (GO:0000394);; Molecular Function: serine-type endopeptidase activity (GO:0004252);; Cellular Component: extracellular region (GO:0005576);; Cellular Component: Golgi apparatus (GO:0005794);; Biological Process: proteolysis (GO:0006508);; Biological Process: methionine biosynthetic process (GO:0009086);; Cellular Componen…	--	--	--	Subtilisin-like protease (Precursor) GN=At5g67360 OS=Arabidopsis thaliana (Mouse-ear cress) PE=1 SV=1	Subtilase family protein {ECO:0000313|EMBL:EOY30244.1} OS=Theobroma cacao (Cacao) PE=4 SV=1	Subtilisin-like protease [Gossypium arboreum]	Theobroma cacao Subtilase family protein (TCM_037518) mRNA, complete cds	--	biological process: metabolic process (GO:0008152);; biological process: cellular process (GO:0009987);; molecular function: catalytic activity (GO:0003824);; cellular component: extracellular region (GO:0005576);; cellular component: cell (GO:0005623);; cellular component: organelle (GO:0043226);; cellular component: cell part (GO:0044464);; biological process: single-organism process (GO:004469…
gene12252	207.611	90.1598	181.026	73.4945	213.196	0.168977	-1.02564	normal	0.00923437	-1.54162	down	[O]	Posttranslational modification, protein turnover, chaperones	Molecular Function: peroxidase activity (GO:0004601);; Cellular Component: chloroplast stromal thylakoid (GO:0009533);; Cellular Component: chloroplast thylakoid membrane (GO:0009535);; Cellular Component: chloroplast envelope (GO:0009941);; Cellular Component: plastoglobule (GO:0010287);; Molecular Function: peroxiredoxin activity (GO:0051920);; Biological Process: oxidation-reduction process (G…	K03564|6.34374e-118|tcc:TCM_037475|Thioredoxin superfamily protein, Q; K03564 peroxiredoxin Q/BCP [EC:1.11.1.15] (A)	[O]	Posttranslational modification, protein turnover, chaperones	Peroxiredoxin Q, chloroplastic (Precursor) GN=PRXQ OS=Populus jackii (Balm of Gilead) PE=1 SV=1	Thioredoxin superfamily protein, Q {ECO:0000313|EMBL:EOY30176.1} OS=Theobroma cacao (Cacao) PE=4 SV=1	Peroxiredoxin Q, chloroplastic [Gossypium arboreum]	Theobroma cacao Thioredoxin superfamily protein, Q (TCM_037475) mRNA, complete cds	--	molecular function: catalytic activity (GO:0003824);; molecular function: antioxidant activity (GO:0016209);; biological process: metabolic process (GO:0008152);; biological process: single-organism process (GO:0044699);; cellular component: cell (GO:0005623);; cellular component: organelle (GO:0043226);; cellular component: organelle part (GO:0044422);; cellular component: cell part (GO:0044464)…
gene12269	60.9615	13.2402	54.5553	6.01643	69.1553	1.56e-07	-2.05869	down	3.91e-14	-3.50229	down	--	--	Molecular Function: iron ion binding (GO:0005506);; Biological Process: fatty acid biosynthetic process (GO:0006633);; Molecular Function: oxidoreductase activity, acting on paired donors, with oxidation of a pair of donors resulting in the reduction of molecular oxygen to two molecules of water (GO:0016717);; Molecular Function: heme binding (GO:0020037);; Molecular Function: sphingolipid delta-…	K13076|0|tcc:TCM_037294|Fatty acid/sphingolipid desaturase; K13076 delta8-fatty-acid desaturase [EC:1.14.19.4] (A)	[I]	Lipid transport and metabolism	Delta(8)-fatty-acid desaturase 2 GN=SLD2 OS=Arabidopsis thaliana (Mouse-ear cress) PE=1 SV=1	Fatty acid/sphingolipid desaturase {ECO:0000313|EMBL:EOY29910.1} OS=Theobroma cacao (Cacao) PE=4 SV=1	Fatty acid/sphingolipid desaturase [Theobroma cacao]	Theobroma cacao Fatty acid/sphingolipid desaturase (TCM_037294) mRNA, complete cds	--	molecular function: binding (GO:0005488);; biological process: metabolic process (GO:0008152);; biological process: cellular process (GO:0009987);; biological process: single-organism process (GO:0044699);; molecular function: catalytic activity (GO:0003824)
gene1227	6.09965	6.84882	22.2929	12.2679	25.6852	8.74e-06	-1.80307	down	0.259291	-1.09006	normal	[M]	Cell wall/membrane/envelope biogenesis	Biological Process: intracellular protein transport (GO:0006886);; Molecular Function: P-P-bond-hydrolysis-driven protein transmembrane transporter activity (GO:0015450);; Cellular Component: outer membrane (GO:0019867);;	--	--	--	Protein TOC75-3, chloroplastic (Precursor) GN=T6H20.230 OS=Arabidopsis thaliana (Mouse-ear cress) PE=1 SV=1	Translocon at the outer envelope membrane of chloroplasts 75-III {ECO:0000313|EMBL:EOY33965.1} OS=Theobroma cacao (Cacao) PE=4 SV=1	Translocon at the outer envelope membrane of chloroplasts 75-III [Theobroma cacao]	Theobroma cacao Translocon at the outer envelope membrane of chloroplasts 75-III (TCM_041787) mRNA, complete cds	--	biological process: localization (GO:0051179);; molecular function: transporter activity (GO:0005215);; biological process: cellular process (GO:0009987);; biological process: single-organism process (GO:0044699);; cellular component: membrane (GO:0016020)
gene12280	77.3028	44.9166	189.966	78.7447	84.6773	2.4e-08	-2.15222	down	0.967405	-0.164425	normal	--	--	Cellular Component: cell part (GO:0044464);; Biological Process: single-organism process (GO:0044699);; Biological Process: response to stimulus (GO:0050896);;	--	[R]	General function prediction only	Zinc finger CCCH domain-containing protein 20 GN=At2g19810 OS=Arabidopsis thaliana (Mouse-ear cress) PE=2 SV=1	Zinc finger C-x8-C-x5-C-x3-H type family protein, putative {ECO:0000313|EMBL:EOY29839.1} OS=Theobroma cacao (Cacao) PE=4 SV=1	Zinc finger C-x8-C-x5-C-x3-H type family protein, putative [Theobroma cacao]	Gossypium herbaceum clone NBRI_D2_431 simple sequence repeat marker, mRNA sequence	--	cellular component: cell part (GO:0044464);; biological process: single-organism process (GO:0044699);; biological process: response to stimulus (GO:0050896)
gene12281	4.1218	1.94344	7.50197	1.51556	1.77139	8.12e-05	-1.95422	down	0.900449	-0.281063	normal	--	--	Molecular Function: DNA binding (GO:0003677);; Biological Process: regulation of transcription, DNA-templated (GO:0006355);;	--	[K]	Transcription	GATA transcription factor 12 GN=GATA12 OS=Arabidopsis thaliana (Mouse-ear cress) PE=2 SV=1	GATA transcription factor 9, putative {ECO:0000313|EMBL:EOY29768.1} OS=Theobroma cacao (Cacao) PE=4 SV=1	GATA transcription factor 12 -like protein [Gossypium arboreum]	Gossypium herbaceum clone NBRI_G035 simple sequence repeat marker, genomic sequence	--	molecular function: binding (GO:0005488);; biological process: biological regulation (GO:0065007)
gene12307	4.74305	7.14547	1.19952	5.12897	1.93595	8.62e-09	2.5001	up	0.0415769	1.36699	normal	--	--	Molecular Function: calmodulin binding (GO:0005516);;	--	--	--	--	Calmodulin-binding protein isoform 1 {ECO:0000313|EMBL:EOY29599.1} OS=Theobroma cacao (Cacao) PE=4 SV=1	pentafunctional arom polypeptide [Gossypium arboreum]	Theobroma cacao Calmodulin-binding protein isoform 1 (TCM_037097) mRNA, complete cds	--	molecular function: binding (GO:0005488)
gene1231	220.185	114.127	383.25	158.281	214.497	7.74e-05	-1.71542	down	0.971459	-0.461678	normal	--	--	Molecular Function: nucleotide binding (GO:0000166);; Biological Process: pentose-phosphate shunt (GO:0006098);; Biological Process: rRNA processing (GO:0006364);; Cellular Component: plastid chromosome (GO:0009508);; Cellular Component: chloroplast thylakoid membrane (GO:0009535);; Biological Process: response to blue light (GO:0009637);; Biological Process: chloroplast relocation (GO:0009902);;…	--	[G]	Carbohydrate transport and metabolism	Protein TIC 62, chloroplastic (Precursor) GN=TIC62 OS=Pisum sativum (Garden pea) PE=1 SV=2	Plastid transcriptionally active 16 {ECO:0000313|EMBL:EOY33950.1} OS=Theobroma cacao (Cacao) PE=4 SV=1	Protein TIC 62, chloroplastic [Gossypium arboreum]	Theobroma cacao Plastid transcriptionally active 16 (TCM_041777) mRNA, complete cds	--	molecular function: binding (GO:0005488);; biological process: metabolic process (GO:0008152);; biological process: cellular process (GO:0009987);; biological process: single-organism process (GO:0044699);; cellular component: cell (GO:0005623);; cellular component: organelle (GO:0043226);; cellular component: organelle part (GO:0044422);; cellular component: cell part (GO:0044464);; cellular com…
gene12355	22.9303	8.4766	24.7603	19.7678	22.0857	0.000526934	-1.53593	down	0.925134	-0.151463	normal	[R]	General function prediction only	Molecular Function: auxin:proton symporter activity (GO:0009672);; Biological Process: auxin polar transport (GO:0009926);; Biological Process: proton transport (GO:0015992);; Cellular Component: integral component of membrane (GO:0016021);; Biological Process: transmembrane transport (GO:0055085);;	--	[S]	Function unknown	--	Auxin efflux carrier family protein isoform 2 {ECO:0000313|EMBL:EOY04377.1} OS=Theobroma cacao (Cacao) PE=4 SV=1	Auxin efflux carrier family protein isoform 2 [Theobroma cacao]	Theobroma cacao Auxin efflux carrier family protein isoform 2 (TCM_019643) mRNA, complete cds	--	molecular function: transporter activity (GO:0005215);; biological process: cellular process (GO:0009987);; biological process: single-organism process (GO:0044699);; biological process: localization (GO:0051179);; biological process: biological regulation (GO:0065007);; cellular component: membrane (GO:0016020);; cellular component: membrane part (GO:0044425)
gene12363	4.43684	11.9382	2.92544	10.0704	4.22236	2.67e-07	2.11944	up	0.216004	1.07135	normal	--	--	--	--	--	--	Probable LRR receptor-like serine/threonine-protein kinase At1g06840 (Precursor) GN=At1g06840 OS=Arabidopsis thaliana (Mouse-ear cress) PE=2 SV=2	Leucine-rich repeat protein kinase family protein isoform 1 {ECO:0000313|EMBL:EOY04390.1} OS=Theobroma cacao (Cacao) PE=3 SV=1	Leucine-rich repeat protein kinase family protein isoform 1 [Theobroma cacao]	Theobroma cacao Leucine-rich repeat protein kinase family protein isoform 1 (TCM_019659) mRNA, complete cds	--	--
gene12364	2.85282	2.61567	2.57004	1.7878	6.67259	0.899655	0.170819	normal	0.000517304	-1.88617	down	--	--	--	--	--	--	BTB/POZ domain-containing protein At3g08570 GN=At3g08570 OS=Arabidopsis thaliana (Mouse-ear cress) PE=2 SV=2	Phototropic-responsive NPH3 family protein isoform 2 {ECO:0000313|EMBL:EOY04399.1} OS=Theobroma cacao (Cacao) PE=4 SV=1	hypothetical protein F383_05585 [Gossypium arboreum]	Theobroma cacao Phototropic-responsive NPH3 family protein isoform 2 (TCM_019662) mRNA, complete cds	--	--
gene12365	6.80796	0.648184	5.99247	1.91439	7.26897	7.06e-09	-3.09071	down	0.00119847	-1.90746	down	[C]	Energy production and conversion	Cellular Component: mitochondrial proton-transporting ATP synthase complex (GO:0005753);; Cellular Component: vacuole (GO:0005773);; Molecular Function: hydrogen-exporting ATPase activity, phosphorylative mechanism (GO:0008553);; Biological Process: ATP synthesis coupled proton transport (GO:0015986);; Biological Process: ATP hydrolysis coupled proton transport (GO:0015991);; Cellular Component: …	K02150|1.37432e-134|tcc:TCM_019663|Vacuolar ATP synthase subunit E1 isoform 2; K02150 V-type H+-transporting ATPase subunit E (A)	[C]	Energy production and conversion	V-type proton ATPase subunit E GN=VATE OS=Gossypium hirsutum (Upland cotton) PE=2 SV=1	Vacuolar H+-ATPase subunit E isoform 1 {ECO:0000313|EMBL:EOY04400.1} OS=Theobroma cacao (Cacao) PE=3 SV=1	Vacuolar H+-ATPase subunit E isoform 1 [Theobroma cacao]	Theobroma cacao Vacuolar ATP synthase subunit E1 isoform 2 (TCM_019663) mRNA, complete cds	Oxidative phosphorylation (ko00190);; Phagosome (ko04145)	cellular component: cell (GO:0005623);; cellular component: membrane (GO:0016020);; cellular component: macromolecular complex (GO:0032991);; cellular component: organelle (GO:0043226);; cellular component: organelle part (GO:0044422);; cellular component: membrane part (GO:0044425);; cellular component: cell part (GO:0044464);; molecular function: catalytic activity (GO:0003824);; molecular func…
gene12373	0.374311	0	2.37067	0.513752	1.70682	0.00332046	-3.43515	down	0.701004	-1.44873	normal	--	--	--	--	--	--	High mobility group B protein 6 OS=Arabidopsis thaliana (Mouse-ear cress) PE=2 SV=1	Uncharacterized protein {ECO:0000313|EMBL:EOY04428.1} OS=Theobroma cacao (Cacao) PE=4 SV=1	High mobility group B 6 -like protein [Gossypium arboreum]	Theobroma cacao Uncharacterized protein (TCM_019684) mRNA, complete cds	--	--
gene12380	0.881455	0.079635	1.83595	0.611232	2.65781	6.98e-07	-3.90313	down	0.0061955	-1.97114	down	--	--	--	--	[R]	General function prediction only	Pentatricopeptide repeat-containing protein At1g09900 GN=At1g09900 OS=Arabidopsis thaliana (Mouse-ear cress) PE=2 SV=1	Pentatricopeptide repeat superfamily protein, putative {ECO:0000313|EMBL:EOY04454.1} OS=Theobroma cacao (Cacao) PE=4 SV=1	Pentatricopeptide repeat superfamily protein, putative [Theobroma cacao]	Theobroma cacao Pentatricopeptide repeat superfamily protein, putative (TCM_019699) mRNA, complete cds	--	--
gene12393	2.20215	0.385993	1.22357	0.210819	1.57961	0.0502349	-1.59344	normal	4.25e-05	-2.76648	down	--	--	Cellular Component: ubiquitin ligase complex (GO:0000151);; Molecular Function: ubiquitin-protein transferase activity (GO:0004842);; Biological Process: protein ubiquitination (GO:0016567);;	--	[S]	Function unknown	U-box domain-containing protein 16 GN=PUB16 OS=Arabidopsis thaliana (Mouse-ear cress) PE=2 SV=1	ARM repeat superfamily protein, putative {ECO:0000313|EMBL:EOY04489.1} OS=Theobroma cacao (Cacao) PE=4 SV=1	ARM repeat superfamily protein, putative [Theobroma cacao]	Theobroma cacao ARM repeat superfamily protein, putative (TCM_019731) mRNA, complete cds	--	cellular component: cell (GO:0005623);; cellular component: macromolecular complex (GO:0032991);; cellular component: cell part (GO:0044464);; molecular function: catalytic activity (GO:0003824);; biological process: metabolic process (GO:0008152);; biological process: cellular process (GO:0009987)
gene124	10.1242	17.0041	6.34602	15.2752	3.43868	0.00455593	1.35053	up	1.41e-05	2.11132	up	--	--	Molecular Function: transferase activity, transferring phosphorus-containing groups (GO:0016772);;	--	[T]	Signal transduction mechanisms	Receptor-like serine/threonine-protein kinase ALE2 (Precursor) GN=ALE2 OS=Arabidopsis thaliana (Mouse-ear cress) PE=1 SV=1	Serine/threonine-protein kinase PBS1 isoform 4 {ECO:0000313|EMBL:EOY30451.1} OS=Theobroma cacao (Cacao) PE=4 SV=1	Serine/threonine-protein kinase PBS1 isoform 4 [Theobroma cacao]	Theobroma cacao Serine/threonine-protein kinase PBS1 isoform 8 (TCM_037655) mRNA, complete cds	--	molecular function: catalytic activity (GO:0003824);; biological process: metabolic process (GO:0008152)
gene12409	169.742	175.951	60.6509	153.252	20.2411	0.000907341	1.50339	up	2.49e-10	2.89933	up	[R]	General function prediction only	Cellular Component: nucleus (GO:0005634);; Cellular Component: cytosol (GO:0005829);; Cellular Component: plasma membrane (GO:0005886);; Biological Process: response to oxidative stress (GO:0006979);; Molecular Function: zinc ion binding (GO:0008270);; Molecular Function: 2-alkenal reductase [NAD(P)] activity (GO:0032440);; Biological Process: response to cadmium ion (GO:0046686);; Biological Pro…	K07119|0|tcc:TCM_019784|Zinc-binding dehydrogenase family protein isoform 1; K07119 (A)	[R]	General function prediction only	2-alkenal reductase (NADP(+)-dependent) GN=DBR OS=Nicotiana tabacum (Common tobacco) PE=1 SV=1	Zinc-binding dehydrogenase family protein isoform 1 {ECO:0000313|EMBL:EOY04547.1} OS=Theobroma cacao (Cacao) PE=4 SV=1	NADP-dependent alkenal double bond reductase P1 -like protein [Gossypium arboreum]	Theobroma cacao Zinc-binding dehydrogenase family protein isoform 1 (TCM_019784) mRNA, complete cds	--	cellular component: cell (GO:0005623);; cellular component: organelle (GO:0043226);; cellular component: cell part (GO:0044464);; cellular component: membrane (GO:0016020);; biological process: response to stimulus (GO:0050896);; molecular function: binding (GO:0005488);; molecular function: catalytic activity (GO:0003824);; biological process: metabolic process (GO:0008152);; biological process:…
gene12424	14.4036	15.9977	6.56028	17.0231	1.85051	0.0124688	1.29131	normal	7.57e-10	3.08272	up	--	--	Molecular Function: transcription cofactor activity (GO:0003712);; Molecular Function: histone acetyltransferase activity (GO:0004402);; Molecular Function: calmodulin binding (GO:0005516);; Cellular Component: nucleus (GO:0005634);; Biological Process: regulation of transcription, DNA-templated (GO:0006355);; Molecular Function: zinc ion binding (GO:0008270);; Biological Process: embryo sac deve…	--	[K]	Transcription	BTB/POZ and TAZ domain-containing protein 3 GN=BT3 OS=Arabidopsis thaliana (Mouse-ear cress) PE=1 SV=2	BTB and TAZ domain protein 3 isoform 1 {ECO:0000313|EMBL:EOY04577.1} OS=Theobroma cacao (Cacao) PE=4 SV=1	BTB/POZ and TAZ domain-containing 3 -like protein [Gossypium arboreum]	Theobroma cacao BTB and TAZ domain protein 3 isoform 2 (TCM_019806) mRNA, complete cds	--	molecular function: protein binding transcription factor activity (GO:0000988);; biological process: biological regulation (GO:0065007);; molecular function: catalytic activity (GO:0003824);; biological process: metabolic process (GO:0008152);; molecular function: binding (GO:0005488);; cellular component: cell (GO:0005623);; cellular component: organelle (GO:0043226);; cellular component: cell p…
gene12447	9.10509	3.56066	11.3697	4.2917	12.3661	0.000488287	-1.66441	down	0.0217315	-1.43898	normal	--	--	--	--	--	--	Putative F-box/FBD/LRR-repeat protein At5g22670 GN=At5g22670 OS=Arabidopsis thaliana (Mouse-ear cress) PE=3 SV=1	Putative uncharacterized protein {ECO:0000313|EMBL:CAN74740.1} OS=Vitis vinifera (Grape) PE=4 SV=1	hypothetical protein F383_14378 [Gossypium arboreum]	--	--	--
gene12469	0.710713	1.56175	0.0546389	2.08286	0.038829	4.54e-05	3.91077	up	8.27e-06	4.05395	up	--	--	--	--	--	--	NAC domain-containing protein 86 {ECO:0000312|EMBL:AED92405.1} OS=Arabidopsis thaliana (Mouse-ear cress) PE=2 SV=1	Nam protein 1, putative {ECO:0000313|EMBL:EOY04753.1} OS=Theobroma cacao (Cacao) PE=4 SV=1	NAC domain-containing 89 -like protein [Gossypium arboreum]	--	--	--
gene1249	1.22626	0.3068	3.64358	1.03203	2.2512	0.000154238	-3.18398	down	0.788332	-1.03071	normal	[O]	Posttranslational modification, protein turnover, chaperones	Biological Process: response to stress (GO:0006950);;	K13993|1.18246e-80|tcc:TCM_041714|HSP20-like chaperones superfamily protein; K13993 HSP20 family protein (A)	[O]	Posttranslational modification, protein turnover, chaperones	18.5 kDa class I heat shock protein GN=HSP18.5-C OS=Glycine max (Soybean) PE=3 SV=1	Low molecular weight heat shock protein {ECO:0000313|EMBL:ABW89467.1} OS=Gossypium hirsutum (Upland cotton) PE=2 SV=1	low molecular weight heat shock protein [Gossypium hirsutum]	Gossypium hirsutum low molecular weight heat shock protein (LMWHSP1) mRNA, complete cds	Protein processing in endoplasmic reticulum (ko04141)	biological process: response to stimulus (GO:0050896)
gene12549	1.07066	1.02007	3.74449	3.10841	5.33424	0.00214897	-1.81906	down	0.585828	-0.791044	normal	--	--	--	--	--	--	Protein ROOT PRIMORDIUM DEFECTIVE 1 GN=RPD1 OS=Arabidopsis thaliana (Mouse-ear cress) PE=1 SV=1	Ubiquitin carboxyl-terminal hydrolase family protein {ECO:0000313|EMBL:EOY05025.1} OS=Theobroma cacao (Cacao) PE=4 SV=1	Ubiquitin carboxyl-terminal hydrolase family protein [Theobroma cacao]	Theobroma cacao Ubiquitin carboxyl-terminal hydrolase family protein (TCM_020136) mRNA, complete cds	--	--
gene1255	5.71596	6.16234	18.6386	7.14614	19.4621	0.00107376	-1.50906	down	0.0314485	-1.3642	normal	--	--	Cellular Component: Golgi apparatus (GO:0005794);; Cellular Component: plasma membrane (GO:0005886);; Biological Process: glucose catabolic process (GO:0006007);; Biological Process: mitochondrial transport (GO:0006839);; Biological Process: photorespiration (GO:0009853);; Biological Process: proton transport (GO:0015992);; Cellular Component: integral component of membrane (GO:0016021);; Molecul…	K15103|0|tcc:TCM_041688|Mitochondrial uncoupling protein 3; K15103 solute carrier family 25 (mitochondrial uncoupling protein), member 8/9 (A)	[C]	Energy production and conversion	Mitochondrial uncoupling protein 2 GN=K19M22.16 OS=Arabidopsis thaliana (Mouse-ear cress) PE=2 SV=1	Mitochondrial uncoupling protein 3 {ECO:0000313|EMBL:EOY33826.1} OS=Theobroma cacao (Cacao) PE=3 SV=1	Mitochondrial uncoupling 2 [Gossypium arboreum]	Theobroma cacao Mitochondrial uncoupling protein 3 (TCM_041688) mRNA, complete cds	--	cellular component: cell (GO:0005623);; cellular component: organelle (GO:0043226);; cellular component: cell part (GO:0044464);; cellular component: membrane (GO:0016020);; biological process: metabolic process (GO:0008152);; biological process: single-organism process (GO:0044699);; biological process: localization (GO:0051179);; biological process: cellular process (GO:0009987);; cellular comp…
gene12550	3.77206	5.81129	41.1568	19.6538	66.607	2.35e-12	-2.78805	down	0.000734894	-1.76139	down	--	--	Molecular Function: Rho GDP-dissociation inhibitor activity (GO:0005094);; Cellular Component: cytoplasm (GO:0005737);;	K12462|4.51224e-123|tcc:TCM_020152|Immunoglobulin E-set superfamily protein isoform 1; K12462 Rho GDP-dissociation inhibitor (A)	[T]	Signal transduction mechanisms	Rho GDP-dissociation inhibitor 1 GN=GDI1 OS=Arabidopsis thaliana (Mouse-ear cress) PE=1 SV=1	Immunoglobulin E-set superfamily protein isoform 1 {ECO:0000313|EMBL:EOY05045.1} OS=Theobroma cacao (Cacao) PE=4 SV=1	Immunoglobulin E-set superfamily protein isoform 1 [Theobroma cacao]	Theobroma cacao Immunoglobulin E-set superfamily protein isoform 1 (TCM_020152) mRNA, complete cds	--	molecular function: enzyme regulator activity (GO:0030234);; biological process: biological regulation (GO:0065007);; cellular component: cell (GO:0005623);; cellular component: cell part (GO:0044464)
gene12560	1.90764	3.46985	1.17533	2.61158	1.38928	0.00440223	1.53562	up	0.500384	0.884303	normal	[RTKL]	--	Molecular Function: protein kinase activity (GO:0004672);; Molecular Function: binding (GO:0005488);; Biological Process: phosphorylation (GO:0016310);;	--	--	--	Wall-associated receptor kinase-like 1 (Precursor) GN=WAKL1 OS=Arabidopsis thaliana (Mouse-ear cress) PE=2 SV=1	Wall associated kinase-like 6, putative {ECO:0000313|EMBL:EOY05065.1} OS=Theobroma cacao (Cacao) PE=4 SV=1	Wall associated kinase-like 6, putative [Theobroma cacao]	Theobroma cacao Wall associated kinase-like 6, putative (TCM_020169) mRNA, complete cds	--	molecular function: catalytic activity (GO:0003824);; biological process: metabolic process (GO:0008152);; biological process: cellular process (GO:0009987);; molecular function: binding (GO:0005488)
gene1257	3.51764	11.4997	4.30271	7.11368	5.19762	0.00461438	1.39942	up	0.832608	0.418322	normal	[RTKL]	--	Molecular Function: nucleotide binding (GO:0000166);; Molecular Function: protein serine/threonine kinase activity (GO:0004674);; Biological Process: phosphorylation (GO:0016310);; Biological Process: organic substance metabolic process (GO:0071704);;	--	[T]	Signal transduction mechanisms	Calmodulin-binding receptor-like cytoplasmic kinase 1 GN=CRCK1 OS=Arabidopsis thaliana (Mouse-ear cress) PE=1 SV=1	Calmodulin-binding receptor-like cytoplasmic kinase 1 {ECO:0000313|EMBL:EOY33810.1} OS=Theobroma cacao (Cacao) PE=3 SV=1	hypothetical protein F383_25943 [Gossypium arboreum]	Theobroma cacao Calmodulin-binding receptor-like cytoplasmic kinase 1 (TCM_041682) mRNA, complete cds	--	molecular function: binding (GO:0005488);; molecular function: catalytic activity (GO:0003824);; biological process: metabolic process (GO:0008152);; biological process: cellular process (GO:0009987)
gene12589	48.1066	14.1199	26.9301	7.10411	22.5584	0.180497	-0.967381	normal	0.00351848	-1.64401	down	--	--	Molecular Function: hydrolase activity, hydrolyzing O-glycosyl compounds (GO:0004553);; Cellular Component: cell wall (GO:0005618);; Biological Process: cellular glucan metabolic process (GO:0006073);; Molecular Function: xyloglucan:xyloglucosyl transferase activity (GO:0016762);; Cellular Component: apoplast (GO:0048046);;	K08235|0|tcc:TCM_020198|Xyloglucan endotransglucosylase/hydrolase 16; K08235 xyloglucan:xyloglucosyl transferase [EC:2.4.1.207] (A)	--	--	Xyloglucan endotransglucosylase/hydrolase 2 {ECO:0000250|UniProtKB:Q38857} (Precursor) OS=Glycine max (Soybean) PE=2 SV=1	Xyloglucan endotransglucosylase/hydrolase {ECO:0000256|RuleBase:RU361120} OS=Theobroma cacao (Cacao) PE=3 SV=1	Xyloglucan endotransglucosylase/hydrolase 16 [Theobroma cacao]	Theobroma cacao Xyloglucan endotransglucosylase/hydrolase 16 (TCM_020198) mRNA, complete cds	--	molecular function: catalytic activity (GO:0003824);; biological process: metabolic process (GO:0008152);; cellular component: cell (GO:0005623);; cellular component: cell part (GO:0044464);; biological process: cellular process (GO:0009987);; cellular component: extracellular region (GO:0005576)
gene12597	26.3062	25.8317	8.05966	22.3506	7.88475	4.84e-05	1.7072	up	0.0201225	1.41525	normal	--	--	Biological Process: carbohydrate metabolic process (GO:0005975);; Molecular Function: UDP-glucosyltransferase activity (GO:0035251);; Biological Process: cellular metabolic process (GO:0044237);; Biological Process: single-organism metabolic process (GO:0044710);;	K12338|0|tcc:TCM_020202|UDP-glucose:flavonoid 7-O-glucosyltransferase; K12338 anthocyanidin 3-O-glucoside 5-O-glucosyltransferase [EC:2.4.1.298] (A)	[GC]	--	Crocetin glucosyltransferase, chloroplastic (Precursor) GN=UGT75L6 OS=Gardenia jasminoides (Cape jasmine) PE=1 SV=1	UDP-glucose:flavonoid 7-O-glucosyltransferase {ECO:0000313|EMBL:EOY05112.1} OS=Theobroma cacao (Cacao) PE=4 SV=1	UDP-glucose:flavonoid 7-O-glucosyltransferase [Theobroma cacao]	Theobroma cacao UDP-glucose:flavonoid 7-O-glucosyltransferase (TCM_020202) mRNA, complete cds	Anthocyanin biosynthesis (ko00942)	biological process: metabolic process (GO:0008152);; molecular function: catalytic activity (GO:0003824);; biological process: cellular process (GO:0009987);; biological process: single-organism process (GO:0044699)
gene12631	1.95341	8.47994	3.04003	5.61814	4.40507	0.00059304	1.78239	up	0.86844	0.251172	normal	[S]	Function unknown	Cellular Component: cytoplasm (GO:0005737);;	--	[R]	General function prediction only	Receptor-like protein 12 (Precursor) GN=RLP12 OS=Arabidopsis thaliana (Mouse-ear cress) PE=2 SV=2	Receptor like protein 6 {ECO:0000313|EMBL:EOY02818.1} OS=Theobroma cacao (Cacao) PE=4 SV=1	Receptor like protein 6 [Theobroma cacao]	Theobroma cacao Receptor like protein 6 (TCM_017215) mRNA, complete cds	--	cellular component: cell (GO:0005623);; cellular component: cell part (GO:0044464)
gene12660	40.9447	46.7867	7.6733	27.1936	3.74167	1.82e-11	2.55384	up	1.31e-09	2.82764	up	[S]	Function unknown	--	--	[R]	General function prediction only	LRR receptor-like serine/threonine-protein kinase GSO2 (Precursor) GN=K23L20.3 OS=Arabidopsis thaliana (Mouse-ear cress) PE=2 SV=2	Receptor like protein 15, putative {ECO:0000313|EMBL:EOY19735.1} OS=Theobroma cacao (Cacao) PE=4 SV=1	Receptor like protein 15, putative [Theobroma cacao]	Theobroma cacao Receptor like protein 15, putative (TCM_027065) mRNA, complete cds	--	--
gene12673	0.413111	0.0425553	1.76985	0.606767	0.159587	1.56e-06	-4.20178	down	--	--	--	[Q]	Secondary metabolites biosynthesis, transport and catabolism	--	--	[QI]	--	Cytochrome P450 CYP749A22 OS=Panax ginseng (Korean ginseng) PE=2 SV=1	Cytochrome P450 {ECO:0000313|EMBL:EOY05289.1} OS=Theobroma cacao (Cacao) PE=3 SV=1	Cytochrome P450 protein [Gossypium arboreum]	Theobroma cacao Cytochrome P450 (TCM_020325) mRNA, complete cds	--	--
gene12674	0.616732	0.181754	2.25785	0.235922	1.65614	1.52e-05	-3.21614	down	0.0108729	-2.35629	normal	[Q]	Secondary metabolites biosynthesis, transport and catabolism	--	--	[QI]	--	Cytochrome P450 CYP749A22 OS=Panax ginseng (Korean ginseng) PE=2 SV=1	Cytochrome P450 {ECO:0000313|EMBL:EOY05289.1} OS=Theobroma cacao (Cacao) PE=3 SV=1	Secologanin synthase [Gossypium arboreum]	Theobroma cacao Cytochrome P450 (TCM_020324) mRNA, complete cds	--	--
gene12677	3.5067	0.985886	8.61344	1.75078	6.29598	1.01e-09	-2.96069	down	0.00411389	-1.77959	down	[Q]	Secondary metabolites biosynthesis, transport and catabolism	--	--	[QI]	--	Cytochrome P450 CYP749A22 OS=Panax ginseng (Korean ginseng) PE=2 SV=1	Cytochrome P450 {ECO:0000313|EMBL:EOY05289.1} OS=Theobroma cacao (Cacao) PE=3 SV=1	Secologanin synthase [Gossypium arboreum]	Theobroma cacao Cytochrome P450 (TCM_020325) mRNA, complete cds	--	--
gene12706	3.35344	9.10644	3.23018	11.7839	5.40244	0.00459768	1.36861	up	0.204601	1.09007	normal	--	--	--	--	[R]	General function prediction only	--	Ankyrin repeat-containing protein isoform 1 {ECO:0000313|EMBL:EOY05366.1} OS=Theobroma cacao (Cacao) PE=4 SV=1	Ankyrin repeat domain-containing 13B [Gossypium arboreum]	Theobroma cacao Ankyrin repeat-containing protein isoform 1 (TCM_020383) mRNA, complete cds	--	--
gene12713	85.9422	81.7945	44.9036	97.2195	24.2398	0.307639	0.974582	normal	7.98e-06	2.17128	up	[RTKL]	--	Biological Process: MAPK cascade (GO:0000165);; Molecular Function: MAP kinase activity (GO:0004707);; Molecular Function: ATP binding (GO:0005524);; Cellular Component: vacuole (GO:0005773);; Cellular Component: plasma membrane (GO:0005886);; Biological Process: protein phosphorylation (GO:0006468);; Biological Process: regulation of meristem growth (GO:0010075);;	K04371|0|tcc:TCM_020486|Mitogen-activated protein kinase 16 isoform 1; K04371 mitogen-activated protein kinase 1/3 [EC:2.7.11.24] (A)	[T]	Signal transduction mechanisms	Mitogen-activated protein kinase 16 GN=MPK16 OS=Arabidopsis thaliana (Mouse-ear cress) PE=2 SV=2	Mitogen-activated protein kinase 16 {ECO:0000313|EMBL:ADI52629.1} OS=Gossypium hirsutum (Upland cotton) PE=2 SV=1	Mitogen-activated protein kinase 16 [Gossypium arboreum]	Gossypium hirsutum cultivar TM-1 mitogen-activated protein kinase 4 (MPK4) mRNA, complete cds	--	biological process: metabolic process (GO:0008152);; biological process: cellular process (GO:0009987);; biological process: signaling (GO:0023052);; biological process: single-organism process (GO:0044699);; biological process: response to stimulus (GO:0050896);; biological process: biological regulation (GO:0065007);; molecular function: catalytic activity (GO:0003824);; molecular function: mol…
gene12729	3.88481	23.4527	3.34726	15.0601	5.29771	6.74e-08	2.39714	up	0.124429	1.21539	normal	[O]	Posttranslational modification, protein turnover, chaperones	Molecular Function: lactoylglutathione lyase activity (GO:0004462);; Molecular Function: transferase activity (GO:0016740);;	K00799|1.3236e-130|tcc:TCM_020468|Tau class glutathione transferase GSTU43; K00799 glutathione S-transferase [EC:2.5.1.18] (A)	[O]	Posttranslational modification, protein turnover, chaperones	Probable glutathione S-transferase OS=Nicotiana tabacum (Common tobacco) PE=2 SV=1	Tau class glutathione transferase GSTU43 {ECO:0000313|EMBL:EOY05473.1} OS=Theobroma cacao (Cacao) PE=3 SV=1	PREDICTED: uncharacterized protein LOC104602212 [Nelumbo nucifera]	Theobroma cacao Tau class glutathione transferase GSTU43 (TCM_020468) mRNA, complete cds	Glutathione metabolism (ko00480)	molecular function: catalytic activity (GO:0003824);; biological process: metabolic process (GO:0008152)
gene12731	0.515297	0.190198	2.92762	1.04873	2.35644	0.000998982	-3.22937	down	0.751981	-1.0861	normal	[O]	Posttranslational modification, protein turnover, chaperones	Molecular Function: lactoylglutathione lyase activity (GO:0004462);; Molecular Function: transferase activity (GO:0016740);;	K00799|2.02962e-101|tcc:TCM_020448|Glutathione S-transferase tau 7; K00799 glutathione S-transferase [EC:2.5.1.18] (A)	[O]	Posttranslational modification, protein turnover, chaperones	Probable glutathione S-transferase OS=Nicotiana tabacum (Common tobacco) PE=2 SV=1	Glutathione S-transferase tau 7 {ECO:0000313|EMBL:EOY05452.1} OS=Theobroma cacao (Cacao) PE=3 SV=1	Glutathione transferase GST 23 [Gossypium arboreum]	Theobroma cacao Glutathione S-transferase, putative (TCM_020456) mRNA, complete cds	Glutathione metabolism (ko00480)	molecular function: catalytic activity (GO:0003824);; biological process: metabolic process (GO:0008152)
gene12744	7.2452	3.63444	6.49995	2.95426	12.0364	0.512575	-0.867612	normal	0.000502667	-1.99005	down	[O]	Posttranslational modification, protein turnover, chaperones	Molecular Function: lyase activity (GO:0016829);;	K00799|3.39947e-125|tcc:TCM_020457|Glutathione S-transferase tau 7; K00799 glutathione S-transferase [EC:2.5.1.18] (A)	[O]	Posttranslational modification, protein turnover, chaperones	Probable glutathione S-transferase OS=Nicotiana tabacum (Common tobacco) PE=2 SV=1	Glutathione S-transferase tau 7 {ECO:0000313|EMBL:EOY05454.1} OS=Theobroma cacao (Cacao) PE=3 SV=1	Glutathione S-transferase tau 7 [Theobroma cacao]	Theobroma cacao Glutathione S-transferase tau 7 (TCM_020457) mRNA, complete cds	Glutathione metabolism (ko00480)	molecular function: catalytic activity (GO:0003824);; biological process: metabolic process (GO:0008152)
gene12757	10.5278	6.64884	6.07069	6.6837	25.9799	0.900872	0.150933	normal	0.000111208	-1.9663	down	[Q]	Secondary metabolites biosynthesis, transport and catabolism	Molecular Function: hydrolase activity (GO:0016787);;	--	[R]	General function prediction only	Endo-1,3;1,4-beta-D-glucanase (Precursor) OS=Zea mays (Maize) PE=1 SV=1	Alpha/beta-Hydrolases superfamily protein isoform 2 {ECO:0000313|EMBL:EOY05506.1} OS=Theobroma cacao (Cacao) PE=4 SV=1	Endo-1,3(4)-beta-D-glucanase [Gossypium arboreum]	Theobroma cacao Alpha/beta-Hydrolases superfamily protein isoform 2 (TCM_020491) mRNA, complete cds	--	molecular function: catalytic activity (GO:0003824);; biological process: metabolic process (GO:0008152)
gene12763	421.484	394.433	322.076	479.533	77.1713	0.986639	0.197329	normal	8.57e-08	2.52007	up	[R]	General function prediction only	--	K16302|1.50231e-46|tcc:TCM_020501|CBS domain-containing protein with a domain of Uncharacterized protein function isoform 1; K16302 metal transporter CNNM (A)	[R]	General function prediction only	Glycine-rich RNA-binding protein 10 GN=GRP10 OS=Brassica napus (Rape) PE=2 SV=1	CBS domain-containing protein with a domain of Uncharacterized protein function isoform 1 {ECO:0000313|EMBL:EOY05517.1} OS=Theobroma cacao (Cacao) PE=4 SV=1	Glycine-rich RNA-binding 10 [Gossypium arboreum]	Theobroma cacao CBS domain-containing protein with a domain of Uncharacterized protein function isoform 1 (TCM_020501) mRNA, complete cds	--	--
gene12781	111.154	91.4804	26.9613	51.5455	11.9724	1.42e-05	1.78534	up	2.12e-05	2.08117	up	[RTKL]	--	Molecular Function: protein kinase activity (GO:0004672);;	K08867|0|tcc:TCM_020616|Kinase, putative isoform 2; K08867 WNK lysine deficient protein kinase [EC:2.7.11.1] (A)	[R]	General function prediction only	Serine/threonine-protein kinase WNK1 GN=WNK1 OS=Arabidopsis thaliana (Mouse-ear cress) PE=1 SV=1	No lysine kinase 1 isoform 1 {ECO:0000313|EMBL:EOY05674.1} OS=Theobroma cacao (Cacao) PE=4 SV=1	Serine/threonine-protein kinase WNK1 [Gossypium arboreum]	Theobroma cacao No lysine kinase 1 isoform 1 (TCM_020616) mRNA, complete cds	--	molecular function: catalytic activity (GO:0003824);; biological process: metabolic process (GO:0008152);; biological process: cellular process (GO:0009987)
gene128	0.557103	1.10325	0	1.74175	0.194317	0.000665343	3.63318	up	0.00158312	2.69333	up	--	--	--	--	--	--	Putative transcription factor bHLH041 GN=MHM17.7 OS=Arabidopsis thaliana (Mouse-ear cress) PE=3 SV=1	Basic helix-loop-helix DNA-binding family protein, putative {ECO:0000313|EMBL:EOY30429.1} OS=Theobroma cacao (Cacao) PE=4 SV=1	Basic helix-loop-helix DNA-binding family protein, putative [Theobroma cacao]	Theobroma cacao Basic helix-loop-helix DNA-binding family protein, putative (TCM_037645) mRNA, complete cds	--	--
gene12822	87.9807	259.065	30.299	239.837	19.3665	2.22e-16	3.06436	up	5e-15	3.56817	up	[P]	Inorganic ion transport and metabolism	Biological Process: sulfate assimilation (GO:0000103);; Molecular Function: sulfate adenylyltransferase (ATP) activity (GO:0004781);; Cellular Component: mitochondrion (GO:0005739);; Cellular Component: plasma membrane (GO:0005886);; Cellular Component: chloroplast stroma (GO:0009570);; Biological Process: response to cadmium ion (GO:0046686);;	K13811|0|tcc:TCM_020727|Pseudouridine synthase/archaeosine transglycosylase-like family protein; K13811 3'-phosphoadenosine 5'-phosphosulfate synthase [EC:2.7.7.4 2.7.1.25] (A)	[P]	Inorganic ion transport and metabolism	ATP sulfurylase 1, chloroplastic (Precursor) GN=APS1 OS=Arabidopsis thaliana (Mouse-ear cress) PE=1 SV=1	Pseudouridine synthase/archaeosine transglycosylase-like family protein {ECO:0000313|EMBL:EOY05826.1} OS=Theobroma cacao (Cacao) PE=4 SV=1	ATP sulfurylase 1, chloroplastic -like protein [Gossypium arboreum]	Theobroma cacao Pseudouridine synthase/archaeosine transglycosylase-like family protein (TCM_020727) mRNA, complete cds	Purine metabolism (ko00230);; Selenocompound metabolism (ko00450);; Sulfur metabolism (ko00920)	biological process: metabolic process (GO:0008152);; biological process: cellular process (GO:0009987);; molecular function: catalytic activity (GO:0003824);; cellular component: cell (GO:0005623);; cellular component: organelle (GO:0043226);; cellular component: cell part (GO:0044464);; cellular component: membrane (GO:0016020);; cellular component: organelle part (GO:0044422);; biological proce…
gene12828	66.4385	76.8102	26.7144	38.2511	10.141	0.00216441	1.41047	up	0.000224451	1.88647	up	--	--	Molecular Function: DNA binding (GO:0003677);; Molecular Function: sequence-specific DNA binding transcription factor activity (GO:0003700);; Cellular Component: nucleus (GO:0005634);; Biological Process: regulation of transcription, DNA-templated (GO:0006355);; Biological Process: regulation of translation (GO:0006417);; Biological Process: microtubule nucleation (GO:0007020);; Biological Proces…	K14484|3.32222e-106|tcc:TCM_020770|AUX/IAA transcriptional regulator family protein; K14484 auxin-responsive protein IAA (A)	--	--	Auxin-induced protein 22B GN=AUX22B OS=Vigna radiata var. radiata (Mung bean) PE=2 SV=1	Auxin-responsive protein {ECO:0000256|RuleBase:RU004549} OS=Gossypium barbadense (Sea-island cotton) PE=2 SV=1	Gbiaa-Re [Gossypium barbadense]	Gossypium barbadense Gbiaa-Re (iaa-re) mRNA, complete cds	Plant hormone signal transduction (ko04075)	molecular function: binding (GO:0005488);; molecular function: nucleic acid binding transcription factor activity (GO:0001071);; biological process: biological regulation (GO:0065007);; cellular component: cell (GO:0005623);; cellular component: organelle (GO:0043226);; cellular component: cell part (GO:0044464);; biological process: cellular process (GO:0009987);; biological process: single-orga…
gene1283	3.2423	1.92922	5.06302	2.14253	17.2698	0.0414982	-1.33962	normal	1.93e-09	-2.97317	down	--	--	Biological Process: response to fungus (GO:0009620);;	--	--	--	Protein PMR5 GN=MZN1.6 OS=Arabidopsis thaliana (Mouse-ear cress) PE=2 SV=1	Uncharacterized protein {ECO:0000313|EMBL:EOY33690.1} OS=Theobroma cacao (Cacao) PE=4 SV=1	Uncharacterized protein TCM_041593 [Theobroma cacao]	Theobroma cacao Uncharacterized protein (TCM_041593) mRNA, complete cds	--	biological process: response to stimulus (GO:0050896);; biological process: multi-organism process (GO:0051704)
gene12836	59.6392	53.2146	15.1691	16.3811	7.00878	7.54e-06	1.81337	up	0.1036	1.19897	normal	[M]	Cell wall/membrane/envelope biogenesis	Molecular Function: transferase activity (GO:0016740);;	--	--	--	Cellulose synthase-like protein G2 OS=Arabidopsis thaliana (Mouse-ear cress) PE=2 SV=1	Cellulose synthase like G2, putative {ECO:0000313|EMBL:EOY05952.1} OS=Theobroma cacao (Cacao) PE=4 SV=1	Cellulose synthase like G2, putative [Theobroma cacao]	Theobroma cacao Cellulose synthase like G2, putative (TCM_046772) mRNA, complete cds	--	molecular function: catalytic activity (GO:0003824);; biological process: metabolic process (GO:0008152)
gene1284	1.93178	0.777211	2.99903	0.852067	3.88239	0.000654289	-1.89698	down	0.00024025	-2.14253	down	[E]	Amino acid transport and metabolism	Molecular Function: asparagine synthase (glutamine-hydrolyzing) activity (GO:0004066);; Molecular Function: ATP binding (GO:0005524);; Biological Process: cellular amino acid catabolic process (GO:0009063);; Biological Process: response to absence of light (GO:0009646);; Biological Process: L-asparagine biosynthetic process (GO:0070981);;	K01953|0|tcc:TCM_041592|Glutamine-dependent asparagine synthase 1; K01953 asparagine synthase (glutamine-hydrolysing) [EC:6.3.5.4] (A)	[E]	Amino acid transport and metabolism	Asparagine synthetase [glutamine-hydrolyzing] 1 GN=T21L8.90 OS=Arabidopsis thaliana (Mouse-ear cress) PE=2 SV=2	Asparagine synthetase {ECO:0000256|PIRNR:PIRNR001589} OS=Theobroma cacao (Cacao) PE=4 SV=1	Glutamine-dependent asparagine synthase 1 [Theobroma cacao]	Theobroma cacao Glutamine-dependent asparagine synthase 1 (TCM_041592) mRNA, complete cds	Alanine, aspartate and glutamate metabolism (ko00250)	molecular function: catalytic activity (GO:0003824);; biological process: metabolic process (GO:0008152);; molecular function: binding (GO:0005488);; biological process: cellular process (GO:0009987);; biological process: single-organism process (GO:0044699);; biological process: response to stimulus (GO:0050896)
gene12840	0.0647682	0.262273	0	1.5187	0	--	--	--	0.00800276	3.26083	up	--	--	--	--	--	--	Transcriptional regulator SUPERMAN GN=K14B15.1 OS=Arabidopsis thaliana (Mouse-ear cress) PE=1 SV=1	C2H2 and C2HC zinc fingers superfamily protein, putative {ECO:0000313|EMBL:EOY05961.1} OS=Theobroma cacao (Cacao) PE=4 SV=1	Transcriptional regulator SUPERMAN -like protein [Gossypium arboreum]	Theobroma cacao C2H2 and C2HC zinc fingers superfamily protein, putative (TCM_020818) mRNA, complete cds	--	--
gene12855	10.4285	2.98739	6.06219	2.41026	10.3229	0.212901	-1.06299	normal	0.000153479	-2.08687	down	--	--	Molecular Function: DNA binding (GO:0003677);; Molecular Function: sequence-specific DNA binding transcription factor activity (GO:0003700);; Cellular Component: nucleus (GO:0005634);; Biological Process: regulation of transcription, DNA-templated (GO:0006355);;	K14516|4.98479e-94|tcc:TCM_020871|Ethylene-responsive transcription factor 1B; K14516 ethylene-responsive transcription factor 1 (A)	--	--	Ethylene-responsive transcription factor 1B GN=K14B15.15 OS=Arabidopsis thaliana (Mouse-ear cress) PE=1 SV=2	Ethylene-responsive transcription factor 1B {ECO:0000313|EMBL:EOY06019.1} OS=Theobroma cacao (Cacao) PE=4 SV=1	Ethylene-responsive transcription factor 1B [Theobroma cacao]	Theobroma cacao Ethylene-responsive transcription factor 1B (TCM_020871) mRNA, complete cds	Plant hormone signal transduction (ko04075)	molecular function: binding (GO:0005488);; molecular function: nucleic acid binding transcription factor activity (GO:0001071);; biological process: biological regulation (GO:0065007);; cellular component: cell (GO:0005623);; cellular component: organelle (GO:0043226);; cellular component: cell part (GO:0044464)
gene12857	2.09238	3.93636	25.3055	11.9067	16.8684	8.03e-11	-2.76632	down	0.812503	-0.47478	normal	--	--	--	--	--	--	Repetitive proline-rich cell wall protein 2 (Precursor) GN=PRP2 OS=Medicago truncatula (Barrel medic) PE=2 SV=1	Proline-rich protein-1 {ECO:0000313|EMBL:AAK69445.1} OS=Gossypium hirsutum (Upland cotton) PE=4 SV=1	proline-rich protein-1 [Gossypium hirsutum]	Gossypium hirsutum proline-rich protein (PRP6) mRNA, complete cds	--	--
gene12863	5.21126	5.61809	13.3497	3.89091	11.4391	0.0163891	-1.23448	normal	0.00318857	-1.62198	down	[L]	Replication, recombination and repair	Molecular Function: DNA photolyase activity (GO:0003913);; Cellular Component: vacuole (GO:0005773);; Biological Process: DNA repair (GO:0006281);; Biological Process: chromatin remodeling (GO:0006338);; Biological Process: response to water deprivation (GO:0009414);; Biological Process: phototropism (GO:0009638);; Biological Process: blue light signaling pathway (GO:0009785);; Molecular Function…	K12119|0|tcc:TCM_020885|Cryptochrome 2 isoform 1; K12119 cryptochrome 2 (A)	[LT]	--	Cryptochrome-2 GN=F19P19.14 OS=Arabidopsis thaliana (Mouse-ear cress) PE=1 SV=2	Cryptochrome 2 isoform 2 {ECO:0000313|EMBL:EOY06036.1} OS=Theobroma cacao (Cacao) PE=4 SV=1	Cryptochrome 2 isoform 2 [Theobroma cacao]	Theobroma cacao Cryptochrome 2 isoform 2 (TCM_020885) mRNA, complete cds	Circadian rhythm - plant (ko04712)	molecular function: catalytic activity (GO:0003824);; biological process: metabolic process (GO:0008152);; cellular component: cell (GO:0005623);; cellular component: organelle (GO:0043226);; cellular component: cell part (GO:0044464);; biological process: cellular process (GO:0009987);; biological process: single-organism process (GO:0044699);; biological process: response to stimulus (GO:005089…
gene12884	6.57015	22.4147	1.97694	14.2393	8.90231	1.45e-14	3.05703	up	0.806874	0.561903	normal	--	--	--	--	--	--	Glycine-rich cell wall structural protein 1 (Precursor) GN=GRP-1 OS=Petunia hybrida (Petunia) PE=1 SV=1	Uncharacterized protein {ECO:0000313|EMBL:EOY06121.1} OS=Theobroma cacao (Cacao) PE=4 SV=1	Uncharacterized protein TCM_020942 [Theobroma cacao]	Gossypium hirsutum clone NBRI_GE59946 microsatellite sequence	--	--
gene1290	102.367	81.5288	49.4758	102.094	15.8423	0.784845	0.690597	normal	8.5e-09	2.66192	up	[PR]	--	Biological Process: cell death (GO:0008219);; Cellular Component: chloroplast thylakoid (GO:0009534);; Cellular Component: chloroplast inner membrane (GO:0009706);; Biological Process: embryo development ending in seed dormancy (GO:0009793);; Biological Process: defense response to bacterium, incompatible interaction (GO:0009816);; Biological Process: leaf morphogenesis (GO:0009965);; Biological …	K13071|0|tcc:TCM_041583|Pheophorbide a oxygenase family protein with Rieske [2Fe-2S] domain; K13071 pheophorbide a oxygenase [EC:1.14.12.20] (A)	--	--	Pheophorbide a oxygenase, chloroplastic (Precursor) GN=F28D10_70 OS=Arabidopsis thaliana (Mouse-ear cress) PE=1 SV=1	Pheophorbide a oxygenase family protein with Rieske [2Fe-2S] domain {ECO:0000313|EMBL:EOY33677.1} OS=Theobroma cacao (Cacao) PE=4 SV=1	Pheophorbide a oxygenase, chloroplastic -like protein [Gossypium arboreum]	Theobroma cacao Pheophorbide a oxygenase family protein with Rieske [2Fe-2S] domain (TCM_041583) mRNA, complete cds	Porphyrin and chlorophyll metabolism (ko00860)	biological process: cellular process (GO:0009987);; biological process: single-organism process (GO:0044699);; cellular component: cell (GO:0005623);; cellular component: organelle (GO:0043226);; cellular component: organelle part (GO:0044422);; cellular component: cell part (GO:0044464);; cellular component: membrane (GO:0016020);; biological process: reproductive process (GO:0022414);; biologic…
gene12909	123.252	47.0358	148.359	44.4773	140.656	8.74e-05	-1.65286	down	0.00168918	-1.70894	down	[R]	General function prediction only	Molecular Function: nucleotide binding (GO:0000166);; Molecular Function: nucleic acid binding (GO:0003676);; Cellular Component: ribonucleoprotein complex (GO:0030529);;	--	[R]	General function prediction only	RNA-binding protein CP29B, chloroplastic {ECO:0000305} (Precursor) GN=F3G5.1 OS=Arabidopsis thaliana (Mouse-ear cress) PE=1 SV=1	RNA-binding family protein {ECO:0000313|EMBL:EOY06191.1} OS=Theobroma cacao (Cacao) PE=4 SV=1	28 kDa ribonucleoprotein, chloroplastic [Gossypium arboreum]	Theobroma cacao RNA-binding family protein (TCM_021006) mRNA, complete cds	--	molecular function: binding (GO:0005488);; cellular component: cell (GO:0005623);; cellular component: macromolecular complex (GO:0032991);; cellular component: cell part (GO:0044464)
gene12930	278.947	206.134	49.0185	136.571	118.883	7.08e-07	1.9727	up	0.977411	0.141869	normal	[P]	Inorganic ion transport and metabolism	Cellular Component: plasma membrane (GO:0005886);; Molecular Function: high-affinity secondary active ammonium transmembrane transporter activity (GO:0015398);; Cellular Component: integral component of membrane (GO:0016021);; Biological Process: ammonium transmembrane transport (GO:0072488);;	K03320|0|tcc:TCM_021045|Ammonium transporter 1,5; K03320 ammonium transporter, Amt family (A)	[P]	Inorganic ion transport and metabolism	Ammonium transporter 1 member 1 GN=AMT1-1 OS=Arabidopsis thaliana (Mouse-ear cress) PE=1 SV=1	Ammonium transporter 1,5 {ECO:0000313|EMBL:EOY06246.1} OS=Theobroma cacao (Cacao) PE=4 SV=1	Ammonium transporter 1,5 [Theobroma cacao]	Theobroma cacao Ammonium transporter 1,5 (TCM_021045) mRNA, complete cds	--	cellular component: cell (GO:0005623);; cellular component: membrane (GO:0016020);; cellular component: cell part (GO:0044464);; molecular function: transporter activity (GO:0005215);; biological process: cellular process (GO:0009987);; biological process: single-organism process (GO:0044699);; biological process: localization (GO:0051179);; cellular component: membrane part (GO:0044425)
gene12946	0.32641	0.304264	1.19174	0.418039	1.9492	0.0313225	-1.9569	normal	0.0050254	-2.11653	down	[GEPR]	--	Molecular Function: sugar:proton symporter activity (GO:0005351);; Cellular Component: integral component of membrane (GO:0016021);; Biological Process: carbohydrate transmembrane transport (GO:0034219);;	K08145|0|tcc:TCM_046780|Major facilitator superfamily protein; K08145 MFS transporter, SP family, solute carrier family 2 (facilitated glucose transporter), member 8 (A)	[R]	General function prediction only	Sugar transporter ERD6-like 16 GN=At5g18840 OS=Arabidopsis thaliana (Mouse-ear cress) PE=2 SV=2	Major facilitator superfamily protein {ECO:0000313|EMBL:EOY06350.1} OS=Theobroma cacao (Cacao) PE=3 SV=1	Major facilitator superfamily protein [Theobroma cacao]	Theobroma cacao Major facilitator superfamily protein (TCM_046780) mRNA, complete cds	--	molecular function: transporter activity (GO:0005215);; biological process: cellular process (GO:0009987);; biological process: single-organism process (GO:0044699);; biological process: localization (GO:0051179);; cellular component: membrane (GO:0016020);; cellular component: membrane part (GO:0044425)
gene12949	4.6592	2.25089	5.34143	2.16306	7.21614	0.0260122	-1.20896	normal	0.000910895	-1.75565	down	--	--	--	--	[KTDL]	--	--	Uncharacterized protein {ECO:0000313|EMBL:ESR32934.1} OS=Citrus clementina PE=4 SV=1	PAX-interacting 1 [Gossypium arboreum]	Theobroma cacao BRCT domain-containing DNA repair protein, putative isoform 1 (TCM_021114) mRNA, complete cds	--	--
gene12951	0.139351	0.0646884	0.336863	0.0631167	0.523305	0.30228	-2.03274	normal	0.00876109	-2.59901	down	[RTKL]	--	Biological Process: phragmoplast assembly (GO:0000914);; Molecular Function: protein serine/threonine kinase activity (GO:0004674);; Molecular Function: ATP binding (GO:0005524);; Biological Process: protein phosphorylation (GO:0006468);; Molecular Function: microtubule binding (GO:0008017);; Cellular Component: plasmodesma (GO:0009506);; Biological Process: embryo development ending in seed dorm…	K17545|0|tcc:TCM_021120|Kinase family protein with ARM repeat domain isoform 1; K17545 serine/threonine-protein kinase ULK4 [EC:2.7.11.1] (A)	[R]	General function prediction only	Serine/threonine-protein kinase TIO GN=F14I3.15 OS=Arabidopsis thaliana (Mouse-ear cress) PE=1 SV=1	Kinase family protein with ARM repeat domain isoform 1 {ECO:0000313|EMBL:EOY06385.1} OS=Theobroma cacao (Cacao) PE=4 SV=1	Kinase family protein with ARM repeat domain isoform 1 [Theobroma cacao]	Theobroma cacao Kinase family protein with ARM repeat domain isoform 1 (TCM_021120) mRNA, complete cds	--	biological process: cellular process (GO:0009987);; biological process: single-organism process (GO:0044699);; biological process: cellular component organization or biogenesis (GO:0071840);; molecular function: catalytic activity (GO:0003824);; biological process: metabolic process (GO:0008152);; molecular function: binding (GO:0005488);; cellular component: cell junction (GO:0030054);; biologic…
gene12960	19.6906	12.3137	13.3057	27.1243	7.42243	0.917072	-0.16081	normal	0.000470978	1.81557	up	--	--	Molecular Function: zinc ion binding (GO:0008270);;	K10144|1.12901e-174|cit:102629227|RING finger and CHY zinc finger domain-containing protein 1-like; K10144 RING finger and CHY zinc finger domain-containing protein 1 [EC:6.3.2.19] (A)	[R]	General function prediction only	--	Uncharacterized protein {ECO:0000313|EMBL:ESR32875.1} OS=Citrus clementina PE=4 SV=1	hypothetical protein CICLE_v10005640mg [Citrus clementina]	Theobroma cacao CHY-type/CTCHY-type/RING-type Zinc finger protein isoform 1 (TCM_021148) mRNA, complete cds	Ubiquitin mediated proteolysis (ko04120)	molecular function: binding (GO:0005488)
gene12981	0.846958	1.61366	3.39812	0.723947	3.52067	0.611536	-0.891667	normal	0.00271345	-2.15464	down	--	--	--	K15032|8.85402e-154|tcc:TCM_021172|Mitochondrial transcription termination factor family protein, putative isoform 1; K15032 mTERF domain-containing protein, mitochondrial (A)	[KR]	--	--	Mitochondrial transcription termination factor family protein, putative isoform 1 {ECO:0000313|EMBL:EOY06460.1} OS=Theobroma cacao (Cacao) PE=4 SV=1	Mitochondrial transcription termination factor family protein, putative isoform 1 [Theobroma cacao]	Theobroma cacao Mitochondrial transcription termination factor family protein, putative isoform 1 (TCM_021172) mRNA, complete cds	--	--
gene12996	77.5605	60.3624	177.652	59.2951	124.937	0.000343807	-1.54817	down	0.191017	-1.12962	normal	--	--	Biological Process: cellular metabolic process (GO:0044237);; Biological Process: single-organism cellular process (GO:0044763);; Biological Process: organic substance metabolic process (GO:0071704);;	--	--	--	Protein RALF-like 33 (Precursor) OS=Arabidopsis thaliana (Mouse-ear cress) PE=2 SV=1	Rapid alkalinization factor 1, putative {ECO:0000313|EMBL:EOY06507.1} OS=Theobroma cacao (Cacao) PE=4 SV=1	Rapid alkalinization factor 1, putative [Theobroma cacao]	Theobroma cacao Rapid alkalinization factor 1, putative (TCM_021204) mRNA, complete cds	--	biological process: metabolic process (GO:0008152);; biological process: cellular process (GO:0009987);; biological process: single-organism process (GO:0044699)
gene13005	2.7358	58.9359	43.8502	123.588	24.4861	0.932033	0.256899	normal	3.27e-06	2.22653	up	--	--	Cellular Component: plasma membrane (GO:0005886);; Biological Process: carbohydrate transport (GO:0008643);; Cellular Component: integral component of membrane (GO:0016021);;	K15382|5.51647e-125|tcc:TCM_021237|Nodulin MtN3 family protein; K15382 solute carrier family 50 (sugar transporter) (A)	[R]	General function prediction only	Bidirectional sugar transporter SWEET17 OS=Arabidopsis thaliana (Mouse-ear cress) PE=2 SV=2	Nodulin MtN3 family protein {ECO:0000313|EMBL:EOY06556.1} OS=Theobroma cacao (Cacao) PE=4 SV=1	Nodulin MtN3 family protein [Theobroma cacao]	Theobroma cacao Nodulin MtN3 family protein (TCM_021237) mRNA, complete cds	--	cellular component: cell (GO:0005623);; cellular component: membrane (GO:0016020);; cellular component: cell part (GO:0044464);; biological process: single-organism process (GO:0044699);; biological process: localization (GO:0051179);; cellular component: membrane part (GO:0044425)
gene13010	1.98325	2.20664	11.9889	6.41305	24.5442	3.28e-05	-2.31176	down	0.000651623	-1.8976	down	--	--	--	--	--	--	--	Uncharacterized protein {ECO:0000313|EMBL:EOY06569.1} OS=Theobroma cacao (Cacao) PE=4 SV=1	Uncharacterized protein TCM_021248 [Theobroma cacao]	Theobroma cacao Uncharacterized protein (TCM_021248) mRNA, complete cds	--	--
gene13020	119.9	62.442	57.1281	55.7918	14.9443	0.972535	0.0839328	normal	0.000205882	1.8821	up	[T]	Signal transduction mechanisms	Molecular Function: phosphoprotein phosphatase activity (GO:0004721);; Cellular Component: nucleus (GO:0005634);; Cellular Component: cytoplasm (GO:0005737);; Biological Process: metabolic process (GO:0008152);;	--	[T]	Signal transduction mechanisms	Probable protein phosphatase 2C 73 OS=Arabidopsis thaliana (Mouse-ear cress) PE=2 SV=1	Phosphatase 2C family protein isoform 1 {ECO:0000313|EMBL:EOY06595.1} OS=Theobroma cacao (Cacao) PE=4 SV=1	hypothetical protein F383_20162 [Gossypium arboreum]	Theobroma cacao Phosphatase 2C family protein isoform 1 (TCM_021268) mRNA, complete cds	--	molecular function: catalytic activity (GO:0003824);; biological process: metabolic process (GO:0008152);; biological process: cellular process (GO:0009987);; cellular component: cell (GO:0005623);; cellular component: organelle (GO:0043226);; cellular component: cell part (GO:0044464)
gene13114	4.18776	2.11836	8.75769	3.63183	10.3903	2.11e-06	-2.04019	down	0.0092945	-1.51431	down	--	--	Molecular Function: inorganic anion exchanger activity (GO:0005452);; Cellular Component: plasma membrane (GO:0005886);; Biological Process: anion transport (GO:0006820);; Cellular Component: integral component of membrane (GO:0016021);;	--	[P]	Inorganic ion transport and metabolism	Boron transporter 1 GN=BOR1 OS=Arabidopsis thaliana (Mouse-ear cress) PE=1 SV=1	HCO3-transporter family isoform 1 {ECO:0000313|EMBL:EOY06852.1} OS=Theobroma cacao (Cacao) PE=4 SV=1	Boron transporter 1 -like protein [Gossypium arboreum]	Theobroma cacao HCO3- transporter family isoform 1 (TCM_021453) mRNA, complete cds	--	molecular function: transporter activity (GO:0005215);; biological process: cellular process (GO:0009987);; biological process: single-organism process (GO:0044699);; biological process: localization (GO:0051179);; cellular component: cell (GO:0005623);; cellular component: membrane (GO:0016020);; cellular component: cell part (GO:0044464);; cellular component: membrane part (GO:0044425)
gene13118	19.1308	35.888	13.0533	27.7732	11.8682	0.00325506	1.381	up	0.0994109	1.23311	normal	--	--	--	--	[R]	General function prediction only	30-kDa cleavage and polyadenylation specificity factor 30 {ECO:0000303|PubMed:18479511} OS=Arabidopsis thaliana (Mouse-ear cress) PE=1 SV=1	Yth domain-containing protein, putative isoform 1 {ECO:0000313|EMBL:EOY06858.1} OS=Theobroma cacao (Cacao) PE=4 SV=1	YTH domain family protein 2 [Gossypium arboreum]	Theobroma cacao Yth domain-containing protein, putative isoform 1 (TCM_021457) mRNA, complete cds	--	--
gene13122	1.30869	1.67882	4.00348	2.62838	8.7416	0.0399275	-1.39801	normal	0.00154758	-1.78869	down	[IQR]	--	Biological Process: metabolic process (GO:0008152);;	--	[Q]	Secondary metabolites biosynthesis, transport and catabolism	Short-chain dehydrogenase TIC 32, chloroplastic GN=TIC32 OS=Arabidopsis thaliana (Mouse-ear cress) PE=2 SV=1	Rossmann-fold NAD(P)-binding domain-containing protein isoform 1 {ECO:0000313|EMBL:EOY06867.1} OS=Theobroma cacao (Cacao) PE=4 SV=1	Dehydrogenase/reductase SDR family member on chromosome X [Gossypium arboreum]	Theobroma cacao Rossmann-fold NAD(P)-binding domain-containing protein isoform 1 (TCM_021462) mRNA, complete cds	--	biological process: metabolic process (GO:0008152)
gene13127	0.5765	0.355047	3.2211	2.89828	5.22156	0.00791476	-2.58932	down	0.805019	-0.612159	normal	--	--	Biological Process: autophagy (GO:0006914);; Molecular Function: microtubule binding (GO:0008017);; Biological Process: CVT pathway (GO:0032258);; Biological Process: para-aminobenzoic acid metabolic process (GO:0046482);;	K08341|1.55336e-62|pper:PRUPE_ppa013518mg|hypothetical protein; K08341 GABA(A) receptor-associated protein (A)	[Z]	Cytoskeleton	Autophagy-related protein 8i GN=MQD17.3 OS=Arabidopsis thaliana (Mouse-ear cress) PE=2 SV=1	Autophagy-related protein {ECO:0000256|RuleBase:RU004384} OS=Prunus persica (Peach) PE=3 SV=1	Autophagy-related 8i -like protein [Gossypium arboreum]	Gossypium hirsutum clone NBRI_GE9098 microsatellite sequence	Regulation of autophagy (ko04140)	biological process: metabolic process (GO:0008152);; biological process: cellular process (GO:0009987);; molecular function: binding (GO:0005488);; biological process: single-organism process (GO:0044699);; biological process: localization (GO:0051179)
gene13130	13.4761	10.516	8.99554	9.8338	26.2999	0.9373	0.176806	normal	0.00352808	-1.61668	down	--	--	--	--	--	--	Squamosa promoter-binding-like protein 1 GN=F14M4.9/F14M4.10 OS=Arabidopsis thaliana (Mouse-ear cress) PE=1 SV=2	Squamosa promoter-binding protein, putative isoform 1 {ECO:0000313|EMBL:EOY06896.1} OS=Theobroma cacao (Cacao) PE=4 SV=1	Squamosa promoter-binding protein, putative isoform 1 [Theobroma cacao]	Gossypium hirsutum SQUAMOSA promoter binding-like transcription factor (SPL1) mRNA, complete cds	--	--
gene13132	5.33842	4.96988	11.9661	6.27471	21.5921	0.0109763	-1.28717	normal	0.000438027	-1.81288	down	[RTKL]	--	Molecular Function: protein serine/threonine kinase activity (GO:0004674);; Molecular Function: ATP binding (GO:0005524);; Biological Process: protein phosphorylation (GO:0006468);;	--	[T]	Signal transduction mechanisms	Probable receptor-like protein kinase At5g18500 GN=At5g18500 OS=Arabidopsis thaliana (Mouse-ear cress) PE=2 SV=1	Kinase superfamily protein {ECO:0000313|EMBL:EOY06900.1} OS=Theobroma cacao (Cacao) PE=3 SV=1	Kinase superfamily protein [Theobroma cacao]	Theobroma cacao Kinase superfamily protein (TCM_021485) mRNA, complete cds	--	molecular function: catalytic activity (GO:0003824);; biological process: metabolic process (GO:0008152);; biological process: cellular process (GO:0009987);; molecular function: binding (GO:0005488)
gene13150	3.63853	1.19688	2.75386	0.87009	8.86969	0.109864	-1.18513	normal	6.38e-11	-3.28442	down	--	--	--	--	--	--	Protein CHUP1, chloroplastic GN=CHUP1 OS=Arabidopsis thaliana (Mouse-ear cress) PE=1 SV=1	Hydroxyproline-rich glycoprotein family protein, putative isoform 1 {ECO:0000313|EMBL:EOY06939.1} OS=Theobroma cacao (Cacao) PE=4 SV=1	Hydroxyproline-rich glycoprotein family protein, putative isoform 1 [Theobroma cacao]	Theobroma cacao Hydroxyproline-rich glycoprotein family protein, putative isoform 1 (TCM_021508) mRNA, complete cds	--	--
gene13158	4.84442	1.63963	7.28288	2.91271	6.8713	2.69e-06	-2.12105	down	0.139845	-1.16913	normal	--	--	Molecular Function: peptidase activity (GO:0008233);; Biological Process: primary metabolic process (GO:0044238);; Biological Process: organic substance metabolic process (GO:0071704);;	K08245|0|tcc:TCM_021509|Aspartic proteinase A1, putative isoform 2; K08245 phytepsin [EC:3.4.23.40] (A)	[O]	Posttranslational modification, protein turnover, chaperones	Aspartic proteinase oryzasin-1 (Precursor) GN=OJ1781_H11.11 OS=Oryza sativa subsp. japonica (Rice) PE=2 SV=2	Aspartic proteinase, putative isoform 1 {ECO:0000313|EMBL:EOY06944.1} OS=Theobroma cacao (Cacao) PE=3 SV=1	hypothetical protein F383_24995 [Gossypium arboreum]	Theobroma cacao Aspartic proteinase, putative isoform 1 (TCM_021509) mRNA, complete cds	--	molecular function: catalytic activity (GO:0003824);; biological process: metabolic process (GO:0008152)
gene13159	17.9873	2.84853	13.0884	3.48357	9.75309	1.26e-07	-2.20472	down	0.0117286	-1.50505	normal	--	--	Molecular Function: aspartic-type endopeptidase activity (GO:0004190);; Biological Process: proteolysis (GO:0006508);; Biological Process: lipid metabolic process (GO:0006629);;	K08245|0|tcc:TCM_021510|Aspartic proteinase oryzasin-1 isoform 1; K08245 phytepsin [EC:3.4.23.40] (A)	[O]	Posttranslational modification, protein turnover, chaperones	Aspartic proteinase oryzasin-1 (Precursor) GN=OJ1781_H11.11 OS=Oryza sativa subsp. japonica (Rice) PE=2 SV=2	Aspartic proteinase oryzasin-1 isoform 1 {ECO:0000313|EMBL:EOY06949.1} OS=Theobroma cacao (Cacao) PE=3 SV=1	Aspartic proteinase oryzasin-1 isoform 1 [Theobroma cacao]	Theobroma cacao Aspartic proteinase oryzasin-1 isoform 1 (TCM_021510) mRNA, complete cds	--	molecular function: catalytic activity (GO:0003824);; biological process: metabolic process (GO:0008152);; biological process: single-organism process (GO:0044699)
gene13188	2.37037	5.45741	1.95505	5.12154	1.87637	0.00736347	1.38608	up	0.0339363	1.39028	normal	[RTKL]	--	Molecular Function: nucleotide binding (GO:0000166);; Molecular Function: protein kinase activity (GO:0004672);; Biological Process: phosphorylation (GO:0016310);;	--	--	--	G-type lectin S-receptor-like serine/threonine-protein kinase At1g34300 (Precursor) GN=At1g34300 OS=Arabidopsis thaliana (Mouse-ear cress) PE=2 SV=1	Serine/threonine-protein kinase {ECO:0000256|PIRNR:PIRNR000641} OS=Theobroma cacao (Cacao) PE=3 SV=1	G-type lectin S-receptor serine/threonine-protein kinase [Theobroma cacao]	Theobroma cacao G-type lectin S-receptor serine/threonine-protein kinase (TCM_036649) mRNA, complete cds	--	molecular function: binding (GO:0005488);; molecular function: catalytic activity (GO:0003824);; biological process: metabolic process (GO:0008152);; biological process: cellular process (GO:0009987)
gene13198	17.0258	17.0101	9.75028	23.5358	7.44448	0.464993	0.79073	normal	0.00241032	1.64688	up	[Q]	Secondary metabolites biosynthesis, transport and catabolism	Molecular Function: copper ion binding (GO:0005507);; Molecular Function: L-ascorbate oxidase activity (GO:0008447);; Biological Process: lignin catabolic process (GO:0046274);; Cellular Component: apoplast (GO:0048046);; Molecular Function: hydroquinone:oxygen oxidoreductase activity (GO:0052716);; Biological Process: oxidation-reduction process (GO:0055114);;	--	[Q]	Secondary metabolites biosynthesis, transport and catabolism	Laccase-21 (Precursor) GN=LAC21 OS=Oryza sativa subsp. japonica (Rice) PE=2 SV=1	Laccase {ECO:0000256|RuleBase:RU361119} OS=Ricinus communis (Castor bean) PE=3 SV=1	Laccase-21 [Gossypium arboreum]	PREDICTED: Fragaria vesca subsp. vesca laccase-14-like (LOC101314089), mRNA	--	molecular function: binding (GO:0005488);; molecular function: catalytic activity (GO:0003824);; biological process: metabolic process (GO:0008152);; biological process: single-organism process (GO:0044699);; biological process: cellular process (GO:0009987);; cellular component: extracellular region (GO:0005576)
gene13201	27.1112	26.0175	28.2532	26.5834	6.34704	0.954456	-0.267823	normal	0.000985574	1.73454	up	--	--	--	--	[U]	Intracellular trafficking, secretion, and vesicular transport	Type I inositol 1,4,5-trisphosphate 5-phosphatase 1 GN=F12G12.6 OS=Arabidopsis thaliana (Mouse-ear cress) PE=1 SV=2	DNAse I-like superfamily protein isoform 1 {ECO:0000313|EMBL:EOY16869.1} OS=Theobroma cacao (Cacao) PE=4 SV=1	Type I inositol-1,4,5-trisphosphate 5-phosphatase 1 [Gossypium arboreum]	Theobroma cacao DNAse I-like superfamily protein isoform 1 (TCM_035803) mRNA, complete cds	--	--
gene13219	1.89642	0.643303	1.93853	0.337994	3.77844	0.658371	-1.44993	normal	0.000116275	-3.26126	down	--	--	--	--	--	--	Early nodulin-like protein 2 (Precursor) GN=At4g27520 OS=Arabidopsis thaliana (Mouse-ear cress) PE=1 SV=1	Cupredoxin superfamily protein isoform 1 {ECO:0000313|EMBL:EOY16742.1} OS=Theobroma cacao (Cacao) PE=4 SV=1	Mavicyanin [Gossypium arboreum]	Theobroma cacao Cupredoxin superfamily protein isoform 1 (TCM_035622) mRNA, complete cds	--	--
gene13243	10.4639	8.87306	3.34243	4.20571	3.03031	0.00981897	1.39622	up	0.836764	0.405501	normal	--	--	Molecular Function: ligase activity (GO:0016874);;	--	--	--	U-box domain-containing protein 29 GN=PUB29 OS=Arabidopsis thaliana (Mouse-ear cress) PE=1 SV=1	Plant U-box 29, putative {ECO:0000313|EMBL:EOY16667.1} OS=Theobroma cacao (Cacao) PE=4 SV=1	Plant U-box 29, putative [Theobroma cacao]	Theobroma cacao Plant U-box 29, putative (TCM_035500) mRNA, complete cds	--	molecular function: catalytic activity (GO:0003824);; biological process: metabolic process (GO:0008152)
gene13251	45.4522	26.345	55.0801	18.2737	70.2955	0.162964	-1.04763	normal	0.000144245	-1.93648	down	[S]	Function unknown	Molecular Function: protein serine/threonine kinase activity (GO:0004674);; Molecular Function: ATP binding (GO:0005524);; Biological Process: protein phosphorylation (GO:0006468);; Cellular Component: integral component of membrane (GO:0016021);; Molecular Function: 2-alkenal reductase [NAD(P)] activity (GO:0032440);; Biological Process: oxidation-reduction process (GO:0055114);;	--	--	--	LRR receptor-like serine/threonine-protein kinase RCH1 (Precursor) GN=RCH1 OS=Arabidopsis thaliana (Mouse-ear cress) PE=2 SV=1	Leucine-rich repeat receptor-like protein kinase family protein, putative isoform 1 {ECO:0000313|EMBL:EOY16650.1} OS=Theobroma cacao (Cacao) PE=4 SV=1	LRR receptor-like serine/threonine-protein kinase RCH1 [Gossypium arboreum]	Theobroma cacao Leucine-rich repeat receptor-like protein kinase family protein, putative isoform 1 (TCM_035469) mRNA, complete cds	--	molecular function: catalytic activity (GO:0003824);; biological process: metabolic process (GO:0008152);; biological process: cellular process (GO:0009987);; molecular function: binding (GO:0005488);; cellular component: membrane (GO:0016020);; cellular component: membrane part (GO:0044425);; biological process: single-organism process (GO:0044699)
gene13259	69.662	78.7664	46.5438	77.5742	10.8081	0.791672	0.689125	normal	8.21e-10	2.82377	up	[C]	Energy production and conversion	Molecular Function: alcohol dehydrogenase (NAD) activity (GO:0004022);; Molecular Function: zinc ion binding (GO:0008270);; Biological Process: oxidation-reduction process (GO:0055114);;	K18857|0|tcc:TCM_035433|Alcohol dehydrogenase 1; K18857 alcohol dehydrogenase class-P [EC:1.1.1.1] (A)	[Q]	Secondary metabolites biosynthesis, transport and catabolism	Alcohol dehydrogenase class-P GN=F22K20.19 OS=Arabidopsis thaliana (Mouse-ear cress) PE=1 SV=2	Alcohol dehydrogenase 2b {ECO:0000313|EMBL:AAA97409.1} OS=Gossypium hirsutum (Upland cotton) PE=4 SV=1	alcohol dehydrogenase 2b [Gossypium hirsutum]	Gossypium hirsutum alcohol dehydrogenase 2a mRNA, complete cds	Glycolysis / Gluconeogenesis (ko00010);; Fatty acid degradation (ko00071);; Tyrosine metabolism (ko00350);; alpha-Linolenic acid metabolism (ko00592)	molecular function: catalytic activity (GO:0003824);; biological process: metabolic process (GO:0008152);; biological process: single-organism process (GO:0044699);; molecular function: binding (GO:0005488)
gene13268	3.68925	4.07865	1.37941	2.98076	0.548025	0.0710188	1.46127	normal	0.00979819	2.16598	up	[S]	Function unknown	--	--	[R]	General function prediction only	Receptor-like protein kinase (Precursor) GN=INRPK1 OS=Ipomoea nil (Japanese morning glory) PE=2 SV=2	Receptor like protein 15, putative {ECO:0000313|EMBL:EOY25684.1} OS=Theobroma cacao (Cacao) PE=4 SV=1	Receptor like protein 15, putative [Theobroma cacao]	Theobroma cacao Receptor like protein 15, putative (TCM_045041) mRNA, complete cds	--	--
gene13289	1.39864	0.307969	3.45625	0.745872	6.14787	3.58e-07	-3.25305	down	4.24e-07	-2.95995	down	[G]	Carbohydrate transport and metabolism	Molecular Function: isocitrate lyase activity (GO:0004451);; Cellular Component: chloroplast stroma (GO:0009570);; Biological Process: glucosinolate biosynthetic process (GO:0019761);;	--	[C]	Energy production and conversion	Carboxyvinyl-carboxyphosphonate phosphorylmutase, chloroplastic (Precursor) GN=At1g77060 OS=Arabidopsis thaliana (Mouse-ear cress) PE=2 SV=2	Phosphoenolpyruvate carboxylase family protein {ECO:0000313|EMBL:EOY16559.1} OS=Theobroma cacao (Cacao) PE=4 SV=1	hypothetical protein F383_16535 [Gossypium arboreum]	Theobroma cacao Phosphoenolpyruvate carboxylase family protein (TCM_035352) mRNA, complete cds	--	molecular function: catalytic activity (GO:0003824);; biological process: metabolic process (GO:0008152);; cellular component: cell (GO:0005623);; cellular component: organelle (GO:0043226);; cellular component: organelle part (GO:0044422);; cellular component: cell part (GO:0044464);; biological process: cellular process (GO:0009987);; biological process: single-organism process (GO:0044699)
gene13291	53.117	70.2337	23.057	67.0536	27.7749	0.000235252	1.58257	up	0.0956474	1.22732	normal	--	--	--	--	--	--	--	Uncharacterized protein {ECO:0000313|EMBL:EOY16530.1} OS=Theobroma cacao (Cacao) PE=4 SV=1	Uncharacterized protein TCM_035327 [Theobroma cacao]	Theobroma cacao Uncharacterized protein (TCM_035327) mRNA, complete cds	--	--
gene13297	0.674898	1.42963	0.281874	1.25209	0.228542	0.000871871	2.49604	up	0.0171117	2.14939	normal	[RTKL]	--	--	K04730|0|tcc:TCM_035305|Serine/threonine-protein kinase PBS1, putative; K04730 interleukin-1 receptor-associated kinase 1 [EC:2.7.11.1] (A)	[T]	Signal transduction mechanisms	Proline-rich receptor-like protein kinase PERK13 GN=F24J13.3 OS=Arabidopsis thaliana (Mouse-ear cress) PE=2 SV=1	Serine/threonine-protein kinase PBS1, putative {ECO:0000313|EMBL:EOY16508.1} OS=Theobroma cacao (Cacao) PE=4 SV=1	Serine/threonine-protein kinase PBS1, putative [Theobroma cacao]	Theobroma cacao Serine/threonine-protein kinase PBS1, putative (TCM_035305) mRNA, complete cds	--	--
gene13311	133.724	67.2093	123.436	96.6408	24.5274	0.475481	-0.8644	normal	8.06e-05	1.96452	up	--	--	Biological Process: chloroplast organization (GO:0009658);;	--	--	--	Protein STAY-GREEN LIKE, chloroplastic (Precursor) GN=SGRL OS=Arabidopsis thaliana (Mouse-ear cress) PE=2 SV=1	F9C16.20, putative isoform 2 {ECO:0000313|EMBL:EOY16494.1} OS=Theobroma cacao (Cacao) PE=4 SV=1	DNA polymerase III subunit alpha [Gossypium arboreum]	Theobroma cacao F9C16.20, putative isoform 2 (TCM_035279) mRNA, complete cds	--	biological process: cellular process (GO:0009987);; biological process: cellular component organization or biogenesis (GO:0071840)
gene1334	10.6758	44.0373	18.1278	75.6869	6.3418	0.00983076	1.28777	up	5.05e-14	3.56255	up	--	--	--	--	--	--	Protein LURP-one-related 8 GN=At2g38640 OS=Arabidopsis thaliana (Mouse-ear cress) PE=2 SV=1	LURP-one-related 8, putative {ECO:0000313|EMBL:EOY33541.1} OS=Theobroma cacao (Cacao) PE=4 SV=1	hypothetical protein F383_28888 [Gossypium arboreum]	Theobroma cacao LURP-one-related 8, putative (TCM_041490) mRNA, complete cds	--	--
gene13341	2.91459	7.87052	1.41253	3.14741	1.33527	4.9e-09	2.45229	up	0.151033	1.19091	normal	[RTKL]	--	Molecular Function: protein kinase activity (GO:0004672);; Molecular Function: binding (GO:0005488);; Biological Process: cellular process (GO:0009987);;	--	--	--	Wall-associated receptor kinase 2 (Precursor) GN=WAK2 OS=Arabidopsis thaliana (Mouse-ear cress) PE=1 SV=1	Wall-associated kinase 2, putative {ECO:0000313|EMBL:EOY16484.1} OS=Theobroma cacao (Cacao) PE=3 SV=1	PREDICTED: putative wall-associated receptor kinase-like 16 [Vitis vinifera]	Gossypium hirsutum clone NBRI_GE21193 microsatellite sequence	--	molecular function: catalytic activity (GO:0003824);; biological process: metabolic process (GO:0008152);; biological process: cellular process (GO:0009987);; molecular function: binding (GO:0005488)
gene13345	0.664173	1.0474	0	2.86197	0.23914	--	--	--	0.00334925	2.87612	up	[TZDR]	--	Molecular Function: calcium ion binding (GO:0005509);;	K13448|2.37374e-76|tcc:TCM_035222|Calcium-binding EF-hand family protein; K13448 calcium-binding protein CML (A)	[T]	Signal transduction mechanisms	Probable calcium-binding protein CML44 GN=CML44 OS=Arabidopsis thaliana (Mouse-ear cress) PE=2 SV=2	Putative calcium-binding protein {ECO:0000313|EMBL:ABO41848.1} OS=Gossypium hirsutum (Upland cotton) PE=4 SV=1	putative calcium-binding protein [Gossypium hirsutum]	Theobroma cacao Calcium-binding EF-hand family protein (TCM_035222) mRNA, complete cds	Plant-pathogen interaction (ko04626)	molecular function: binding (GO:0005488)
gene13367	20.1416	63.5616	6.6086	99.5271	6.16166	1.11e-16	3.13761	up	0	3.88745	up	--	--	Molecular Function: DNA binding (GO:0003677);; Molecular Function: sequence-specific DNA binding transcription factor activity (GO:0003700);; Biological Process: regulation of transcription, DNA-templated (GO:0006355);; Biological Process: multicellular organismal development (GO:0007275);; Biological Process: toxin catabolic process (GO:0009407);; Biological Process: response to wounding (GO:000…	--	--	--	NAC domain-containing protein 2 GN=T1N6.12 OS=Arabidopsis thaliana (Mouse-ear cress) PE=2 SV=2	NAC domain protein NAC3 {ECO:0000313|EMBL:ACI15344.1} OS=Gossypium hirsutum (Upland cotton) PE=2 SV=1	NAC domain protein NAC3 [Gossypium hirsutum]	Gossypium hirsutum NAC domain protein NAC3 (NAC1) mRNA, complete cds	--	molecular function: binding (GO:0005488);; molecular function: nucleic acid binding transcription factor activity (GO:0001071);; biological process: biological regulation (GO:0065007);; biological process: multicellular organismal process (GO:0032501);; biological process: developmental process (GO:0032502);; biological process: single-organism process (GO:0044699);; biological process: metabolic…
gene13369	7.40094	11.723	2.30651	8.36819	4.01608	2.38e-07	2.35009	up	0.222074	1.10113	normal	--	--	Molecular Function: peptidase activity (GO:0008233);;	--	[O]	Posttranslational modification, protein turnover, chaperones	Aspartic proteinase Asp1 (Precursor) GN=ASP1 OS=Oryza sativa subsp. indica (Rice) PE=2 SV=2	Eukaryotic aspartyl protease family protein isoform 1 {ECO:0000313|EMBL:EOY16344.1} OS=Theobroma cacao (Cacao) PE=3 SV=1	Asparticase Asp1 [Gossypium arboreum]	Theobroma cacao Eukaryotic aspartyl protease family protein isoform 1 (TCM_035153) mRNA, complete cds	--	molecular function: catalytic activity (GO:0003824);; biological process: metabolic process (GO:0008152)
gene13373	136.954	119.481	134.146	135.403	17.3291	0.985832	-0.143483	normal	1.34e-10	2.94145	up	[PR]	--	Molecular Function: iron ion binding (GO:0005506);; Molecular Function: chlorophyllide a oxygenase [overall] activity (GO:0010277);; Molecular Function: oxidoreductase activity, acting on paired donors, with incorporation or reduction of molecular oxygen (GO:0016705);; Molecular Function: 2 iron, 2 sulfur cluster binding (GO:0051537);; Biological Process: oxidation-reduction process (GO:0055114);;	K13600|0|tcc:TCM_035122|Pheophorbide a oxygenase family protein with Rieske domain isoform 1; K13600 chlorophyllide a oxygenase [EC:1.14.13.122] (A)	--	--	Chlorophyllide a oxygenase, chloroplastic (Precursor) GN=T18F15.7 OS=Arabidopsis thaliana (Mouse-ear cress) PE=1 SV=1	Pheophorbide a oxygenase family protein with Rieske domain isoform 2 {ECO:0000313|EMBL:EOY16303.1} OS=Theobroma cacao (Cacao) PE=4 SV=1	Chlorophyllide a oxygenase, chloroplastic -like protein [Gossypium arboreum]	Theobroma cacao Pheophorbide a oxygenase family protein with Rieske domain isoform 1 (TCM_035122) mRNA, complete cds	Porphyrin and chlorophyll metabolism (ko00860)	molecular function: binding (GO:0005488);; molecular function: catalytic activity (GO:0003824);; biological process: metabolic process (GO:0008152);; biological process: single-organism process (GO:0044699)
gene1338	34.6221	61.1293	27.4159	60.8781	8.07009	0.136298	1.04806	normal	4.59e-10	2.86759	up	[RTKL]	--	Molecular Function: protein serine/threonine kinase activity (GO:0004674);; Molecular Function: ATP binding (GO:0005524);; Biological Process: protein phosphorylation (GO:0006468);; Cellular Component: chloroplast (GO:0009507);;	--	[R]	General function prediction only	Serine/threonine-protein kinase D6PKL2 GN=MCA23.7 OS=Arabidopsis thaliana (Mouse-ear cress) PE=1 SV=1	Kinase superfamily protein {ECO:0000313|EMBL:EOY33509.1} OS=Theobroma cacao (Cacao) PE=4 SV=1	Kinase superfamily protein [Theobroma cacao]	Theobroma cacao Kinase superfamily protein (TCM_041475) mRNA, complete cds	--	molecular function: catalytic activity (GO:0003824);; biological process: metabolic process (GO:0008152);; biological process: cellular process (GO:0009987);; molecular function: binding (GO:0005488);; cellular component: cell (GO:0005623);; cellular component: organelle (GO:0043226);; cellular component: cell part (GO:0044464)
gene13399	213.77	186.29	37.2697	155.728	21.0152	4.07e-09	2.272	up	8.09e-10	2.83807	up	[R]	General function prediction only	Molecular Function: iron ion binding (GO:0005506);; Molecular Function: electron carrier activity (GO:0009055);; Molecular Function: nitrate reductase (NADH) activity (GO:0009703);; Molecular Function: heme binding (GO:0020037);; Molecular Function: molybdenum ion binding (GO:0030151);; Biological Process: nitrate assimilation (GO:0042128);; Molecular Function: molybdopterin cofactor binding (GO:…	K10534|0|tcc:TCM_035019|Nitrate reductase 2; K10534 nitrate reductase (NAD(P)H) [EC:1.7.1.1 1.7.1.2 1.7.1.3] (A)	[C]	Energy production and conversion	Nitrate reductase [NADH] OS=Cucurbita maxima (Pumpkin) PE=2 SV=1	Nitrate reductase {ECO:0000256|PIRNR:PIRNR000233} OS=Theobroma cacao (Cacao) PE=3 SV=1	Nitrate reductase 2 [Theobroma cacao]	Theobroma cacao Nitrate reductase 2 (TCM_035019) mRNA, complete cds	Nitrogen metabolism (ko00910)	molecular function: binding (GO:0005488);; molecular function: electron carrier activity (GO:0009055);; molecular function: catalytic activity (GO:0003824);; biological process: metabolic process (GO:0008152);; biological process: single-organism process (GO:0044699);; biological process: cellular process (GO:0009987)
gene13426	10.772	11.5863	4.11462	7.00758	5.66428	0.0029004	1.53148	up	0.857563	0.303317	normal	--	--	Biological Process: transcription, DNA-templated (GO:0006351);;	K09286|1.07788e-111|tcc:TCM_034939|AP2 4, putative; K09286 EREBP-like factor (A)	--	--	Ethylene-responsive transcription factor RAP2-4 OS=Arabidopsis thaliana (Mouse-ear cress) PE=1 SV=1	AP2 4, putative {ECO:0000313|EMBL:EOY16044.1} OS=Theobroma cacao (Cacao) PE=4 SV=1	AP2 4, putative [Theobroma cacao]	Theobroma cacao AP2 4, putative (TCM_034939) mRNA, complete cds	--	biological process: metabolic process (GO:0008152);; biological process: cellular process (GO:0009987)
gene13438	24.8311	2.3036	4.27529	1.97331	45.4548	0.578186	-0.900245	normal	0	-4.44715	down	--	--	Cellular Component: plant-type cell wall (GO:0009505);; Biological Process: response to brassinosteroid (GO:0009741);;	--	--	--	Protein EXORDIUM (Precursor) GN=EXO OS=Arabidopsis thaliana (Mouse-ear cress) PE=2 SV=1	Phosphate-responsive 1 family protein {ECO:0000313|EMBL:EOY15967.1} OS=Theobroma cacao (Cacao) PE=4 SV=1	Phosphate-responsive 1 family protein [Theobroma cacao]	Theobroma cacao Phosphate-responsive 1 family protein (TCM_034877) mRNA, complete cds	--	cellular component: cell (GO:0005623);; cellular component: cell part (GO:0044464);; biological process: response to stimulus (GO:0050896)
gene1344	12.1069	8.01365	57.0705	15.1391	52.8646	1.11e-14	-2.91045	down	0.000627244	-1.78248	down	[Q]	Secondary metabolites biosynthesis, transport and catabolism	Molecular Function: fatty-acyl-CoA reductase (alcohol-forming) activity (GO:0080019);;	K13356|0|tcc:TCM_041453|Jojoba acyl CoA reductase-related male sterility protein; K13356 fatty acyl-CoA reductase [EC:1.2.1.-] (A)	[I]	Lipid transport and metabolism	Fatty acyl-CoA reductase 3 GN=T16L1.280 OS=Arabidopsis thaliana (Mouse-ear cress) PE=2 SV=1	Jojoba acyl CoA reductase-related male sterility protein {ECO:0000313|EMBL:EOY33482.1} OS=Theobroma cacao (Cacao) PE=4 SV=1	Jojoba acyl CoA reductase-related male sterility protein [Theobroma cacao]	Theobroma cacao Jojoba acyl CoA reductase-related male sterility protein (TCM_041453) mRNA, complete cds	Cutin, suberine and wax biosynthesis (ko00073);; Peroxisome (ko04146)	molecular function: catalytic activity (GO:0003824);; biological process: metabolic process (GO:0008152);; biological process: single-organism process (GO:0044699)
gene13465	0.716158	0.532048	0.219332	0.10429	1.35534	0.822863	1.17905	normal	2.19e-05	-3.27356	down	--	--	Cellular Component: intracellular (GO:0005622);; Biological Process: cell communication (GO:0007154);; Biological Process: pollination (GO:0009856);; Biological Process: regulation of cellular process (GO:0050794);;	--	[T]	Signal transduction mechanisms	Rho GTPase-activating protein REN1 GN=REN1 OS=Arabidopsis thaliana (Mouse-ear cress) PE=1 SV=2	Rho GTPase activation protein with PH domain, putative isoform 4 {ECO:0000313|EMBL:EOY15421.1} OS=Theobroma cacao (Cacao) PE=4 SV=1	Rho GTPase activation protein with PH domain, putative isoform 4 [Theobroma cacao]	Theobroma cacao Rho GTPase activation protein with PH domain, putative isoform 8 (TCM_034487) mRNA, complete cds	--	cellular component: cell (GO:0005623);; cellular component: cell part (GO:0044464);; biological process: cellular process (GO:0009987);; biological process: single-organism process (GO:0044699);; biological process: reproductive process (GO:0022414);; biological process: multicellular organismal process (GO:0032501);; biological process: multi-organism process (GO:0051704);; biological process: b…
gene13470	10.9474	6.14483	82.0164	18.0055	64.9496	0	-3.69235	down	0.000245325	-1.86541	down	--	--	Molecular Function: aspartic-type endopeptidase activity (GO:0004190);; Biological Process: proteolysis (GO:0006508);; Cellular Component: plant-type cell wall (GO:0009505);; Cellular Component: apoplast (GO:0048046);;	--	[O]	Posttranslational modification, protein turnover, chaperones	Aspartic proteinase nepenthesin-1 (Precursor) GN=nep1 OS=Nepenthes gracilis (Slender pitcher plant) PE=1 SV=1	Eukaryotic aspartyl protease family protein {ECO:0000313|EMBL:EOY15428.1} OS=Theobroma cacao (Cacao) PE=4 SV=1	Eukaryotic aspartyl protease family protein [Theobroma cacao]	Theobroma cacao Eukaryotic aspartyl protease family protein (TCM_034491) mRNA, complete cds	--	molecular function: catalytic activity (GO:0003824);; biological process: metabolic process (GO:0008152);; cellular component: cell (GO:0005623);; cellular component: cell part (GO:0044464);; cellular component: extracellular region (GO:0005576)
gene1349	13.8886	5.00319	0.930932	3.34462	0.94861	0.000121769	2.26304	up	0.0506548	1.71453	normal	--	--	Molecular Function: metal ion binding (GO:0046872);;	--	[R]	General function prediction only	Zinc finger A20 and AN1 domain-containing stress-associated protein 3 GN=SAP3 OS=Arabidopsis thaliana (Mouse-ear cress) PE=2 SV=1	Zinc finger A20 and AN1 domain-containing stress-associated protein 3, putative {ECO:0000313|EMBL:EOY33472.1} OS=Theobroma cacao (Cacao) PE=4 SV=1	Zinc finger A20 and AN1 domain-containing stress-associated 3 -like protein [Gossypium arboreum]	Gossypium herbaceum clone NBRI_A_EYI1BW401A6KOM simple sequence repeat marker, mRNA sequence	--	molecular function: binding (GO:0005488)
gene135	12.5727	35.4185	4.32099	10.1741	4.20112	2.56e-14	2.99432	up	0.354134	0.961879	normal	[I]	Lipid transport and metabolism	Molecular Function: diacylglycerol O-acyltransferase activity (GO:0004144);; Cellular Component: endoplasmic reticulum membrane (GO:0005789);; Cellular Component: integral component of membrane (GO:0016021);; Biological Process: triglyceride biosynthetic process (GO:0019432);;	K11155|0|tcc:TCM_037624|Membrane bound O-acyl transferase (MBOAT) family protein isoform 1; K11155 diacylglycerol O-acyltransferase 1 [EC:2.3.1.20 2.3.1.75 2.3.1.76] (A)	[I]	Lipid transport and metabolism	Diacylglycerol O-acyltransferase 1 GN=F3P11.5 OS=Arabidopsis thaliana (Mouse-ear cress) PE=1 SV=2	O-acyltransferase {ECO:0000256|PIRNR:PIRNR000439} OS=Theobroma cacao (Cacao) PE=3 SV=1	Diacylglycerol O-acyltransferase 1 -like protein [Gossypium arboreum]	Theobroma cacao Membrane bound O-acyl transferase (MBOAT) family protein isoform 1 (TCM_037624) mRNA, complete cds	Glycerolipid metabolism (ko00561)	molecular function: catalytic activity (GO:0003824);; biological process: metabolic process (GO:0008152);; cellular component: cell (GO:0005623);; cellular component: membrane (GO:0016020);; cellular component: organelle (GO:0043226);; cellular component: organelle part (GO:0044422);; cellular component: membrane part (GO:0044425);; cellular component: cell part (GO:0044464);; biological process:…
gene1350	2.10232	1.63011	2.4413	0.955495	3.92859	0.606109	-0.861418	normal	0.00317127	-1.92025	down	--	--	Molecular Function: beta-galactoside (CMP) alpha-2,3-sialyltransferase activity (GO:0003836);; Biological Process: protein glycosylation (GO:0006486);; Cellular Component: integral component of Golgi membrane (GO:0030173);;	--	[G]	Carbohydrate transport and metabolism	--	Sialyltransferase-like protein {ECO:0000313|EMBL:CAJ15145.1} OS=Gossypium raimondii (New World cotton) PE=2 SV=1	sialyltransferase-like protein [Gossypium raimondii]	Gossypium raimondii mRNA for sialyltransferase-like protein (stv1 gene)	--	molecular function: catalytic activity (GO:0003824);; biological process: metabolic process (GO:0008152);; biological process: cellular process (GO:0009987);; biological process: single-organism process (GO:0044699);; cellular component: cell (GO:0005623);; cellular component: membrane (GO:0016020);; cellular component: organelle (GO:0043226);; cellular component: organelle part (GO:0044422);; ce…
gene13508	7.32595	2.59232	8.54197	1.50792	13.7776	0.000109139	-1.71665	down	5.48e-11	-3.15747	down	[M]	Cell wall/membrane/envelope biogenesis	Cellular Component: plasmodesma (GO:0009506);; Molecular Function: cellulose synthase (UDP-forming) activity (GO:0016760);;	--	--	--	Probable xyloglucan glycosyltransferase 12 GN=CSLC12 OS=Arabidopsis thaliana (Mouse-ear cress) PE=1 SV=1	Cellulose-synthase-like C12 {ECO:0000313|EMBL:EOY15648.1} OS=Theobroma cacao (Cacao) PE=4 SV=1	putative xyloglucan glycosyltransferase 12 -like protein [Gossypium arboreum]	Theobroma cacao Cellulose-synthase-like C12 (TCM_034646) mRNA, complete cds	--	cellular component: cell junction (GO:0030054);; molecular function: catalytic activity (GO:0003824);; biological process: metabolic process (GO:0008152)
gene13555	17.3165	24.1029	8.89099	17.9582	12.5178	0.00193446	1.41921	up	0.870418	0.511395	normal	--	--	--	K10635|0|tcc:TCM_033800|RING/U-box superfamily protein, putative isoform 1; K10635 E3 ubiquitin-protein ligase Arkadia [EC:6.3.2.19] (A)	[O]	Posttranslational modification, protein turnover, chaperones	E3 ubiquitin-protein ligase MBR2 GN=MBR2 OS=Arabidopsis thaliana (Mouse-ear cress) PE=1 SV=1	RING/U-box superfamily protein, putative isoform 1 {ECO:0000313|EMBL:EOY14408.1} OS=Theobroma cacao (Cacao) PE=4 SV=1	E3 ubiquitin ligase BIG BROTHER-related -like protein [Gossypium arboreum]	Theobroma cacao RING/U-box superfamily protein, putative isoform 1 (TCM_033800) mRNA, complete cds	--	--
gene13557	6.72919	2.07827	2.13441	0.766408	5.20775	0.93411	0.0229068	normal	8.48e-05	-2.55871	down	--	--	Cellular Component: plasma membrane (GO:0005886);;	--	--	--	--	CAA30379.1 protein, putative {ECO:0000313|EMBL:EOY14421.1} OS=Theobroma cacao (Cacao) PE=4 SV=1	hypothetical protein F383_30625 [Gossypium arboreum]	Theobroma cacao CAA30379.1 protein, putative (TCM_033811) mRNA, complete cds	--	cellular component: cell (GO:0005623);; cellular component: membrane (GO:0016020);; cellular component: cell part (GO:0044464)
gene13574	0.115818	0	0.533684	0.0517644	1.09587	--	--	--	0.00128086	-3.19819	down	[T]	Signal transduction mechanisms	Molecular Function: protein serine/threonine phosphatase activity (GO:0004722);; Cellular Component: mitochondrion (GO:0005739);; Cellular Component: cytosol (GO:0005829);; Biological Process: metabolic process (GO:0008152);;	--	[T]	Signal transduction mechanisms	Probable protein phosphatase 2C 12 GN=At1g47380 OS=Arabidopsis thaliana (Mouse-ear cress) PE=2 SV=1	Phosphatase 2C family protein isoform 1 {ECO:0000313|EMBL:EOY14510.1} OS=Theobroma cacao (Cacao) PE=4 SV=1	Phosphatase 2C family protein isoform 1 [Theobroma cacao]	Theobroma cacao Phosphatase 2C family protein isoform 2 (TCM_033869) mRNA, complete cds	--	molecular function: catalytic activity (GO:0003824);; biological process: metabolic process (GO:0008152);; biological process: cellular process (GO:0009987);; cellular component: cell (GO:0005623);; cellular component: organelle (GO:0043226);; cellular component: cell part (GO:0044464)
gene13583	0.91642	6.48896	0.0911222	0.658285	0.132282	5.55e-16	5.23669	up	--	--	--	[R]	General function prediction only	Molecular Function: phospholipase A2 activity (GO:0004623);; Biological Process: lipid metabolic process (GO:0006629);; Molecular Function: galactolipase activity (GO:0047714);;	--	[I]	Lipid transport and metabolism	Patatin-like protein 2 GN=PLP2 OS=Arabidopsis thaliana (Mouse-ear cress) PE=1 SV=1	Patatin {ECO:0000256|RuleBase:RU361262} OS=Theobroma cacao (Cacao) PE=3 SV=1	Phospholipase A 2A, IIA,PLA2A [Theobroma cacao]	Theobroma cacao Phospholipase A 2A, IIA,PLA2A (TCM_033885) mRNA, complete cds	--	molecular function: catalytic activity (GO:0003824);; biological process: metabolic process (GO:0008152);; biological process: single-organism process (GO:0044699)
gene13617	4.94099	2.1928	5.64462	2.96322	12.3308	0.0183057	-1.41992	normal	0.000112343	-2.04608	down	--	--	Molecular Function: DNA binding (GO:0003677);; Molecular Function: sequence-specific DNA binding transcription factor activity (GO:0003700);; Molecular Function: protein binding (GO:0005515);; Cellular Component: nucleus (GO:0005634);; Cellular Component: cytosol (GO:0005829);; Biological Process: brassinosteroid mediated signaling pathway (GO:0009742);; Biological Process: negative regulation of…	K14503|2.81889e-177|tcc:TCM_033994|Brassinosteroid signaling positive regulator family protein; K14503 brassinosteroid resistant 1/2 (A)	--	--	Protein BRASSINAZOLE-RESISTANT 1 GN=F9E10_7 OS=Arabidopsis thaliana (Mouse-ear cress) PE=1 SV=1	Brassinosteroid signaling positive regulator family protein {ECO:0000313|EMBL:EOY14691.1} OS=Theobroma cacao (Cacao) PE=4 SV=1	Brassinosteroid signaling positive regulator family protein [Theobroma cacao]	Theobroma cacao Brassinosteroid signaling positive regulator family protein (TCM_033994) mRNA, complete cds	Plant hormone signal transduction (ko04075)	molecular function: binding (GO:0005488);; molecular function: nucleic acid binding transcription factor activity (GO:0001071);; biological process: biological regulation (GO:0065007);; cellular component: cell (GO:0005623);; cellular component: organelle (GO:0043226);; cellular component: cell part (GO:0044464);; biological process: cellular process (GO:0009987);; biological process: signaling (…
gene13669	0.811712	2.97297	0.92573	1.5476	1.78503	0.00402149	1.75625	up	0.872769	-0.281473	normal	--	--	--	--	--	--	--	Uncharacterized protein {ECO:0000313|EMBL:EOY15037.1} OS=Theobroma cacao (Cacao) PE=4 SV=1	Elongation factor G [Gossypium arboreum]	Theobroma cacao Uncharacterized protein (TCM_034234) mRNA, complete cds	--	--
gene13671	1.06006	0.109423	1.66209	0.31713	0.637176	0.000179178	-3.40859	down	--	--	--	--	--	--	--	--	--	Thaumatin-like protein 1 (Precursor) GN=TL1 OS=Pyrus pyrifolia (Chinese pear) PE=1 SV=1	Pathogenesis-related thaumatin superfamily protein {ECO:0000313|EMBL:EOY15049.1} OS=Theobroma cacao (Cacao) PE=4 SV=1	Thaumatin-like protein 1 [Gossypium arboreum]	Theobroma cacao Pathogenesis-related thaumatin superfamily protein (TCM_034243) mRNA, complete cds	--	--
gene13680	5.26283	9.24596	4.54811	8.98808	1.06117	0.633531	0.913881	normal	0.00058957	2.70804	up	--	--	--	--	--	--	--	Uncharacterized protein {ECO:0000313|EMBL:EOY15074.1} OS=Theobroma cacao (Cacao) PE=4 SV=1	Uncharacterized protein TCM_034254 [Theobroma cacao]	Theobroma cacao Uncharacterized protein (TCM_034254) mRNA, complete cds	--	--
gene13682	14.6665	9.96369	23.6173	10.027	29.5419	0.0292841	-1.19038	normal	0.00596567	-1.55564	down	[R]	General function prediction only	Biological Process: microtubule cytoskeleton organization (GO:0000226);; Biological Process: RNA splicing, via endonucleolytic cleavage and ligation (GO:0000394);; Molecular Function: GTPase activity (GO:0003924);; Molecular Function: GTP binding (GO:0005525);; Cellular Component: nucleolus (GO:0005730);; Cellular Component: spindle (GO:0005819);; Cellular Component: plasma membrane (GO:0005886);…	K04392|1.92101e-122|tcc:TCM_034257|RAC-like 3; K04392 Ras-related C3 botulinum toxin substrate 1 (A)	[R]	General function prediction only	Rac-like GTP-binding protein 5 (Precursor) OS=Oryza sativa subsp. japonica (Rice) PE=2 SV=2	Small GTPase RacB {ECO:0000313|EMBL:AEN71042.1} OS=Gossypium darwinii (Darwin's cotton) PE=3 SV=1	Rac-like GTP-binding protein ARAC3 [Gossypium arboreum]	Gossypium hirsutum Rac3 (Rac3) mRNA, complete cds	Phagosome (ko04145)	biological process: cellular process (GO:0009987);; biological process: single-organism process (GO:0044699);; biological process: cellular component organization or biogenesis (GO:0071840);; biological process: metabolic process (GO:0008152);; molecular function: catalytic activity (GO:0003824);; molecular function: binding (GO:0005488);; cellular component: cell (GO:0005623);; cellular componen…
gene13689	77.9035	94.1841	42.638	71.0792	23.4722	0.106595	1.10468	normal	0.00864566	1.54883	up	[IQ]	--	Molecular Function: ligase activity (GO:0016874);; Molecular Function: Photinus-luciferin 4-monooxygenase (ATP-hydrolyzing) activity (GO:0047077);; Biological Process: oxidation-reduction process (GO:0055114);;	K10526|0|tcc:TCM_034347|OPC-8:0 CoA ligase1 isoform 1; K10526 OPC-8:0 CoA ligase 1 [EC:6.2.1.-] (A)	[I]	Lipid transport and metabolism	4-coumarate--CoA ligase-like 5 GN=F5M15.17 OS=Arabidopsis thaliana (Mouse-ear cress) PE=1 SV=2	OPC-8:0 CoA ligase1 isoform 2 {ECO:0000313|EMBL:EOY15198.1} OS=Theobroma cacao (Cacao) PE=4 SV=1	4-coumarate--CoA ligase-like 5 [Gossypium arboreum]	Theobroma cacao OPC-8:0 CoA ligase1 isoform 1 (TCM_034347) mRNA, complete cds	alpha-Linolenic acid metabolism (ko00592)	molecular function: catalytic activity (GO:0003824);; biological process: metabolic process (GO:0008152);; biological process: single-organism process (GO:0044699)
gene13701	30.5517	29.7422	4.71692	37.7902	7.40097	2.38e-11	2.59633	up	1.13e-06	2.31381	up	[RTKL]	--	Biological Process: activation of MAPKK activity (GO:0000186);; Molecular Function: MAP kinase kinase kinase activity (GO:0004709);; Molecular Function: ATP binding (GO:0005524);;	--	[T]	Signal transduction mechanisms	Probable serine/threonine-protein kinase NAK GN=NAK OS=Arabidopsis thaliana (Mouse-ear cress) PE=1 SV=2	Kinase superfamily protein {ECO:0000313|EMBL:EOY15281.1} OS=Theobroma cacao (Cacao) PE=3 SV=1	Kinase superfamily protein [Theobroma cacao]	Theobroma cacao Kinase superfamily protein (TCM_034395) mRNA, complete cds	--	biological process: biological regulation (GO:0065007);; molecular function: catalytic activity (GO:0003824);; molecular function: molecular transducer activity (GO:0060089);; biological process: metabolic process (GO:0008152);; biological process: cellular process (GO:0009987);; biological process: signaling (GO:0023052);; biological process: single-organism process (GO:0044699);; biological pro…
gene1371	14.5203	19.611	10.6916	29.445	10.2397	0.274274	0.900827	normal	0.00956831	1.50085	up	[M]	Cell wall/membrane/envelope biogenesis	--	--	--	--	Mitochondrial fission protein ELM1 GN=ELM1 OS=Arabidopsis thaliana (Mouse-ear cress) PE=1 SV=1	Mitochondrial fission protein {ECO:0000313|EMBL:EOY33384.1} OS=Theobroma cacao (Cacao) PE=4 SV=1	Mitochondrial fission protein [Theobroma cacao]	Theobroma cacao Mitochondrial fission protein (TCM_046932) mRNA, complete cds	--	--
gene1375	413.526	159.063	457.115	140.877	167.023	5.94e-05	-1.68802	down	0.944673	-0.285085	normal	--	--	Cellular Component: mitochondrion (GO:0005739);; Biological Process: pentose-phosphate shunt (GO:0006098);; Biological Process: rRNA processing (GO:0006364);; Cellular Component: chloroplast (GO:0009507);; Cellular Component: photosystem I (GO:0009522);; Biological Process: plastid organization (GO:0009657);; Biological Process: photosynthesis, light harvesting in photosystem I (GO:0009768);; Bio…	K14332|1.9622e-78|tcc:TCM_041342|Photosystem I subunit O; K14332 photosystem I subunit PsaO (A)	--	--	Photosystem I subunit O (Precursor) GN=PSAO OS=Arabidopsis thaliana (Mouse-ear cress) PE=1 SV=1	Photosystem I subunit O {ECO:0000313|EMBL:EOY33365.1} OS=Theobroma cacao (Cacao) PE=4 SV=1	DNA mismatch repair mutL [Gossypium arboreum]	Theobroma cacao Photosystem I subunit O (TCM_041342) mRNA, complete cds	Photosynthesis (ko00195)	cellular component: cell (GO:0005623);; cellular component: organelle (GO:0043226);; cellular component: cell part (GO:0044464);; biological process: metabolic process (GO:0008152);; biological process: cellular process (GO:0009987);; biological process: single-organism process (GO:0044699);; cellular component: membrane (GO:0016020);; cellular component: macromolecular complex (GO:0032991);; cel…
gene13787	0.252552	0.112478	0.356213	0	0.669941	0.693876	-1.4997	normal	4.34e-05	-3.87968	down	[L]	Replication, recombination and repair	Biological Process: cytokinesis by cell plate formation (GO:0000911);; Molecular Function: DNA binding (GO:0003677);; Molecular Function: DNA helicase activity (GO:0003678);; Molecular Function: ATP binding (GO:0005524);; Cellular Component: nucleus (GO:0005634);; Cellular Component: cytosol (GO:0005829);; Biological Process: acetyl-CoA metabolic process (GO:0006084);; Biological Process: DNA unw…	K02540|0|tcc:TCM_003529|Minichromosome maintenance (MCM2/3/5) family protein isoform 2; K02540 DNA replication licensing factor MCM2 [EC:3.6.4.12] (A)	[L]	Replication, recombination and repair	DNA replication licensing factor MCM2 GN=OsI_36121 OS=Oryza sativa subsp. indica (Rice) PE=3 SV=1	Minichromosome maintenance family protein isoform 1 {ECO:0000313|EMBL:EOX94159.1} OS=Theobroma cacao (Cacao) PE=3 SV=1	DNA replication licensing factor mcm2 [Gossypium arboreum]	Theobroma cacao Minichromosome maintenance family protein isoform 1 (TCM_003529) mRNA, complete cds	DNA replication (ko03030)	biological process: cellular process (GO:0009987);; biological process: single-organism process (GO:0044699);; molecular function: binding (GO:0005488);; molecular function: catalytic activity (GO:0003824);; biological process: metabolic process (GO:0008152);; cellular component: cell (GO:0005623);; cellular component: organelle (GO:0043226);; cellular component: cell part (GO:0044464);; biologic…
gene13807	13.8887	9.83418	21.5981	11.4379	31.7497	0.0383905	-1.16992	normal	0.00741048	-1.53325	down	--	--	--	--	[I]	Lipid transport and metabolism	Fatty acid 2-hydroxylase 1 GN=FAH1 OS=Arabidopsis thaliana (Mouse-ear cress) PE=1 SV=1	Fatty acid hydroxylase 1 isoform 2 {ECO:0000313|EMBL:EOY25698.1} OS=Theobroma cacao (Cacao) PE=4 SV=1	Fatty acid hydroxylase 1 isoform 2 [Theobroma cacao]	Theobroma cacao Fatty acid hydroxylase 1 isoform 2 (TCM_027082) mRNA, complete cds	--	--
gene1382	2.14814	0.102205	2.29553	0.795613	3.94623	0.00545234	-3.37437	down	0.0261159	-2.09073	normal	--	--	--	--	--	--	Transcription repressor OFP13 GN=OFP13 OS=Arabidopsis thaliana (Mouse-ear cress) PE=2 SV=1	Uncharacterized protein {ECO:0000313|EMBL:EOY33341.1} OS=Theobroma cacao (Cacao) PE=4 SV=1	Uncharacterized protein TCM_041298 [Theobroma cacao]	Theobroma cacao Uncharacterized protein (TCM_041298) mRNA, complete cds	--	--
gene13823	3.40372	14.8431	3.15805	14.1132	3.07983	7.37e-08	2.1586	up	9.35e-06	2.17165	up	--	--	Molecular Function: calcium ion binding (GO:0005509);; Cellular Component: plasma membrane (GO:0005886);; Biological Process: Golgi to vacuole transport (GO:0006896);; Molecular Function: amino-terminal vacuolar sorting propeptide binding (GO:0009940);; Cellular Component: Golgi transport complex (GO:0017119);;	--	--	--	Vacuolar-sorting receptor 1 (Precursor) GN=F8J2.20 OS=Arabidopsis thaliana (Mouse-ear cress) PE=1 SV=2	Vacuolar sorting receptor isoform 1 {ECO:0000313|EMBL:EOY04447.1} OS=Theobroma cacao (Cacao) PE=4 SV=1	Vacuolar-sorting receptor 1 -like protein [Gossypium arboreum]	Theobroma cacao Vacuolar sorting receptor isoform 1 (TCM_019694) mRNA, complete cds	--	molecular function: binding (GO:0005488);; cellular component: cell (GO:0005623);; cellular component: membrane (GO:0016020);; cellular component: cell part (GO:0044464);; biological process: single-organism process (GO:0044699);; biological process: localization (GO:0051179);; cellular component: macromolecular complex (GO:0032991);; cellular component: organelle (GO:0043226);; cellular componen…
gene13849	11.7368	8.57595	29.1697	12.8378	36.5738	0.000127212	-1.65776	down	0.00823116	-1.51609	down	[KT]	--	--	K03969|0|tcc:TCM_019920|Plastid transcriptionally active 4; K03969 phage shock protein A (A)	--	--	Membrane-associated 30 kDa protein, chloroplastic (Precursor) GN=IM30 OS=Pisum sativum (Garden pea) PE=2 SV=1	Plastid transcriptionally active 4 {ECO:0000313|EMBL:EOY04733.1} OS=Theobroma cacao (Cacao) PE=4 SV=1	Plastid transcriptionally active 4 [Theobroma cacao]	Theobroma cacao Plastid transcriptionally active 4 (TCM_019920) mRNA, complete cds	--	--
gene13887	2.88293	1.6152	6.586	3.64462	6.13639	2.54e-05	-2.02542	down	0.593255	-0.77293	normal	--	--	--	--	--	--	Protein ROOT PRIMORDIUM DEFECTIVE 1 GN=RPD1 OS=Arabidopsis thaliana (Mouse-ear cress) PE=1 SV=1	Ubiquitin carboxyl-terminal hydrolase family protein {ECO:0000313|EMBL:EOY04950.1} OS=Theobroma cacao (Cacao) PE=4 SV=1	Pesticidal crystal cry1Jb [Gossypium arboreum]	Theobroma cacao Ubiquitin carboxyl-terminal hydrolase family protein (TCM_020090) mRNA, complete cds	--	--
gene1394	1.87158	1.28605	2.97697	1.0815	3.46312	0.0443039	-1.20326	normal	0.00404539	-1.66098	down	[RTKL]	--	--	K08857|0|tcc:TCM_041272|ATP binding protein, putative; K08857 NIMA (never in mitosis gene a)-related kinase [EC:2.7.11.1] (A)	[R]	General function prediction only	Serine/threonine-protein kinase Nek5 GN=F26G5.150 OS=Arabidopsis thaliana (Mouse-ear cress) PE=1 SV=1	ATP binding protein, putative {ECO:0000313|EMBL:EOY33316.1} OS=Theobroma cacao (Cacao) PE=4 SV=1	Serine/threonine-protein kinase Nek5 [Gossypium arboreum]	Theobroma cacao ATP binding protein, putative (TCM_041272) mRNA, complete cds	--	--
gene13987	35.9182	17.637	45.5472	24.2133	45.5447	0.00267444	-1.38987	down	0.501109	-0.921837	normal	[G]	Carbohydrate transport and metabolism	Molecular Function: aldose 1-epimerase activity (GO:0004034);; Biological Process: hexose metabolic process (GO:0019318);; Molecular Function: carbohydrate binding (GO:0030246);;	K01785|0|tcc:TCM_012789|Galactose mutarotase-like superfamily protein isoform 1; K01785 aldose 1-epimerase [EC:5.1.3.3] (A)	[G]	Carbohydrate transport and metabolism	--	Aldose 1-epimerase {ECO:0000256|PIRNR:PIRNR005096} OS=Theobroma cacao (Cacao) PE=3 SV=1	Aldose 1-epimerase [Gossypium arboreum]	Theobroma cacao Galactose mutarotase-like superfamily protein isoform 1 (TCM_012789) mRNA, complete cds	Glycolysis / Gluconeogenesis (ko00010);; Galactose metabolism (ko00052)	molecular function: catalytic activity (GO:0003824);; biological process: metabolic process (GO:0008152);; biological process: single-organism process (GO:0044699);; molecular function: binding (GO:0005488)
gene13993	7.49038	8.77183	1.10188	3.28633	0.536796	4.99e-10	2.8001	up	0.000172475	2.41939	up	[R]	General function prediction only	Molecular Function: catalytic activity (GO:0003824);;	K10143|0|tcc:TCM_012815|Transducin/WD40 repeat-like superfamily protein; K10143 E3 ubiquitin-protein ligase RFWD2 [EC:6.3.2.19] (A)	--	--	WD repeat-containing protein RUP2 GN=MRO11.23 OS=Arabidopsis thaliana (Mouse-ear cress) PE=1 SV=1	Transducin/WD40 repeat-like superfamily protein {ECO:0000313|EMBL:EOY21331.1} OS=Theobroma cacao (Cacao) PE=4 SV=1	Transducin/WD40 repeat-like superfamily protein [Theobroma cacao]	Theobroma cacao Transducin/WD40 repeat-like superfamily protein (TCM_012815) mRNA, complete cds	Ubiquitin mediated proteolysis (ko04120);; Circadian rhythm - plant (ko04712)	molecular function: catalytic activity (GO:0003824)
gene13994	19.0568	14.4473	39.5318	19.1658	45.6998	0.000777018	-1.49348	down	0.0863495	-1.29048	normal	[RTKL]	--	Molecular Function: ATP binding (GO:0005524);; Biological Process: protein phosphorylation (GO:0006468);; Cellular Component: integral component of membrane (GO:0016021);; Molecular Function: tau-protein kinase activity (GO:0050321);;	--	--	--	Probable inactive receptor kinase At1g48480 (Precursor) GN=RKL1 OS=Arabidopsis thaliana (Mouse-ear cress) PE=2 SV=1	Receptor-like kinase 1 {ECO:0000313|EMBL:EOY21411.1} OS=Theobroma cacao (Cacao) PE=4 SV=1	Receptor-like kinase 1 [Theobroma cacao]	Theobroma cacao Receptor-like kinase 1 (TCM_012921) mRNA, complete cds	--	molecular function: binding (GO:0005488);; biological process: metabolic process (GO:0008152);; biological process: cellular process (GO:0009987);; cellular component: membrane (GO:0016020);; cellular component: membrane part (GO:0044425);; molecular function: catalytic activity (GO:0003824)
gene14005	36.9685	99.1578	25.946	51.5201	33.4216	2.81e-06	1.8827	up	0.891295	0.591797	normal	[V]	Defense mechanisms	Molecular Function: ATP binding (GO:0005524);; Biological Process: ATP catabolic process (GO:0006200);; Biological Process: response to wounding (GO:0009611);; Biological Process: response to salt stress (GO:0009651);; Biological Process: response to abscisic acid (GO:0009737);; Cellular Component: external side of plasma membrane (GO:0009897);; Molecular Function: fatty acid transporter activity…	--	[Q]	Secondary metabolites biosynthesis, transport and catabolism	ABC transporter G family member 11 GN=At1g17840 OS=Arabidopsis thaliana (Mouse-ear cress) PE=1 SV=1	ABC transporter {ECO:0000313|EMBL:AAP80385.1} OS=Gossypium hirsutum (Upland cotton) PE=2 SV=1	ABC transporter [Gossypium hirsutum]	Gossypium hirsutum ABC transporter (WBC1) mRNA, complete cds	--	molecular function: binding (GO:0005488);; biological process: metabolic process (GO:0008152);; biological process: cellular process (GO:0009987);; biological process: single-organism process (GO:0044699);; biological process: response to stimulus (GO:0050896);; cellular component: cell (GO:0005623);; cellular component: membrane (GO:0016020);; cellular component: membrane part (GO:0044425);; cel…
gene14009	12.5356	2.38274	12.3403	2.46646	10.6937	2.72e-08	-2.4419	down	0.00010763	-2.09325	down	[R]	General function prediction only	Molecular Function: acid phosphatase activity (GO:0003993);;	K14379|0|tcc:TCM_013027|Purple acid phosphatase 3; K14379 tartrate-resistant acid phosphatase type 5 [EC:3.1.3.2] (A)	[O]	Posttranslational modification, protein turnover, chaperones	Purple acid phosphatase 3 (Precursor) GN=PAP3 OS=Arabidopsis thaliana (Mouse-ear cress) PE=2 SV=1	Purple acid phosphatase 3 {ECO:0000313|EMBL:EOY21465.1} OS=Theobroma cacao (Cacao) PE=4 SV=1	Purple acid phosphatase 3 -like protein [Gossypium arboreum]	Theobroma cacao Purple acid phosphatase 3 (TCM_013027) mRNA, complete cds	Riboflavin metabolism (ko00740)	molecular function: catalytic activity (GO:0003824);; biological process: metabolic process (GO:0008152);; biological process: cellular process (GO:0009987)
gene14010	354.011	398.92	210.503	356.798	66.3368	0.815957	0.818582	normal	6.15e-07	2.39426	up	--	--	--	--	--	--	--	Uncharacterized protein isoform 2 {ECO:0000313|EMBL:EOY21463.1} OS=Theobroma cacao (Cacao) PE=4 SV=1	Alanine--tRNA ligase [Gossypium arboreum]	Theobroma cacao Uncharacterized protein isoform 2 (TCM_013026) mRNA, complete cds	--	--
gene14012	16.6515	44.6743	16.0947	33.6094	19.1506	0.00109387	1.51484	up	0.574651	0.786743	normal	--	--	--	--	--	--	--	B-cell receptor-associated 31-like {ECO:0000313|EMBL:EOY21451.1} OS=Theobroma cacao (Cacao) PE=4 SV=1	putative C9E9.04 [Gossypium arboreum]	Theobroma cacao B-cell receptor-associated 31-like (TCM_013012) mRNA, complete cds	--	--
gene14015	4.75442	6.79359	1.85301	5.41165	3.78427	6.95e-05	1.94147	up	0.797253	0.495439	normal	--	--	--	--	[T]	Signal transduction mechanisms	Ubiquitin-like-specific protease ESD4 GN=ESD4 OS=Arabidopsis thaliana (Mouse-ear cress) PE=1 SV=1	ACT-like protein tyrosine kinase family protein isoform 3 {ECO:0000313|EMBL:EOX97556.1} (Fragment) OS=Theobroma cacao (Cacao) PE=4 SV=1	Serine/threonine-protein kinase HT1 [Gossypium arboreum]	Theobroma cacao ACT-like protein tyrosine kinase family protein isoform 3 (TCM_006543) mRNA, partial cds	--	--
gene1405	6.37231	10.8589	2.68176	7.18103	3.72605	6.73e-06	2.00178	up	0.432036	0.909772	normal	--	--	--	--	--	--	Protein FAF-like, chloroplastic (Precursor) GN=At5g22090 OS=Arabidopsis thaliana (Mouse-ear cress) PE=2 SV=1	Chaperone DnaJ-domain superfamily protein {ECO:0000313|EMBL:EOY33280.1} OS=Theobroma cacao (Cacao) PE=4 SV=1	Chaperone DnaJ-domain superfamily protein [Theobroma cacao]	Firmiana danxiaensis microsatellite a17318_SSR4 sequence	--	--
gene14062	36.823	26.4129	30.3959	57.7551	12.8352	0.945503	-0.205797	normal	1.1e-05	2.12878	up	--	--	Molecular Function: DNA binding (GO:0003677);; Molecular Function: sequence-specific DNA binding transcription factor activity (GO:0003700);; Cellular Component: nucleus (GO:0005634);; Biological Process: regulation of transcription, DNA-templated (GO:0006355);; Biological Process: post-embryonic development (GO:0009791);; Biological Process: shoot system development (GO:0048367);; Biological Pro…	K09287|0|tcc:TCM_011862|AP2 domain class transcription factor; K09287 RAV-like factor (A)	--	--	AP2/ERF and B3 domain-containing transcription repressor RAV2 OS=Arabidopsis thaliana (Mouse-ear cress) PE=2 SV=1	AP2 domain class transcription factor {ECO:0000313|EMBL:EOY02136.1} OS=Theobroma cacao (Cacao) PE=4 SV=1	AP2 domain class transcription factor [Theobroma cacao]	Theobroma cacao AP2 domain class transcription factor (TCM_011862) mRNA, complete cds	--	molecular function: binding (GO:0005488);; molecular function: nucleic acid binding transcription factor activity (GO:0001071);; biological process: biological regulation (GO:0065007);; cellular component: cell (GO:0005623);; cellular component: organelle (GO:0043226);; cellular component: cell part (GO:0044464);; biological process: multicellular organismal process (GO:0032501);; biological proc…
gene14065	14.2032	79.9622	3.19562	52.4476	3.73676	0	4.63748	up	7.77e-16	3.75114	up	--	--	Biological Process: response to stimulus (GO:0050896);;	--	[Z]	Cytoskeleton	--	Regulator of Vps4 activity in the MVB pathway protein, putative {ECO:0000313|EMBL:EOY02097.1} OS=Theobroma cacao (Cacao) PE=4 SV=1	IST1-like protein [Gossypium arboreum]	Gossypium hirsutum microsatellite DPL242 sequence	--	biological process: response to stimulus (GO:0050896)
gene14066	5.32198	1.76723	3.98905	0.602752	3.58975	0.505871	-1.0444	normal	0.00355318	-2.3505	down	--	--	Biological Process: respiratory burst involved in defense response (GO:0002679);; Cellular Component: nucleus (GO:0005634);; Cellular Component: cytoplasm (GO:0005737);; Biological Process: protein targeting to membrane (GO:0006612);; Biological Process: salicylic acid biosynthetic process (GO:0009697);; Biological Process: response to ethylene (GO:0009723);; Biological Process: abscisic acid-act…	--	[S]	Function unknown	--	Glycolipid transfer protein (GLTP) family protein {ECO:0000313|EMBL:EOY02090.1} OS=Theobroma cacao (Cacao) PE=4 SV=1	Glycolipid transfer domain-containing protein 1 [Gossypium arboreum]	Theobroma cacao Glycolipid transfer protein (GLTP) family protein (TCM_011825) mRNA, complete cds	--	biological process: immune system process (GO:0002376);; biological process: metabolic process (GO:0008152);; biological process: single-organism process (GO:0044699);; cellular component: cell (GO:0005623);; cellular component: organelle (GO:0043226);; cellular component: cell part (GO:0044464);; biological process: localization (GO:0051179);; biological process: cellular component organization …
gene14071	1.24499	0.871688	2.66864	0.304478	4.39905	0.0240008	-1.51076	normal	8.09e-10	-3.66682	down	[E]	Amino acid transport and metabolism	--	--	[E]	Amino acid transport and metabolism	Protein NRT1/ PTR FAMILY 3.1 GN=F24J5.19 OS=Arabidopsis thaliana (Mouse-ear cress) PE=2 SV=1	Major facilitator superfamily protein isoform 1 {ECO:0000313|EMBL:EOY02083.1} OS=Theobroma cacao (Cacao) PE=4 SV=1	hypothetical protein F383_02518 [Gossypium arboreum]	Theobroma cacao Major facilitator superfamily protein isoform 1 (TCM_011820) mRNA, complete cds	--	--
gene14076	76.1335	91.8501	50.2692	97.9419	16.5264	0.576222	0.836584	normal	7.3e-08	2.51136	up	[T]	Signal transduction mechanisms	Molecular Function: phosphorelay sensor kinase activity (GO:0000155);; Biological Process: phosphorelay signal transduction system (GO:0000160);; Biological Process: regulation of transcription, DNA-templated (GO:0006355);; Biological Process: regulation of proton transport (GO:0010155);; Biological Process: signal transduction by phosphorylation (GO:0023014);; Biological Process: protein autopho…	--	--	--	Protein TWIN LOV 1 GN=T20F6.15 OS=Arabidopsis thaliana (Mouse-ear cress) PE=1 SV=2	PAS/LOV protein B isoform 1 {ECO:0000313|EMBL:EOY02066.1} OS=Theobroma cacao (Cacao) PE=4 SV=1	Protein TWIN LOV 1 -like protein [Gossypium arboreum]	Theobroma cacao PAS/LOV protein B isoform 1 (TCM_011808) mRNA, complete cds	--	molecular function: catalytic activity (GO:0003824);; molecular function: receptor activity (GO:0004872);; molecular function: molecular transducer activity (GO:0060089);; biological process: metabolic process (GO:0008152);; biological process: cellular process (GO:0009987);; biological process: signaling (GO:0023052);; biological process: single-organism process (GO:0044699);; biological process…
gene1408	0.883966	1.15609	17.8525	1.51153	42.9801	9.07e-12	-3.66532	down	0	-4.59164	down	--	--	--	--	[R]	General function prediction only	--	MD-2-related lipid recognition domain-containing protein / ML domain-containing protein, putative isoform 1 {ECO:0000313|EMBL:EOY33253.1} OS=Theobroma cacao (Cacao) PE=4 SV=1	Putative phosphatidylglycerol/phosphatidylinositol transfer [Gossypium arboreum]	Theobroma cacao MD-2-related lipid recognition domain-containing protein / ML domain-containing protein, putative isoform 1 (TCM_041207) mRNA, complete cds	--	--
gene14090	3.2347	1.28434	2.8722	0.207806	4.45273	0.902092	-0.999382	normal	0.00575698	-3.00903	down	--	--	Cellular Component: nucleus (GO:0005634);; Biological Process: response to light stimulus (GO:0009416);; Molecular Function: protein dimerization activity (GO:0046983);;	--	--	--	Transcription factor PRE6 GN=T2P11 OS=Arabidopsis thaliana (Mouse-ear cress) PE=1 SV=1	Basic helix-loop-helix DNA-binding superfamily protein {ECO:0000313|EMBL:EOY01957.1} OS=Theobroma cacao (Cacao) PE=4 SV=1	Basic helix-loop-helix DNA-binding superfamily protein [Theobroma cacao]	Theobroma cacao Basic helix-loop-helix DNA-binding superfamily protein (TCM_011736) mRNA, complete cds	--	cellular component: cell (GO:0005623);; cellular component: organelle (GO:0043226);; cellular component: cell part (GO:0044464);; biological process: response to stimulus (GO:0050896);; molecular function: binding (GO:0005488)
gene14102	895.688	192.356	89.6102	151.391	1.32344	0.0966779	1.09297	normal	0	6.65754	up	[I]	Lipid transport and metabolism	Biological Process: lipid biosynthetic process (GO:0008610);; Cellular Component: membrane (GO:0016020);; Molecular Function: oxidoreductase activity (GO:0016491);; Cellular Component: intracellular membrane-bounded organelle (GO:0043231);; Biological Process: cellular biosynthetic process (GO:0044249);; Biological Process: cellular lipid metabolic process (GO:0044255);; Biological Process: small…	K04713|8.05758e-155|tcc:TCM_011725|Sphingoid base hydroxylase 2; K04713 sphinganine C4-monooxygenase [EC:1.14.13.169] (A)	[I]	Lipid transport and metabolism	Sphinganine C(4)-monooxygenase 1 GN=SBH1 OS=Arabidopsis thaliana (Mouse-ear cress) PE=1 SV=1	Sphingoid base hydroxylase 2 {ECO:0000313|EMBL:EOY01947.1} OS=Theobroma cacao (Cacao) PE=4 SV=1	Sphingoid base hydroxylase 2 -like protein [Gossypium arboreum]	Theobroma cacao Sphingoid base hydroxylase 2 (TCM_011725) mRNA, complete cds	Sphingolipid metabolism (ko00600)	biological process: metabolic process (GO:0008152);; biological process: single-organism process (GO:0044699);; cellular component: membrane (GO:0016020);; molecular function: catalytic activity (GO:0003824);; cellular component: cell (GO:0005623);; cellular component: organelle (GO:0043226);; cellular component: cell part (GO:0044464);; biological process: cellular process (GO:0009987)
gene14106	466.23	511.414	327.892	467.488	63.3542	0.947227	0.603656	normal	5.35e-10	2.86234	up	[I]	Lipid transport and metabolism	Molecular Function: sphingosine hydroxylase activity (GO:0000170);; Cellular Component: endoplasmic reticulum (GO:0005783);; Cellular Component: Golgi apparatus (GO:0005794);; Biological Process: photomorphogenesis (GO:0009640);; Cellular Component: membrane (GO:0016020);; Biological Process: sterol biosynthetic process (GO:0016126);; Biological Process: sphingoid biosynthetic process (GO:0046520…	K04713|3.50563e-95|crb:CARUB_v10020825mg|hypothetical protein; K04713 sphinganine C4-monooxygenase [EC:1.14.13.169] (A)	[I]	Lipid transport and metabolism	Sphinganine C(4)-monooxygenase 2 GN=SBH2 OS=Arabidopsis thaliana (Mouse-ear cress) PE=1 SV=1	BnaC05g10520D protein {ECO:0000313|EMBL:CDY39327.1} OS=Brassica napus (Rape) PE=4 SV=1	Sphingoid base hydroxylase 2 -like protein [Gossypium arboreum]	Theobroma cacao Sphingoid base hydroxylase 2 (TCM_011723) mRNA, complete cds	Sphingolipid metabolism (ko00600)	molecular function: catalytic activity (GO:0003824);; biological process: metabolic process (GO:0008152);; biological process: single-organism process (GO:0044699);; cellular component: cell (GO:0005623);; cellular component: organelle (GO:0043226);; cellular component: cell part (GO:0044464);; biological process: multicellular organismal process (GO:0032501);; biological process: developmental p…
gene14114	2.35384	10.2453	1.81482	7.42133	1.34598	8.21e-10	2.49896	up	8.1e-07	2.45751	up	--	--	--	--	--	--	--	Uncharacterized protein {ECO:0000313|EMBL:EOY01937.1} OS=Theobroma cacao (Cacao) PE=4 SV=1	Uncharacterized protein TCM_011714 [Theobroma cacao]	Theobroma cacao Uncharacterized protein (TCM_011714) mRNA, complete cds	--	--
gene14127	35.5863	76.194	16.7966	33.2749	26.0302	1.19e-07	2.06859	up	0.915822	0.333686	normal	--	--	Cellular Component: extracellular region (GO:0005576);; Biological Process: syncytium formation (GO:0006949);; Cellular Component: plant-type cell wall (GO:0009505);; Biological Process: plant-type cell wall organization (GO:0009664);; Biological Process: response to red light (GO:0010114);; Biological Process: regulation of stomatal movement (GO:0010119);; Cellular Component: membrane (GO:001602…	--	--	--	Expansin-A15 (Precursor) GN=T17M13.26 OS=Arabidopsis thaliana (Mouse-ear cress) PE=2 SV=2	Alpha-expansin {ECO:0000313|EMBL:AAM47002.1} (Precursor) OS=Gossypium hirsutum (Upland cotton) PE=3 SV=1	Expansin-A15 -like protein [Gossypium arboreum]	Theobroma cacao Expansin A1, ALPHA 1.2,EXPA1 (TCM_011686) mRNA, complete cds	--	cellular component: extracellular region (GO:0005576);; biological process: cellular process (GO:0009987);; biological process: developmental process (GO:0032502);; biological process: single-organism process (GO:0044699);; cellular component: cell (GO:0005623);; cellular component: cell part (GO:0044464);; biological process: cellular component organization or biogenesis (GO:0071840);; biologica…
gene14129	20.9372	44.625	11.0097	140.232	9.20827	6.29e-07	2.00822	up	0	3.91406	up	--	--	Molecular Function: DNA binding (GO:0003677);; Molecular Function: sequence-specific DNA binding transcription factor activity (GO:0003700);; Biological Process: regulation of transcription, DNA-templated (GO:0006355);; Biological Process: response to bacterium (GO:0009617);; Biological Process: multidimensional cell growth (GO:0009825);; Biological Process: flower development (GO:0009908);; Biol…	--	--	--	NAC transcription factor 29 GN=At1g69490 OS=Arabidopsis thaliana (Mouse-ear cress) PE=2 SV=1	NAC domain protein 9 {ECO:0000313|EMBL:AGC27312.1} OS=Gossypium hirsutum (Upland cotton) PE=2 SV=1	NAC domain protein 9 [Gossypium hirsutum]	Gossypium hirsutum NAC domain protein 9 (NAC9) mRNA, complete cds	--	molecular function: binding (GO:0005488);; molecular function: nucleic acid binding transcription factor activity (GO:0001071);; biological process: biological regulation (GO:0065007);; biological process: response to stimulus (GO:0050896);; biological process: multi-organism process (GO:0051704);; biological process: cellular process (GO:0009987);; biological process: growth (GO:0040007);; biolo…
gene1413	1.28327	0.963255	4.66815	1.94505	7.1991	2.31e-05	-2.18763	down	0.00110749	-1.84737	down	[G]	Carbohydrate transport and metabolism	Biological Process: biosynthetic process (GO:0009058);; Molecular Function: strictosidine synthase activity (GO:0016844);;	--	[R]	General function prediction only	Protein STRICTOSIDINE SYNTHASE-LIKE 3 {ECO:0000303|PubMed:10777701} (Precursor) OS=Arabidopsis thaliana (Mouse-ear cress) PE=2 SV=1	Strictosidine synthase-like 3 {ECO:0000313|EMBL:EOY33230.1} OS=Theobroma cacao (Cacao) PE=4 SV=1	Adipocyte plasma membrane-associated [Gossypium arboreum]	Theobroma cacao Strictosidine synthase-like 3 (TCM_041183) mRNA, complete cds	--	biological process: metabolic process (GO:0008152);; molecular function: catalytic activity (GO:0003824)
gene14130	5.64843	8.96726	1.72668	12.7829	2.64433	3e-08	2.33405	up	5.88e-06	2.22737	up	[T]	Signal transduction mechanisms	Cellular Component: integral component of membrane (GO:0016021);;	--	[U]	Intracellular trafficking, secretion, and vesicular transport	Phosphate transporter PHO1 homolog 3 OS=Arabidopsis thaliana (Mouse-ear cress) PE=2 SV=2	EXS (ERD1/XPR1/SYG1) family protein {ECO:0000313|EMBL:EOY01842.1} OS=Theobroma cacao (Cacao) PE=4 SV=1	Phosphate transporter PHO1 -like protein [Gossypium arboreum]	Theobroma cacao EXS (ERD1/XPR1/SYG1) family protein (TCM_011645) mRNA, complete cds	--	cellular component: membrane (GO:0016020);; cellular component: membrane part (GO:0044425)
gene14134	0.65336	0.597227	2.32116	2.27238	2.20612	0.0074842	-1.90431	down	0.890418	-0.00615795	normal	[RTKL]	--	Biological Process: MAPK cascade (GO:0000165);; Molecular Function: protein serine/threonine kinase activity (GO:0004674);; Molecular Function: protein serine/threonine/tyrosine kinase activity (GO:0004712);; Molecular Function: non-membrane spanning protein tyrosine kinase activity (GO:0004715);; Molecular Function: ATP binding (GO:0005524);; Biological Process: protein phosphorylation (GO:00064…	--	[T]	Signal transduction mechanisms	Serine/threonine-protein kinase HT1 GN=HT1 OS=Arabidopsis thaliana (Mouse-ear cress) PE=1 SV=1	VH1-interacting kinase {ECO:0000313|EMBL:EOY01835.1} OS=Theobroma cacao (Cacao) PE=4 SV=1	Dual specificity protein kinase splA [Gossypium arboreum]	Theobroma cacao VH1-interacting kinase (TCM_011639) mRNA, complete cds	--	biological process: metabolic process (GO:0008152);; biological process: cellular process (GO:0009987);; biological process: signaling (GO:0023052);; biological process: single-organism process (GO:0044699);; biological process: response to stimulus (GO:0050896);; biological process: biological regulation (GO:0065007);; molecular function: catalytic activity (GO:0003824);; molecular function: bin…
gene14144	286.643	1900.25	1155.67	2151.44	556.655	0.976189	0.625142	normal	0.000752172	1.91464	up	--	--	Molecular Function: chromatin binding (GO:0003682);; Cellular Component: nucleus (GO:0005634);; Cellular Component: cytosol (GO:0005829);; Biological Process: gluconeogenesis (GO:0006094);; Biological Process: glycolytic process (GO:0006096);; Biological Process: chromatin assembly or disassembly (GO:0006333);; Biological Process: cell proliferation (GO:0008283);; Biological Process: response to …	--	--	--	--	Nodulin-like protein {ECO:0000313|EMBL:AFH57282.1} OS=Gossypium hirsutum (Upland cotton) PE=2 SV=1	nodulin-like protein [Gossypium hirsutum]	Gossypium hirsutum cultivar ZM3 nodulin-like protein mRNA, complete cds	--	molecular function: binding (GO:0005488);; cellular component: cell (GO:0005623);; cellular component: organelle (GO:0043226);; cellular component: cell part (GO:0044464);; biological process: metabolic process (GO:0008152);; biological process: single-organism process (GO:0044699);; biological process: cellular process (GO:0009987);; biological process: cellular component organization or biogene…
gene14163	3.11199	7.48302	2.1287	13.7139	5.85136	0.000629804	1.60642	up	0.137971	1.15394	normal	--	--	--	--	[R]	General function prediction only	F-box/kelch-repeat protein At2g44130 GN=At2g44130 OS=Arabidopsis thaliana (Mouse-ear cress) PE=2 SV=2	Galactose oxidase/kelch repeat superfamily protein {ECO:0000313|EMBL:EOY01706.1} OS=Theobroma cacao (Cacao) PE=4 SV=1	Galactose oxidase/kelch repeat superfamily protein [Theobroma cacao]	Theobroma cacao Galactose oxidase/kelch repeat superfamily protein (TCM_011541) mRNA, complete cds	--	--
gene14175	21.2251	5.5804	31.3688	5.79599	24.0723	0.000297336	-2.29858	down	0.00221242	-2.34842	down	--	--	Biological Process: MAPK cascade (GO:0000165);; Molecular Function: protein serine/threonine kinase activity (GO:0004674);; Molecular Function: ATP binding (GO:0005524);; Cellular Component: cytosol (GO:0005829);; Cellular Component: plasma membrane (GO:0005886);; Biological Process: protein phosphorylation (GO:0006468);; Biological Process: plasma membrane organization (GO:0007009);; Biological …	--	[T]	Signal transduction mechanisms	--	Uncharacterized protein {ECO:0000313|EnsemblPlants:GSMUA_Achr6P22370_001} OS=Musa acuminata subsp. malaccensis (Wild banana) PE=4 SV=1	MAPepsilon protein kinase, partial [Medicago truncatula]	Theobroma cacao Mitogen-activated protein kinase kinase kinase 7 (TCM_007745) mRNA, complete cds	--	biological process: metabolic process (GO:0008152);; biological process: cellular process (GO:0009987);; biological process: signaling (GO:0023052);; biological process: single-organism process (GO:0044699);; biological process: response to stimulus (GO:0050896);; biological process: biological regulation (GO:0065007);; molecular function: catalytic activity (GO:0003824);; molecular function: bin…
gene14179	1.78965	5.25036	1.86635	9.98818	1.19339	0.0998556	1.47196	normal	3.75e-06	2.81085	up	[CI]	--	Cellular Component: chloroplast outer membrane (GO:0009707);; Cellular Component: stromule (GO:0010319);; Molecular Function: heme binding (GO:0020037);; Molecular Function: metal ion binding (GO:0046872);;	--	[C]	Energy production and conversion	Cytochrome b5 isoform A {ECO:0000303|PubMed:19054355} OS=Arabidopsis thaliana (Mouse-ear cress) PE=1 SV=1	Cytochrome B5, n6,ATCB5-A,CB5-A {ECO:0000313|EMBL:EOY01645.1} OS=Theobroma cacao (Cacao) PE=3 SV=1	Cytochrome B5, n6,ATCB5-A,CB5-A [Theobroma cacao]	Theobroma cacao Cytochrome B5, n6,ATCB5-A,CB5-A (TCM_011490) mRNA, complete cds	--	cellular component: cell (GO:0005623);; cellular component: membrane (GO:0016020);; cellular component: organelle (GO:0043226);; cellular component: organelle part (GO:0044422);; cellular component: cell part (GO:0044464);; molecular function: binding (GO:0005488)
gene14180	2.35552	0.366307	1.45197	0.0691527	1.86496	0.124427	-1.89321	normal	0.000152064	-3.44226	down	--	--	Biological Process: lipid metabolic process (GO:0006629);; Molecular Function: phosphoric diester hydrolase activity (GO:0008081);;	--	--	--	PI-PLC X domain-containing protein At5g67130 (Precursor) GN=At5g67130 OS=Arabidopsis thaliana (Mouse-ear cress) PE=1 SV=1	PLC-like phosphodiesterases superfamily protein {ECO:0000313|EMBL:EOY01644.1} OS=Theobroma cacao (Cacao) PE=4 SV=1	hypothetical protein F383_21107 [Gossypium arboreum]	Theobroma cacao PLC-like phosphodiesterases superfamily protein (TCM_011489) mRNA, complete cds	--	biological process: metabolic process (GO:0008152);; biological process: single-organism process (GO:0044699);; molecular function: catalytic activity (GO:0003824)
gene14186	4.2423	4.69446	4.3434	5.55907	0.390701	0.906182	0.0982828	normal	8.39e-10	3.55873	up	--	--	Molecular Function: magnesium ion binding (GO:0000287);; Molecular Function: inorganic diphosphatase activity (GO:0004427);; Cellular Component: cytoplasm (GO:0005737);; Biological Process: phosphate-containing compound metabolic process (GO:0006796);;	--	--	--	--	Uncharacterized protein {ECO:0000313|EMBL:EOY01635.1} OS=Theobroma cacao (Cacao) PE=4 SV=1	Uncharacterized protein TCM_011482 [Theobroma cacao]	Theobroma cacao Uncharacterized protein (TCM_011482) mRNA, complete cds	--	molecular function: binding (GO:0005488);; molecular function: catalytic activity (GO:0003824);; biological process: metabolic process (GO:0008152);; cellular component: cell (GO:0005623);; cellular component: cell part (GO:0044464);; biological process: cellular process (GO:0009987)
gene14187	0.198119	0.0337769	0.88562	0.219571	0.76345	0.00125045	-3.54952	down	0.536657	-1.52614	normal	--	--	--	--	[R]	General function prediction only	Pentatricopeptide repeat-containing protein At4g19191, mitochondrial (Precursor) GN=PCMP-E1 OS=Arabidopsis thaliana (Mouse-ear cress) PE=2 SV=1	Tetratricopeptide repeat (TPR)-like superfamily protein, putative isoform 1 {ECO:0000313|EMBL:EOY14284.1} OS=Theobroma cacao (Cacao) PE=4 SV=1	Tetratricopeptide repeat (TPR)-like superfamily protein, putative isoform 1 [Theobroma cacao]	Theobroma cacao Tetratricopeptide repeat (TPR)-like superfamily protein, putative isoform 1 (TCM_033598) mRNA, complete cds	--	--
gene14208	1440.97	1395.47	379.067	1012.12	307.575	2.1e-06	1.9786	up	0.00431609	1.74992	up	--	--	Molecular Function: adenosylmethionine decarboxylase activity (GO:0004014);; Biological Process: S-adenosylmethioninamine biosynthetic process (GO:0006557);; Biological Process: spermine biosynthetic process (GO:0006597);; Biological Process: spermidine biosynthetic process (GO:0008295);; Molecular Function: arginine decarboxylase activity (GO:0008792);;	K01611|0|tcc:TCM_011372|S-adenosylmethionine decarboxylase proenzyme; K01611 S-adenosylmethionine decarboxylase [EC:4.1.1.50] (A)	[T]	Signal transduction mechanisms	S-adenosylmethionine decarboxylase beta chain (Precursor) GN=SAMDC OS=Vicia faba (Broad bean) PE=2 SV=1	S-adenosylmethionine decarboxylase proenzyme {ECO:0000256|PIRNR:PIRNR001355} OS=Gossypium hirsutum (Upland cotton) PE=2 SV=1	S-adenosylmethionine decarboxylase proenzyme [Gossypium arboreum]	Gossypium hirsutum S-adenosylmethionine decarboxylase (SAMDC) mRNA, complete cds	Cysteine and methionine metabolism (ko00270);; Arginine and proline metabolism (ko00330)	molecular function: catalytic activity (GO:0003824);; biological process: metabolic process (GO:0008152);; biological process: cellular process (GO:0009987);; biological process: single-organism process (GO:0044699)
gene14217	17.5402	13.6351	1.83695	13.8496	1.36155	1.42e-11	2.79644	up	4.41e-11	3.25388	up	[V]	Defense mechanisms	Cellular Component: vacuolar membrane (GO:0005774);; Cellular Component: plasma membrane (GO:0005886);; Biological Process: drug transmembrane transport (GO:0006855);; Biological Process: response to symbiotic fungus (GO:0009610);; Molecular Function: drug transmembrane transporter activity (GO:0015238);; Molecular Function: antiporter activity (GO:0015297);; Biological Process: proline transport…	K03327|0|tcc:TCM_011340|MATE efflux family protein isoform 1; K03327 multidrug resistance protein, MATE family (A)	[R]	General function prediction only	Protein TRANSPARENT TESTA 12 GN=F17J16_80 OS=Arabidopsis thaliana (Mouse-ear cress) PE=2 SV=1	MATE efflux family protein {ECO:0000256|RuleBase:RU004914} OS=Theobroma cacao (Cacao) PE=3 SV=1	Protein TRANSPARENT TESTA 12 -like protein [Gossypium arboreum]	Theobroma cacao MATE efflux family protein isoform 1 (TCM_011340) mRNA, complete cds	--	cellular component: cell (GO:0005623);; cellular component: membrane (GO:0016020);; cellular component: organelle (GO:0043226);; cellular component: organelle part (GO:0044422);; cellular component: cell part (GO:0044464);; biological process: cellular process (GO:0009987);; biological process: single-organism process (GO:0044699);; biological process: response to stimulus (GO:0050896);; biologic…
gene14233	18.0436	22.0206	89.3067	43.018	105.055	4.34e-07	-1.99385	down	0.0848623	-1.26559	normal	--	--	--	--	--	--	--	Uncharacterized protein isoform 2 {ECO:0000313|EMBL:EOY01424.1} OS=Theobroma cacao (Cacao) PE=4 SV=1	putative E3 ubiquitin-protein ligase [Gossypium arboreum]	Theobroma cacao Uncharacterized protein isoform 2 (TCM_011315) mRNA, complete cds	--	--
gene1424	2.08772	0.687788	5.06403	1.49519	5.24284	1.58e-07	-2.99204	down	0.00755491	-1.83262	down	[G]	Carbohydrate transport and metabolism	Biological Process: carbohydrate metabolic process (GO:0005975);; Molecular Function: beta-glucosidase activity (GO:0008422);;	K05349|6.38986e-108|cit:102614874|lysosomal beta glucosidase-like; K05349 beta-glucosidase [EC:3.2.1.21] (A)	--	--	Probable beta-D-xylosidase 6 (Precursor) GN=BXL6 OS=Arabidopsis thaliana (Mouse-ear cress) PE=2 SV=1	Beta-D-glucosidase {ECO:0000313|EMBL:AAQ17461.1} OS=Gossypium hirsutum (Upland cotton) PE=2 SV=1	gluA [Gossypium arboreum]	Theobroma cacao Glycosyl hydrolase family protein isoform 2 (TCM_041163) mRNA, complete cds	Cyanoamino acid metabolism (ko00460);; Starch and sucrose metabolism (ko00500);; Phenylpropanoid biosynthesis (ko00940)	biological process: metabolic process (GO:0008152);; molecular function: catalytic activity (GO:0003824)
gene14243	0.916297	2.59027	0.737875	1.62918	1.28607	0.00270525	1.72464	up	0.871082	0.272841	normal	[O]	Posttranslational modification, protein turnover, chaperones	Molecular Function: electron carrier activity (GO:0009055);; Molecular Function: protein disulfide oxidoreductase activity (GO:0015035);; Biological Process: intracellular signal transduction (GO:0035556);; Biological Process: cell redox homeostasis (GO:0045454);; Biological Process: anther development (GO:0048653);;	--	--	--	--	Electron transporter, putative {ECO:0000313|EMBL:EOY01408.1} OS=Theobroma cacao (Cacao) PE=4 SV=1	Electron transporter, putative [Theobroma cacao]	Theobroma cacao Electron transporter, putative (TCM_011305) mRNA, complete cds	--	molecular function: electron carrier activity (GO:0009055);; molecular function: catalytic activity (GO:0003824);; biological process: metabolic process (GO:0008152);; biological process: single-organism process (GO:0044699);; biological process: cellular process (GO:0009987);; biological process: signaling (GO:0023052);; biological process: response to stimulus (GO:0050896);; biological process:…
gene14249	0.381603	0.354174	1.80873	0.287574	0.587928	0.00864542	-2.17627	down	--	--	--	[R]	General function prediction only	Molecular Function: oxidoreductase activity, acting on single donors with incorporation of molecular oxygen, incorporation of two atoms of oxygen (GO:0016702);; Molecular Function: gibberellin 3-beta-dioxygenase activity (GO:0016707);; Biological Process: oxidation-reduction process (GO:0055114);;	--	[QR]	--	Gibberellin 2-beta-dioxygenase 8 GN=GA2OX8 OS=Arabidopsis thaliana (Mouse-ear cress) PE=1 SV=2	Gibberellin 2-oxidase 8 {ECO:0000313|EMBL:EOY01398.1} OS=Theobroma cacao (Cacao) PE=3 SV=1	Gibberellin 2-oxidase 8 [Theobroma cacao]	Theobroma cacao Gibberellin 2-oxidase 8 (TCM_011301) mRNA, complete cds	--	molecular function: catalytic activity (GO:0003824);; biological process: metabolic process (GO:0008152);; biological process: single-organism process (GO:0044699)
gene1426	1.55574	38.8021	81.1692	45.8992	22.9562	0.00171016	-1.46489	down	0.825244	0.711893	normal	[F]	Nucleotide transport and metabolism	Molecular Function: aldehyde oxidase activity (GO:0004031);; Molecular Function: iron ion binding (GO:0005506);; Molecular Function: electron carrier activity (GO:0009055);; Molecular Function: oxidoreductase activity, acting on CH-OH group of donors (GO:0016614);; Molecular Function: flavin adenine dinucleotide binding (GO:0050660);; Molecular Function: 2 iron, 2 sulfur cluster binding (GO:00515…	K09842|0|tcc:TCM_041158|ABA aldehyde oxidase isoform 1; K09842 abscisic-aldehyde oxidase [EC:1.2.3.14] (A)	[F]	Nucleotide transport and metabolism	Benzaldehyde dehydrogenase (NAD(+)) GN=T1G11.17 OS=Arabidopsis thaliana (Mouse-ear cress) PE=1 SV=2	ABA aldehyde oxidase isoform 1 {ECO:0000313|EMBL:EOY33190.1} OS=Theobroma cacao (Cacao) PE=4 SV=1	ABA aldehyde oxidase isoform 1 [Theobroma cacao]	Theobroma cacao ABA aldehyde oxidase isoform 1 (TCM_041158) mRNA, complete cds	Carotenoid biosynthesis (ko00906)	molecular function: catalytic activity (GO:0003824);; biological process: metabolic process (GO:0008152);; biological process: single-organism process (GO:0044699);; molecular function: binding (GO:0005488);; molecular function: electron carrier activity (GO:0009055)
gene14290	3.94746	1.46441	0.0637321	1.45	0.167804	1.57e-05	3.64659	up	0.00211308	2.65902	up	[E]	Amino acid transport and metabolism	Molecular Function: glutamate decarboxylase activity (GO:0004351);; Biological Process: glutamate metabolic process (GO:0006536);; Molecular Function: pyridoxal phosphate binding (GO:0030170);;	K01580|0|tcc:TCM_011174|Glutamate decarboxylase 4 isoform 1; K01580 glutamate decarboxylase [EC:4.1.1.15] (A)	[E]	Amino acid transport and metabolism	Glutamate decarboxylase GN=GAD OS=Petunia hybrida (Petunia) PE=1 SV=1	Glutamate decarboxylase {ECO:0000256|RuleBase:RU361171} OS=Theobroma cacao (Cacao) PE=3 SV=1	Glutamate decarboxylase 1 -like protein [Gossypium arboreum]	Theobroma cacao Glutamate decarboxylase 4 isoform 1 (TCM_011174) mRNA, complete cds	Alanine, aspartate and glutamate metabolism (ko00250);; beta-Alanine metabolism (ko00410);; Taurine and hypotaurine metabolism (ko00430);; Butanoate metabolism (ko00650)	molecular function: catalytic activity (GO:0003824);; biological process: metabolic process (GO:0008152);; biological process: cellular process (GO:0009987);; biological process: single-organism process (GO:0044699);; molecular function: binding (GO:0005488)
gene14301	63.9958	154.838	61.2302	186.931	55.6828	0.0114118	1.31088	normal	0.00193453	1.72065	up	[R]	General function prediction only	Molecular Function: desacetoxyvindoline 4-hydroxylase activity (GO:0050590);; Biological Process: oxidation-reduction process (GO:0055114);;	K06892|0|tcc:TCM_011034|2-oxoglutarate and Fe(II)-dependent oxygenase superfamily protein, putative; K06892 feruloyl-CoA ortho-hydroxylase [EC:1.14.11.-] (A)	[QR]	--	1-aminocyclopropane-1-carboxylate oxidase homolog 4 GN=At1g03400 OS=Arabidopsis thaliana (Mouse-ear cress) PE=2 SV=1	2-oxoglutarate and Fe(II)-dependent oxygenase superfamily protein, putative {ECO:0000313|EMBL:EOY01084.1} OS=Theobroma cacao (Cacao) PE=3 SV=1	2-oxoglutarate and Fe(II)-dependent oxygenase superfamily protein, putative [Theobroma cacao]	Theobroma cacao 2-oxoglutarate and Fe(II)-dependent oxygenase superfamily protein, putative (TCM_011034) mRNA, complete cds	--	molecular function: catalytic activity (GO:0003824);; biological process: metabolic process (GO:0008152);; biological process: single-organism process (GO:0044699)
gene14304	4.55766	6.10245	2.31737	8.78819	7.10044	0.00987511	1.38009	up	0.881674	0.301275	normal	[RTKL]	--	--	--	--	--	Putative cysteine-rich receptor-like protein kinase 35 (Precursor) GN=CRK35 OS=Arabidopsis thaliana (Mouse-ear cress) PE=3 SV=3	Cysteine-rich RLK 30, putative {ECO:0000313|EMBL:EOY28562.1} OS=Theobroma cacao (Cacao) PE=3 SV=1	Cysteine-rich receptor-like protein kinase 14 [Gossypium arboreum]	Theobroma cacao Cysteine-rich RLK 30, putative (TCM_030104) mRNA, complete cds	--	--
gene14314	13.8843	18.977	10.5004	27.9805	9.05996	0.349794	0.865631	normal	0.00418642	1.61622	up	--	--	Cellular Component: nucleus (GO:0005634);;	--	--	--	--	Uncharacterized protein {ECO:0000313|EMBL:EOY01088.1} OS=Theobroma cacao (Cacao) PE=4 SV=1	Uncharacterized protein TCM_011040 [Theobroma cacao]	Gossypium hirsutum clone NBRI_GE57800 microsatellite sequence	--	cellular component: cell (GO:0005623);; cellular component: organelle (GO:0043226);; cellular component: cell part (GO:0044464)
gene14370	56.0546	74.7307	20.3422	36.8832	9.19102	5.46e-06	1.83432	up	7.83e-05	1.96544	up	--	--	Molecular Function: enzyme inhibitor activity (GO:0004857);; Cellular Component: plant-type cell wall (GO:0009505);; Molecular Function: pectinesterase activity (GO:0030599);; Biological Process: cell wall modification (GO:0042545);; Biological Process: negative regulation of catalytic activity (GO:0043086);; Molecular Function: aspartyl esterase activity (GO:0045330);; Biological Process: pectin…	K01051|0|tcc:TCM_010982|Plant invertase/pectin methylesterase inhibitor superfamily; K01051 pectinesterase [EC:3.1.1.11] (A)	--	--	Pectinesterase 6 (Precursor) GN=T26J12.4 OS=Arabidopsis thaliana (Mouse-ear cress) PE=2 SV=1	Pectinesterase {ECO:0000256|RuleBase:RU000589} OS=Theobroma cacao (Cacao) PE=3 SV=1	Plant invertase/pectin methylesterase inhibitor superfamily [Theobroma cacao]	Theobroma cacao Plant invertase/pectin methylesterase inhibitor superfamily (TCM_010982) mRNA, complete cds	Pentose and glucuronate interconversions (ko00040);; Starch and sucrose metabolism (ko00500)	molecular function: enzyme regulator activity (GO:0030234);; biological process: biological regulation (GO:0065007);; cellular component: cell (GO:0005623);; cellular component: cell part (GO:0044464);; molecular function: catalytic activity (GO:0003824);; biological process: metabolic process (GO:0008152);; biological process: cellular process (GO:0009987);; biological process: cellular componen…
gene14378	37.0593	23.2093	11.333	19.3615	0.513438	0.116878	1.03561	normal	1.11e-16	4.82559	up	--	--	--	--	[R]	General function prediction only	Probable ADP-ribosylation factor GTPase-activating protein AGD13 GN=AGD13 OS=Arabidopsis thaliana (Mouse-ear cress) PE=2 SV=1	Calcium-dependent lipid-binding family protein {ECO:0000313|EMBL:EOY01023.1} OS=Theobroma cacao (Cacao) PE=4 SV=1	Calcium-dependent lipid-binding family protein [Theobroma cacao]	Theobroma cacao Calcium-dependent lipid-binding family protein (TCM_010950) mRNA, complete cds	--	--
gene14397	275.407	185.776	63.2598	110.802	9.66688	0.000457735	1.57327	up	2.24e-14	3.4843	up	[RTKL]	--	Biological Process: MAPK cascade (GO:0000165);; Molecular Function: MAP kinase activity (GO:0004707);; Molecular Function: ATP binding (GO:0005524);; Biological Process: protein phosphorylation (GO:0006468);;	K04371|0|tcc:TCM_010874|MAP kinase 17 isoform 1; K04371 mitogen-activated protein kinase 1/3 [EC:2.7.11.24] (A)	[T]	Signal transduction mechanisms	Mitogen-activated protein kinase 9 GN=MPK9 OS=Arabidopsis thaliana (Mouse-ear cress) PE=2 SV=2	Mitogen-activated protein kinase 17 {ECO:0000313|EMBL:AHW85276.1} OS=Gossypium hirsutum (Upland cotton) PE=2 SV=1	Mitogen-activated protein kinase 17 [Gossypium arboreum]	Gossypium hirsutum cultivar TM-1 mitogen-activated protein kinase 7 (MPK7) mRNA, complete cds	--	biological process: metabolic process (GO:0008152);; biological process: cellular process (GO:0009987);; biological process: signaling (GO:0023052);; biological process: single-organism process (GO:0044699);; biological process: response to stimulus (GO:0050896);; biological process: biological regulation (GO:0065007);; molecular function: catalytic activity (GO:0003824);; molecular function: mol…
gene14416	28.6315	57.8286	20.8489	23.8265	17.0726	0.00121637	1.46712	up	0.899495	0.446565	normal	[Q]	Secondary metabolites biosynthesis, transport and catabolism	Molecular Function: copper ion binding (GO:0005507);; Molecular Function: bilirubin oxidase activity (GO:0047705);; Biological Process: oxidation-reduction process (GO:0055114);;	--	--	--	Multicopper oxidase LPR1 (Precursor) GN=LPR1 OS=Arabidopsis thaliana (Mouse-ear cress) PE=2 SV=1	Cupredoxin superfamily protein isoform 1 {ECO:0000313|EMBL:EOY00928.1} OS=Theobroma cacao (Cacao) PE=4 SV=1	Spore coat A [Gossypium arboreum]	Theobroma cacao Cupredoxin superfamily protein isoform 1 (TCM_010834) mRNA, complete cds	--	molecular function: binding (GO:0005488);; molecular function: catalytic activity (GO:0003824);; biological process: metabolic process (GO:0008152);; biological process: single-organism process (GO:0044699)
gene14419	0.317182	0.0661498	1.13602	0.300046	2.37443	0.000117745	-3.45012	down	2.81e-05	-2.80625	down	--	--	--	--	[R]	General function prediction only	Pentatricopeptide repeat-containing protein At1g71060, mitochondrial (Precursor) GN=At1g71060 OS=Arabidopsis thaliana (Mouse-ear cress) PE=2 SV=1	Pentatricopeptide repeat protein {ECO:0000313|EMBL:ACP39954.1} OS=Gossypium hirsutum (Upland cotton) PE=2 SV=1	pentatricopeptide repeat protein [Gossypium hirsutum]	Gossypium hirsutum cultivar 0-613-2R pentatricopeptide repeat protein (PPR3) mRNA, complete cds	--	--
gene14424	43.7837	31.9063	7.8352	23.4135	8.09784	1.12e-06	1.99717	up	0.0137623	1.46716	normal	[G]	Carbohydrate transport and metabolism	Molecular Function: ribose-5-phosphate isomerase activity (GO:0004751);; Biological Process: pentose-phosphate shunt, non-oxidative branch (GO:0009052);;	K01807|2.27388e-179|tcc:TCM_010816|Ribose-5-phosphate isomerase 2; K01807 ribose 5-phosphate isomerase A [EC:5.3.1.6] (A)	[G]	Carbohydrate transport and metabolism	Probable ribose-5-phosphate isomerase 2 GN=RPI2 OS=Arabidopsis thaliana (Mouse-ear cress) PE=1 SV=1	Ribose-5-phosphate isomerase 2 {ECO:0000313|EMBL:EOY00901.1} OS=Theobroma cacao (Cacao) PE=3 SV=1	Ribose-5-phosphate isomerase 2 [Theobroma cacao]	Theobroma cacao Ribose-5-phosphate isomerase 2 (TCM_010816) mRNA, complete cds	Pentose phosphate pathway (ko00030);; Carbon fixation in photosynthetic organisms (ko00710);; Carbon metabolism (ko01200);; Biosynthesis of amino acids (ko01230)	molecular function: catalytic activity (GO:0003824);; biological process: metabolic process (GO:0008152);; biological process: single-organism process (GO:0044699)
gene14428	14.8675	14.5119	7.34899	22.83	6.96789	0.198725	0.95265	normal	0.00155536	1.69167	up	--	--	--	--	--	--	--	Uncharacterized protein {ECO:0000313|EMBL:EOY00899.1} OS=Theobroma cacao (Cacao) PE=4 SV=1	hypothetical protein F383_33033 [Gossypium arboreum]	Theobroma cacao Uncharacterized protein (TCM_010813) mRNA, complete cds	--	--
gene14441	0.318704	0.426962	1.25699	0.387308	2.18564	0.179279	-1.51901	normal	0.000833081	-2.32281	down	[L]	Replication, recombination and repair	Molecular Function: DNA primase activity (GO:0003896);; Biological Process: DNA replication, synthesis of RNA primer (GO:0006269);; Biological Process: DNA replication initiation (GO:0006270);; Biological Process: regulation of DNA replication (GO:0006275);; Biological Process: DNA methylation (GO:0006306);; Biological Process: cell proliferation (GO:0008283);; Cellular Component: plasmodesma (GO…	K02685|0|tcc:TCM_008656|DNA primase, large subunit family isoform 1; K02685 DNA primase large subunit [EC:2.7.7.-] (A)	[L]	Replication, recombination and repair	Probable DNA primase large subunit GN=At1g67320 OS=Arabidopsis thaliana (Mouse-ear cress) PE=2 SV=2	DNA primase, large subunit family isoform 1 {ECO:0000313|EMBL:EOX99765.1} OS=Theobroma cacao (Cacao) PE=4 SV=1	DNA primase, large subunit family isoform 1 [Theobroma cacao]	Theobroma cacao DNA primase, large subunit family isoform 1 (TCM_008656) mRNA, complete cds	Purine metabolism (ko00230);; Pyrimidine metabolism (ko00240);; DNA replication (ko03030)	molecular function: catalytic activity (GO:0003824);; biological process: metabolic process (GO:0008152);; biological process: cellular process (GO:0009987);; biological process: biological regulation (GO:0065007);; biological process: single-organism process (GO:0044699);; cellular component: cell junction (GO:0030054);; biological process: cellular component organization or biogenesis (GO:00718…
gene14450	15.0328	7.39593	7.41197	3.75727	17.1877	0.918635	-0.162889	normal	0.0010274	-2.09251	down	--	--	--	--	--	--	--	Uncharacterized protein {ECO:0000313|EMBL:EOX99790.1} OS=Theobroma cacao (Cacao) PE=4 SV=1	Uncharacterized protein TCM_008722 [Theobroma cacao]	Gossypium herbaceum clone NBRI_B_1141 simple sequence repeat marker, mRNA sequence	--	--
gene14492	2.99606	2.16159	5.41264	1.3406	5.16422	0.0204473	-1.29512	normal	0.000619124	-1.9149	down	--	--	Biological Process: microtubule cytoskeleton organization (GO:0000226);; Biological Process: cytokinesis (GO:0000910);; Molecular Function: microtubule binding (GO:0008017);;	K16732|0|tcc:TCM_008854|Microtubule-associated protein 65-8 isoform 1; K16732 protein regulator of cytokinesis 1 (A)	[DZ]	--	65-kDa microtubule-associated protein 8 GN=MAP65-8 OS=Arabidopsis thaliana (Mouse-ear cress) PE=1 SV=2	Microtubule-associated protein 65-8 isoform 1 {ECO:0000313|EMBL:EOX99871.1} OS=Theobroma cacao (Cacao) PE=4 SV=1	65-kDa microtubule-associated 8 -like protein [Gossypium arboreum]	Theobroma cacao Microtubule-associated protein 65-8 isoform 1 (TCM_008854) mRNA, complete cds	--	biological process: cellular process (GO:0009987);; biological process: single-organism process (GO:0044699);; biological process: cellular component organization or biogenesis (GO:0071840);; molecular function: binding (GO:0005488)
gene14500	11.9559	39.8333	15.6006	30.4696	10.7117	0.00864352	1.30872	up	0.0178532	1.45107	normal	--	--	Cellular Component: ubiquitin ligase complex (GO:0000151);; Molecular Function: ubiquitin-protein transferase activity (GO:0004842);; Biological Process: protein ubiquitination (GO:0016567);;	--	[S]	Function unknown	U-box domain-containing protein 6 GN=PUB6 OS=Arabidopsis thaliana (Mouse-ear cress) PE=2 SV=2	ARM repeat superfamily protein isoform 1 {ECO:0000313|EMBL:EOY00873.1} OS=Theobroma cacao (Cacao) PE=4 SV=1	U-box domain-containing 6 -like protein [Gossypium arboreum]	Theobroma cacao ARM repeat superfamily protein isoform 1 (TCM_010795) mRNA, complete cds	--	cellular component: cell (GO:0005623);; cellular component: macromolecular complex (GO:0032991);; cellular component: cell part (GO:0044464);; molecular function: catalytic activity (GO:0003824);; biological process: metabolic process (GO:0008152);; biological process: cellular process (GO:0009987)
gene14522	4.42603	8.84978	2.21867	3.62392	2.04906	0.00325585	1.90098	up	0.844719	0.745755	normal	--	--	Cellular Component: peroxisome (GO:0005777);;	--	--	--	--	Uncharacterized protein {ECO:0000313|EMBL:KGN62359.1} OS=Cucumis sativus (Cucumber) PE=4 SV=1	Uncharacterized protein F383_19724 [Gossypium arboreum]	Theobroma cacao B12D protein (TCM_010755) mRNA, complete cds	--	cellular component: cell (GO:0005623);; cellular component: organelle (GO:0043226);; cellular component: cell part (GO:0044464)
gene14523	1.73375	4.34963	1.27264	2.51186	0.864664	0.000137018	1.71344	up	0.0242425	1.46202	normal	[V]	Defense mechanisms	Molecular Function: ATP binding (GO:0005524);; Biological Process: ATP catabolic process (GO:0006200);; Cellular Component: integral component of membrane (GO:0016021);; Molecular Function: 2-alkenal reductase [NAD(P)] activity (GO:0032440);; Molecular Function: ATPase activity, coupled to transmembrane movement of substances (GO:0042626);; Biological Process: transmembrane transport (GO:0055085)…	--	[Q]	Secondary metabolites biosynthesis, transport and catabolism	ABC transporter C family member 3 GN=MJG19.3 OS=Arabidopsis thaliana (Mouse-ear cress) PE=1 SV=1	Multidrug resistance protein ABC transporter family isoform 1 {ECO:0000313|EMBL:EOY00818.1} OS=Theobroma cacao (Cacao) PE=3 SV=1	Multidrug resistance protein ABC transporter family isoform 1 [Theobroma cacao]	Theobroma cacao Multidrug resistance protein ABC transporter family isoform 1 (TCM_010753) mRNA, complete cds	--	molecular function: binding (GO:0005488);; biological process: metabolic process (GO:0008152);; biological process: cellular process (GO:0009987);; biological process: single-organism process (GO:0044699);; cellular component: membrane (GO:0016020);; cellular component: membrane part (GO:0044425);; molecular function: catalytic activity (GO:0003824);; molecular function: transporter activity (GO:…
gene14543	16.6182	11.0648	1.33995	9.17474	1.33159	5.76e-06	2.86105	up	0.000628633	2.49056	up	--	--	--	--	--	--	RPM1-interacting protein 4 GN=RIN4 OS=Arabidopsis thaliana (Mouse-ear cress) PE=1 SV=1	Uncharacterized protein {ECO:0000313|EMBL:EOY00769.1} OS=Theobroma cacao (Cacao) PE=4 SV=1	Uncharacterized protein TCM_010689 [Theobroma cacao]	Gossypium hirsutum clone MX030I08-jof, complete sequence	--	--
gene14546	12.6844	5.16431	20.2434	4.45033	21.5801	1.25e-06	-2.02473	down	2.73e-06	-2.31285	down	[R]	General function prediction only	Molecular Function: estradiol 17-beta-dehydrogenase activity (GO:0004303);; Cellular Component: endoplasmic reticulum (GO:0005783);; Molecular Function: ketoreductase activity (GO:0045703);; Biological Process: oxidation-reduction process (GO:0055114);;	K10251|8.58309e-167|tcc:TCM_010687|3-ketoacyl-CoA reductase 1; K10251 17beta-estradiol 17-dehydrogenase / very-long-chain 3-oxoacyl-CoA reductase [EC:1.1.1.62 1.1.1.330] (A)	--	--	Very-long-chain 3-oxoacyl-CoA reductase-like protein At1g24470 GN=KCR2 OS=Arabidopsis thaliana (Mouse-ear cress) PE=2 SV=1	3-ketoacyl-CoA reductase 2 {ECO:0000313|EMBL:AAY23355.1} OS=Gossypium hirsutum (Upland cotton) PE=2 SV=1	3-ketoacyl-CoA reductase 2 [Gossypium hirsutum]	Gossypium hirsutum 3-ketoacyl-CoA reductase 2 mRNA, complete cds	Fatty acid elongation (ko00062);; Biosynthesis of unsaturated fatty acids (ko01040);; Fatty acid metabolism (ko01212)	molecular function: catalytic activity (GO:0003824);; biological process: metabolic process (GO:0008152);; biological process: single-organism process (GO:0044699);; cellular component: cell (GO:0005623);; cellular component: organelle (GO:0043226);; cellular component: cell part (GO:0044464)
gene14547	9.55647	1.36163	7.57075	1.07749	5.97286	4.65e-07	-2.45042	down	6.9e-05	-2.36457	down	[R]	General function prediction only	Molecular Function: oxidoreductase activity (GO:0016491);; Biological Process: oxidation-reduction process (GO:0055114);;	K10251|3.1744e-123|pmum:103321887|very-long-chain 3-oxoacyl-CoA reductase 1-like; K10251 17beta-estradiol 17-dehydrogenase / very-long-chain 3-oxoacyl-CoA reductase [EC:1.1.1.62 1.1.1.330] (A)	--	--	Very-long-chain 3-oxoacyl-CoA reductase 1 GN=F12A21.31 OS=Arabidopsis thaliana (Mouse-ear cress) PE=1 SV=1	Putative uncharacterized protein {ECO:0000313|EMBL:CBI16845.3} OS=Vitis vinifera (Grape) PE=3 SV=1	PREDICTED: very-long-chain 3-oxoacyl-CoA reductase 1-like [Prunus mume]	PREDICTED: Prunus mume very-long-chain 3-oxoacyl-CoA reductase 1-like (LOC103321887), mRNA	Fatty acid elongation (ko00062);; Biosynthesis of unsaturated fatty acids (ko01040);; Fatty acid metabolism (ko01212)	molecular function: catalytic activity (GO:0003824);; biological process: metabolic process (GO:0008152);; biological process: single-organism process (GO:0044699)
gene14582	9.72845	16.9394	3.83797	17.0687	5.0744	7.15e-08	2.12813	up	0.00127742	1.70931	up	[T]	Signal transduction mechanisms	--	--	[V]	Defense mechanisms	Protein-tyrosine-phosphatase MKP1 GN=MKP1 OS=Arabidopsis thaliana (Mouse-ear cress) PE=1 SV=1	Mitogen-activated protein kinase phosphatase 1 isoform 2 {ECO:0000313|EMBL:EOY00678.1} OS=Theobroma cacao (Cacao) PE=4 SV=1	Dual specificity phosphatase 4 [Gossypium arboreum]	Theobroma cacao Mitogen-activated protein kinase phosphatase 1 isoform 2 (TCM_010603) mRNA, complete cds	--	--
gene14583	19.1309	9.75336	19.3438	9.16763	34.2077	0.0683735	-1.09181	normal	0.00012728	-1.92219	down	--	--	Cellular Component: cell wall (GO:0005618);; Biological Process: carbohydrate metabolic process (GO:0005975);; Molecular Function: raffinose alpha-galactosidase activity (GO:0052692);;	--	[G]	Carbohydrate transport and metabolism	Alpha-galactosidase (Precursor) OS=Coffea arabica (Arabian coffee) PE=1 SV=1	Alpha-galactosidase {ECO:0000256|RuleBase:RU361168} OS=Theobroma cacao (Cacao) PE=3 SV=1	Melibiase family protein [Theobroma cacao]	Theobroma cacao Melibiase family protein (TCM_010592) mRNA, complete cds	--	cellular component: cell (GO:0005623);; cellular component: cell part (GO:0044464);; biological process: metabolic process (GO:0008152);; molecular function: catalytic activity (GO:0003824)
gene14587	0.406343	1.14351	4.28414	1.7219	10.0707	0.00476495	-1.81657	down	4.61e-06	-2.49189	down	--	--	Biological Process: lipid metabolic process (GO:0006629);; Molecular Function: hydrolase activity, acting on ester bonds (GO:0016788);;	K01206|0|tcc:TCM_010576|GDSL-like Lipase/Acylhydrolase superfamily protein; K01206 alpha-L-fucosidase [EC:3.2.1.51] (A)	--	--	GDSL esterase/lipase At3g26430 (Precursor) GN=At3g26430 OS=Arabidopsis thaliana (Mouse-ear cress) PE=2 SV=1	GDSL-like Lipase/Acylhydrolase superfamily protein {ECO:0000313|EMBL:EOY00662.1} OS=Theobroma cacao (Cacao) PE=4 SV=1	hypothetical protein F383_21767 [Gossypium arboreum]	Theobroma cacao GDSL-like Lipase/Acylhydrolase superfamily protein (TCM_010576) mRNA, complete cds	Other glycan degradation (ko00511)	biological process: metabolic process (GO:0008152);; biological process: single-organism process (GO:0044699);; molecular function: catalytic activity (GO:0003824)
gene14595	38.2173	52.9513	16.7654	23.7298	18.9617	0.000128804	1.62693	up	0.940165	0.24121	normal	--	--	Molecular Function: signal transducer activity (GO:0004871);; Cellular Component: plasma membrane (GO:0005886);; Biological Process: signal transduction (GO:0007165);; Biological Process: response to light stimulus (GO:0009416);;	--	--	--	BTB/POZ domain-containing protein At1g67900 GN=At1g67900 OS=Arabidopsis thaliana (Mouse-ear cress) PE=1 SV=1	Phototropic-responsive NPH3 family protein {ECO:0000313|EMBL:EOY00644.1} OS=Theobroma cacao (Cacao) PE=4 SV=1	hypothetical protein F383_28791 [Gossypium arboreum]	Theobroma cacao Phototropic-responsive NPH3 family protein (TCM_010545) mRNA, complete cds	--	molecular function: molecular transducer activity (GO:0060089);; cellular component: cell (GO:0005623);; cellular component: membrane (GO:0016020);; cellular component: cell part (GO:0044464);; biological process: cellular process (GO:0009987);; biological process: response to stimulus (GO:0050896);; biological process: biological regulation (GO:0065007)
gene14606	166.311	92.6082	24.7761	63.8001	19.6563	2.91e-06	1.87513	up	0.00198321	1.68121	up	--	--	--	--	--	--	--	Octicosapeptide/Phox/Bem1p family protein isoform 1 {ECO:0000313|EMBL:EOY00633.1} OS=Theobroma cacao (Cacao) PE=4 SV=1	Octicosapeptide/Phox/Bem1p family protein isoform 1 [Theobroma cacao]	Theobroma cacao Octicosapeptide/Phox/Bem1p family protein isoform 1 (TCM_010524) mRNA, complete cds	--	--
gene14635	7.20603	5.48844	13.8722	6.43252	14.0367	0.00665537	-1.33284	down	0.138019	-1.15179	normal	--	--	--	--	[R]	General function prediction only	Pentatricopeptide repeat-containing protein At1g60770 GN=At1g60770 OS=Arabidopsis thaliana (Mouse-ear cress) PE=2 SV=1	Tetratricopeptide repeat (TPR)-like superfamily protein {ECO:0000313|EMBL:EOY00568.1} OS=Theobroma cacao (Cacao) PE=4 SV=1	Tetratricopeptide repeat (TPR)-like superfamily protein [Theobroma cacao]	Theobroma cacao Tetratricopeptide repeat (TPR)-like superfamily protein (TCM_010463) mRNA, complete cds	--	--
gene14646	10.5973	19.7871	6.03791	16.7275	12.5693	0.000200606	1.67741	up	0.858919	0.376465	normal	[O]	Posttranslational modification, protein turnover, chaperones	Cellular Component: cytoplasm (GO:0005737);; Biological Process: proteolysis (GO:0006508);; Biological Process: fatty acid beta-oxidation (GO:0006635);; Molecular Function: peptidase activity (GO:0008233);; Biological Process: para-aminobenzoic acid metabolic process (GO:0046482);;	K01304|6.25506e-115|vvi:100263616|pyroglutamyl-peptidase 1-like protein; K01304 pyroglutamyl-peptidase [EC:3.4.19.3] (A)	[O]	Posttranslational modification, protein turnover, chaperones	--	Putative uncharacterized protein {ECO:0000313|EMBL:CAN63940.1} OS=Vitis vinifera (Grape) PE=4 SV=1	Pyrrolidone-carboxylate peptidase [Gossypium arboreum]	Theobroma cacao Peptidase C15, pyroglutamyl peptidase I-like (TCM_010405) mRNA, complete cds	--	cellular component: cell (GO:0005623);; cellular component: cell part (GO:0044464);; biological process: metabolic process (GO:0008152);; biological process: cellular process (GO:0009987);; biological process: single-organism process (GO:0044699);; molecular function: catalytic activity (GO:0003824)
gene14648	5.39307	0.271242	4.84305	0.749257	12.6172	2.46e-13	-3.94202	down	1.74e-14	-3.94609	down	[M]	Cell wall/membrane/envelope biogenesis	Molecular Function: polygalacturonase activity (GO:0004650);; Cellular Component: extracellular region (GO:0005576);; Biological Process: carbohydrate metabolic process (GO:0005975);; Molecular Function: galacturan 1,4-alpha-galacturonidase activity (GO:0047911);;	--	--	--	Polygalacturonase At1g48100 (Precursor) GN=At1g48100 OS=Arabidopsis thaliana (Mouse-ear cress) PE=2 SV=1	Pectin lyase-like superfamily protein {ECO:0000313|EMBL:EOY00516.1} OS=Theobroma cacao (Cacao) PE=3 SV=1	hypothetical protein F383_31181 [Gossypium arboreum]	Theobroma cacao Pectin lyase-like superfamily protein (TCM_010400) mRNA, complete cds	--	molecular function: catalytic activity (GO:0003824);; biological process: metabolic process (GO:0008152);; cellular component: extracellular region (GO:0005576)
[truncated: 3,705 more rows]
